# Supplementary material for: Prediction of novel long non-coding RNAs based on RNA-Seq data of mouse Klf1 knockout study
Source: BMC Bioinformatics. 2012 Dec 13;13:331. doi: 10.1186/1471-2105-13-331 (PMC3577497; doi:10.1186/1471-2105-13-331)
Supplement: Additional file 1 — Supplementary materials. It contains supplementary materials supporting the main text. [file 1471-2105-13-331-S1.ZIP]

Archive with 1 entries (1 files):
- Supplementary_materials.doc
