# Supplementary material for: Prediction of novel long non-coding RNAs based on RNA-Seq data of mouse Klf1 knockout study
Source: BMC Bioinformatics. 2012 Dec 13;13:331. doi: 10.1186/1471-2105-13-331 (PMC3577497; doi:10.1186/1471-2105-13-331)
Supplement: Additional file 2 — GTF of high-quality assembled transcripts. It is a GTF file recording the 28963 high-quality assemblies, which were used in the differential expression tests. And their structures can be visualized by UCSC genome browser. [file 1471-2105-13-331-S2.ZIP]

Archive with 1 entries (1 files):
- high-quality_assemblies.gtf
