# Supplementary material for: Prediction of novel long non-coding RNAs based on RNA-Seq data of mouse Klf1 knockout study
Source: BMC Bioinformatics. 2012 Dec 13;13:331. doi: 10.1186/1471-2105-13-331 (PMC3577497; doi:10.1186/1471-2105-13-331)
Supplement: Additional file 2 — GTF of high-quality assembled transcripts. It is a GTF file recording the 28963 high-quality assemblies, which were used in the differential expression tests. And their structures can be visualized by UCSC genome browser. [file 1471-2105-13-331-S2.ZIP › high-quality_assemblies.gtf]

chr1	Cufflinks	exon	4797974	4798063	.	+	.	gene_id "XLOC_000001"; transcript_id "2_00000001"; exon_number "1"; gene_name "Lypla1"; oId "NM_008866"; nearest_ref "2_00000001"; class_code "="; tss_id "TSS1";
chr1	Cufflinks	exon	4798536	4798567	.	+	.	gene_id "XLOC_000001"; transcript_id "2_00000001"; exon_number "2"; gene_name "Lypla1"; oId "NM_008866"; nearest_ref "2_00000001"; class_code "="; tss_id "TSS1";
chr1	Cufflinks	exon	4818665	4818730	.	+	.	gene_id "XLOC_000001"; transcript_id "2_00000001"; exon_number "3"; gene_name "Lypla1"; oId "NM_008866"; nearest_ref "2_00000001"; class_code "="; tss_id "TSS1";
chr1	Cufflinks	exon	4820349	4820396	.	+	.	gene_id "XLOC_000001"; transcript_id "2_00000001"; exon_number "4"; gene_name "Lypla1"; oId "NM_008866"; nearest_ref "2_00000001"; class_code "="; tss_id "TSS1";
chr1	Cufflinks	exon	4822392	4822462	.	+	.	gene_id "XLOC_000001"; transcript_id "2_00000001"; exon_number "5"; gene_name "Lypla1"; oId "NM_008866"; nearest_ref "2_00000001"; class_code "="; tss_id "TSS1";
chr1	Cufflinks	exon	4827082	4827155	.	+	.	gene_id "XLOC_000001"; transcript_id "2_00000001"; exon_number "6"; gene_name "Lypla1"; oId "NM_008866"; nearest_ref "2_00000001"; class_code "="; tss_id "TSS1";
chr1	Cufflinks	exon	4829468	4829569	.	+	.	gene_id "XLOC_000001"; transcript_id "2_00000001"; exon_number "7"; gene_name "Lypla1"; oId "NM_008866"; nearest_ref "2_00000001"; class_code "="; tss_id "TSS1";
chr1	Cufflinks	exon	4831037	4831213	.	+	.	gene_id "XLOC_000001"; transcript_id "2_00000001"; exon_number "8"; gene_name "Lypla1"; oId "NM_008866"; nearest_ref "2_00000001"; class_code "="; tss_id "TSS1";
chr1	Cufflinks	exon	4835044	4836816	.	+	.	gene_id "XLOC_000001"; transcript_id "2_00000001"; exon_number "9"; gene_name "Lypla1"; oId "NM_008866"; nearest_ref "2_00000001"; class_code "="; tss_id "TSS1";
chr1	Cufflinks	exon	4847775	4848057	.	+	.	gene_id "XLOC_000001"; transcript_id "2_00000003"; exon_number "1"; gene_name "Tcea1"; oId "NM_011541"; nearest_ref "2_00000003"; class_code "="; tss_id "TSS2";
chr1	Cufflinks	exon	4857551	4857613	.	+	.	gene_id "XLOC_000001"; transcript_id "2_00000003"; exon_number "2"; gene_name "Tcea1"; oId "NM_011541"; nearest_ref "2_00000003"; class_code "="; tss_id "TSS2";
chr1	Cufflinks	exon	4868108	4868213	.	+	.	gene_id "XLOC_000001"; transcript_id "2_00000003"; exon_number "3"; gene_name "Tcea1"; oId "NM_011541"; nearest_ref "2_00000003"; class_code "="; tss_id "TSS2";
chr1	Cufflinks	exon	4876825	4876912	.	+	.	gene_id "XLOC_000001"; transcript_id "2_00000003"; exon_number "4"; gene_name "Tcea1"; oId "NM_011541"; nearest_ref "2_00000003"; class_code "="; tss_id "TSS2";
chr1	Cufflinks	exon	4879538	4879683	.	+	.	gene_id "XLOC_000001"; transcript_id "2_00000003"; exon_number "5"; gene_name "Tcea1"; oId "NM_011541"; nearest_ref "2_00000003"; class_code "="; tss_id "TSS2";
chr1	Cufflinks	exon	4880821	4880877	.	+	.	gene_id "XLOC_000001"; transcript_id "2_00000003"; exon_number "6"; gene_name "Tcea1"; oId "NM_011541"; nearest_ref "2_00000003"; class_code "="; tss_id "TSS2";
chr1	Cufflinks	exon	4881996	4882150	.	+	.	gene_id "XLOC_000001"; transcript_id "2_00000003"; exon_number "7"; gene_name "Tcea1"; oId "NM_011541"; nearest_ref "2_00000003"; class_code "="; tss_id "TSS2";
chr1	Cufflinks	exon	4883498	4883644	.	+	.	gene_id "XLOC_000001"; transcript_id "2_00000003"; exon_number "8"; gene_name "Tcea1"; oId "NM_011541"; nearest_ref "2_00000003"; class_code "="; tss_id "TSS2";
chr1	Cufflinks	exon	4885015	4885086	.	+	.	gene_id "XLOC_000001"; transcript_id "2_00000003"; exon_number "9"; gene_name "Tcea1"; oId "NM_011541"; nearest_ref "2_00000003"; class_code "="; tss_id "TSS2";
chr1	Cufflinks	exon	4886437	4887990	.	+	.	gene_id "XLOC_000001"; transcript_id "2_00000003"; exon_number "10"; gene_name "Tcea1"; oId "NM_011541"; nearest_ref "2_00000003"; class_code "="; tss_id "TSS2";
chr1	Cufflinks	exon	4847775	4848057	.	+	.	gene_id "XLOC_000001"; transcript_id "2_00000002"; exon_number "1"; gene_name "Tcea1"; oId "NM_001159750"; nearest_ref "2_00000002"; class_code "="; tss_id "TSS2";
chr1	Cufflinks	exon	4857551	4857613	.	+	.	gene_id "XLOC_000001"; transcript_id "2_00000002"; exon_number "2"; gene_name "Tcea1"; oId "NM_001159750"; nearest_ref "2_00000002"; class_code "="; tss_id "TSS2";
chr1	Cufflinks	exon	4868108	4868213	.	+	.	gene_id "XLOC_000001"; transcript_id "2_00000002"; exon_number "3"; gene_name "Tcea1"; oId "NM_001159750"; nearest_ref "2_00000002"; class_code "="; tss_id "TSS2";
chr1	Cufflinks	exon	4876825	4876912	.	+	.	gene_id "XLOC_000001"; transcript_id "2_00000002"; exon_number "4"; gene_name "Tcea1"; oId "NM_001159750"; nearest_ref "2_00000002"; class_code "="; tss_id "TSS2";
chr1	Cufflinks	exon	4879541	4879683	.	+	.	gene_id "XLOC_000001"; transcript_id "2_00000002"; exon_number "5"; gene_name "Tcea1"; oId "NM_001159750"; nearest_ref "2_00000002"; class_code "="; tss_id "TSS2";
chr1	Cufflinks	exon	4880821	4880877	.	+	.	gene_id "XLOC_000001"; transcript_id "2_00000002"; exon_number "6"; gene_name "Tcea1"; oId "NM_001159750"; nearest_ref "2_00000002"; class_code "="; tss_id "TSS2";
chr1	Cufflinks	exon	4881996	4882150	.	+	.	gene_id "XLOC_000001"; transcript_id "2_00000002"; exon_number "7"; gene_name "Tcea1"; oId "NM_001159750"; nearest_ref "2_00000002"; class_code "="; tss_id "TSS2";
chr1	Cufflinks	exon	4883498	4883644	.	+	.	gene_id "XLOC_000001"; transcript_id "2_00000002"; exon_number "8"; gene_name "Tcea1"; oId "NM_001159750"; nearest_ref "2_00000002"; class_code "="; tss_id "TSS2";
chr1	Cufflinks	exon	4885015	4885086	.	+	.	gene_id "XLOC_000001"; transcript_id "2_00000002"; exon_number "9"; gene_name "Tcea1"; oId "NM_001159750"; nearest_ref "2_00000002"; class_code "="; tss_id "TSS2";
chr1	Cufflinks	exon	4886437	4887990	.	+	.	gene_id "XLOC_000001"; transcript_id "2_00000002"; exon_number "10"; gene_name "Tcea1"; oId "NM_001159750"; nearest_ref "2_00000002"; class_code "="; tss_id "TSS2";
chr1	Cufflinks	exon	4848409	4848584	.	+	.	gene_id "XLOC_000001"; transcript_id "2_00000004"; exon_number "1"; gene_name "Tcea1"; oId "NM_001159751"; nearest_ref "2_00000004"; class_code "="; tss_id "TSS3";
chr1	Cufflinks	exon	4857551	4857613	.	+	.	gene_id "XLOC_000001"; transcript_id "2_00000004"; exon_number "2"; gene_name "Tcea1"; oId "NM_001159751"; nearest_ref "2_00000004"; class_code "="; tss_id "TSS3";
chr1	Cufflinks	exon	4868108	4868213	.	+	.	gene_id "XLOC_000001"; transcript_id "2_00000004"; exon_number "3"; gene_name "Tcea1"; oId "NM_001159751"; nearest_ref "2_00000004"; class_code "="; tss_id "TSS3";
chr1	Cufflinks	exon	4876825	4876912	.	+	.	gene_id "XLOC_000001"; transcript_id "2_00000004"; exon_number "4"; gene_name "Tcea1"; oId "NM_001159751"; nearest_ref "2_00000004"; class_code "="; tss_id "TSS3";
chr1	Cufflinks	exon	4879538	4879683	.	+	.	gene_id "XLOC_000001"; transcript_id "2_00000004"; exon_number "5"; gene_name "Tcea1"; oId "NM_001159751"; nearest_ref "2_00000004"; class_code "="; tss_id "TSS3";
chr1	Cufflinks	exon	4880821	4880877	.	+	.	gene_id "XLOC_000001"; transcript_id "2_00000004"; exon_number "6"; gene_name "Tcea1"; oId "NM_001159751"; nearest_ref "2_00000004"; class_code "="; tss_id "TSS3";
chr1	Cufflinks	exon	4881996	4882150	.	+	.	gene_id "XLOC_000001"; transcript_id "2_00000004"; exon_number "7"; gene_name "Tcea1"; oId "NM_001159751"; nearest_ref "2_00000004"; class_code "="; tss_id "TSS3";
chr1	Cufflinks	exon	4883498	4883644	.	+	.	gene_id "XLOC_000001"; transcript_id "2_00000004"; exon_number "8"; gene_name "Tcea1"; oId "NM_001159751"; nearest_ref "2_00000004"; class_code "="; tss_id "TSS3";
chr1	Cufflinks	exon	4885015	4885086	.	+	.	gene_id "XLOC_000001"; transcript_id "2_00000004"; exon_number "9"; gene_name "Tcea1"; oId "NM_001159751"; nearest_ref "2_00000004"; class_code "="; tss_id "TSS3";
chr1	Cufflinks	exon	4886437	4887990	.	+	.	gene_id "XLOC_000001"; transcript_id "2_00000004"; exon_number "10"; gene_name "Tcea1"; oId "NM_001159751"; nearest_ref "2_00000004"; class_code "="; tss_id "TSS3";
chr1	Cufflinks	exon	5073254	5073359	.	+	.	gene_id "XLOC_000002"; transcript_id "2_00000005"; exon_number "1"; gene_name "Atp6v1h"; oId "NM_133826"; nearest_ref "2_00000005"; class_code "="; tss_id "TSS4";
chr1	Cufflinks	exon	5074498	5074644	.	+	.	gene_id "XLOC_000002"; transcript_id "2_00000005"; exon_number "2"; gene_name "Atp6v1h"; oId "NM_133826"; nearest_ref "2_00000005"; class_code "="; tss_id "TSS4";
chr1	Cufflinks	exon	5079090	5079192	.	+	.	gene_id "XLOC_000002"; transcript_id "2_00000005"; exon_number "3"; gene_name "Atp6v1h"; oId "NM_133826"; nearest_ref "2_00000005"; class_code "="; tss_id "TSS4";
chr1	Cufflinks	exon	5083444	5083533	.	+	.	gene_id "XLOC_000002"; transcript_id "2_00000005"; exon_number "4"; gene_name "Atp6v1h"; oId "NM_133826"; nearest_ref "2_00000005"; class_code "="; tss_id "TSS4";
chr1	Cufflinks	exon	5085696	5085809	.	+	.	gene_id "XLOC_000002"; transcript_id "2_00000005"; exon_number "5"; gene_name "Atp6v1h"; oId "NM_133826"; nearest_ref "2_00000005"; class_code "="; tss_id "TSS4";
chr1	Cufflinks	exon	5088110	5088214	.	+	.	gene_id "XLOC_000002"; transcript_id "2_00000005"; exon_number "6"; gene_name "Atp6v1h"; oId "NM_133826"; nearest_ref "2_00000005"; class_code "="; tss_id "TSS4";
chr1	Cufflinks	exon	5091151	5091204	.	+	.	gene_id "XLOC_000002"; transcript_id "2_00000005"; exon_number "7"; gene_name "Atp6v1h"; oId "NM_133826"; nearest_ref "2_00000005"; class_code "="; tss_id "TSS4";
chr1	Cufflinks	exon	5107471	5107568	.	+	.	gene_id "XLOC_000002"; transcript_id "2_00000005"; exon_number "8"; gene_name "Atp6v1h"; oId "NM_133826"; nearest_ref "2_00000005"; class_code "="; tss_id "TSS4";
chr1	Cufflinks	exon	5114358	5114550	.	+	.	gene_id "XLOC_000002"; transcript_id "2_00000005"; exon_number "9"; gene_name "Atp6v1h"; oId "NM_133826"; nearest_ref "2_00000005"; class_code "="; tss_id "TSS4";
chr1	Cufflinks	exon	5123165	5123343	.	+	.	gene_id "XLOC_000002"; transcript_id "2_00000005"; exon_number "10"; gene_name "Atp6v1h"; oId "NM_133826"; nearest_ref "2_00000005"; class_code "="; tss_id "TSS4";
chr1	Cufflinks	exon	5125893	5126018	.	+	.	gene_id "XLOC_000002"; transcript_id "2_00000005"; exon_number "11"; gene_name "Atp6v1h"; oId "NM_133826"; nearest_ref "2_00000005"; class_code "="; tss_id "TSS4";
chr1	Cufflinks	exon	5133831	5133932	.	+	.	gene_id "XLOC_000002"; transcript_id "2_00000005"; exon_number "12"; gene_name "Atp6v1h"; oId "NM_133826"; nearest_ref "2_00000005"; class_code "="; tss_id "TSS4";
chr1	Cufflinks	exon	5140029	5140142	.	+	.	gene_id "XLOC_000002"; transcript_id "2_00000005"; exon_number "13"; gene_name "Atp6v1h"; oId "NM_133826"; nearest_ref "2_00000005"; class_code "="; tss_id "TSS4";
chr1	Cufflinks	exon	5152186	5152630	.	+	.	gene_id "XLOC_000002"; transcript_id "2_00000005"; exon_number "14"; gene_name "Atp6v1h"; oId "NM_133826"; nearest_ref "2_00000005"; class_code "="; tss_id "TSS4";
chr1	Cufflinks	exon	5578574	5578744	.	+	.	gene_id "XLOC_000003"; transcript_id "2_00000007"; exon_number "1"; gene_name "Oprk1"; oId "NM_011011"; nearest_ref "2_00000007"; class_code "="; tss_id "TSS5";
chr1	Cufflinks	exon	5579116	5579386	.	+	.	gene_id "XLOC_000003"; transcript_id "2_00000007"; exon_number "2"; gene_name "Oprk1"; oId "NM_011011"; nearest_ref "2_00000007"; class_code "="; tss_id "TSS5";
chr1	Cufflinks	exon	5588671	5589023	.	+	.	gene_id "XLOC_000003"; transcript_id "2_00000007"; exon_number "3"; gene_name "Oprk1"; oId "NM_011011"; nearest_ref "2_00000007"; class_code "="; tss_id "TSS5";
chr1	Cufflinks	exon	5592333	5596214	.	+	.	gene_id "XLOC_000003"; transcript_id "2_00000007"; exon_number "4"; gene_name "Oprk1"; oId "NM_011011"; nearest_ref "2_00000007"; class_code "="; tss_id "TSS5";
chr1	Cufflinks	exon	5578574	5578744	.	+	.	gene_id "XLOC_000003"; transcript_id "2_00000006"; exon_number "1"; gene_name "Oprk1"; oId "NM_001204371"; nearest_ref "2_00000006"; class_code "="; tss_id "TSS5";
chr1	Cufflinks	exon	5579086	5579386	.	+	.	gene_id "XLOC_000003"; transcript_id "2_00000006"; exon_number "2"; gene_name "Oprk1"; oId "NM_001204371"; nearest_ref "2_00000006"; class_code "="; tss_id "TSS5";
chr1	Cufflinks	exon	5588671	5589023	.	+	.	gene_id "XLOC_000003"; transcript_id "2_00000006"; exon_number "3"; gene_name "Oprk1"; oId "NM_001204371"; nearest_ref "2_00000006"; class_code "="; tss_id "TSS5";
chr1	Cufflinks	exon	5592333	5596214	.	+	.	gene_id "XLOC_000003"; transcript_id "2_00000006"; exon_number "4"; gene_name "Oprk1"; oId "NM_001204371"; nearest_ref "2_00000006"; class_code "="; tss_id "TSS5";
chr1	Cufflinks	exon	6204743	6205038	.	+	.	gene_id "XLOC_000004"; transcript_id "2_00000009"; exon_number "1"; gene_name "Rb1cc1"; oId "NM_009826"; nearest_ref "2_00000008"; class_code "="; tss_id "TSS6";
chr1	Cufflinks	exon	6218021	6218130	.	+	.	gene_id "XLOC_000004"; transcript_id "2_00000009"; exon_number "2"; gene_name "Rb1cc1"; oId "NM_009826"; nearest_ref "2_00000008"; class_code "="; tss_id "TSS6";
chr1	Cufflinks	exon	6220040	6220154	.	+	.	gene_id "XLOC_000004"; transcript_id "2_00000009"; exon_number "3"; gene_name "Rb1cc1"; oId "NM_009826"; nearest_ref "2_00000008"; class_code "="; tss_id "TSS6";
chr1	Cufflinks	exon	6224042	6224168	.	+	.	gene_id "XLOC_000004"; transcript_id "2_00000009"; exon_number "4"; gene_name "Rb1cc1"; oId "NM_009826"; nearest_ref "2_00000008"; class_code "="; tss_id "TSS6";
chr1	Cufflinks	exon	6224310	6224480	.	+	.	gene_id "XLOC_000004"; transcript_id "2_00000009"; exon_number "5"; gene_name "Rb1cc1"; oId "NM_009826"; nearest_ref "2_00000008"; class_code "="; tss_id "TSS6";
chr1	Cufflinks	exon	6228343	6228545	.	+	.	gene_id "XLOC_000004"; transcript_id "2_00000009"; exon_number "6"; gene_name "Rb1cc1"; oId "NM_009826"; nearest_ref "2_00000008"; class_code "="; tss_id "TSS6";
chr1	Cufflinks	exon	6230033	6230459	.	+	.	gene_id "XLOC_000004"; transcript_id "2_00000009"; exon_number "7"; gene_name "Rb1cc1"; oId "NM_009826"; nearest_ref "2_00000008"; class_code "="; tss_id "TSS6";
chr1	Cufflinks	exon	6234186	6234356	.	+	.	gene_id "XLOC_000004"; transcript_id "2_00000009"; exon_number "8"; gene_name "Rb1cc1"; oId "NM_009826"; nearest_ref "2_00000008"; class_code "="; tss_id "TSS6";
chr1	Cufflinks	exon	6234876	6235060	.	+	.	gene_id "XLOC_000004"; transcript_id "2_00000009"; exon_number "9"; gene_name "Rb1cc1"; oId "NM_009826"; nearest_ref "2_00000008"; class_code "="; tss_id "TSS6";
chr1	Cufflinks	exon	6235239	6235425	.	+	.	gene_id "XLOC_000004"; transcript_id "2_00000009"; exon_number "10"; gene_name "Rb1cc1"; oId "NM_009826"; nearest_ref "2_00000008"; class_code "="; tss_id "TSS6";
chr1	Cufflinks	exon	6235506	6235587	.	+	.	gene_id "XLOC_000004"; transcript_id "2_00000009"; exon_number "11"; gene_name "Rb1cc1"; oId "NM_009826"; nearest_ref "2_00000008"; class_code "="; tss_id "TSS6";
chr1	Cufflinks	exon	6235679	6235740	.	+	.	gene_id "XLOC_000004"; transcript_id "2_00000009"; exon_number "12"; gene_name "Rb1cc1"; oId "NM_009826"; nearest_ref "2_00000008"; class_code "="; tss_id "TSS6";
chr1	Cufflinks	exon	6237787	6237890	.	+	.	gene_id "XLOC_000004"; transcript_id "2_00000009"; exon_number "13"; gene_name "Rb1cc1"; oId "NM_009826"; nearest_ref "2_00000008"; class_code "="; tss_id "TSS6";
chr1	Cufflinks	exon	6238147	6238273	.	+	.	gene_id "XLOC_000004"; transcript_id "2_00000009"; exon_number "14"; gene_name "Rb1cc1"; oId "NM_009826"; nearest_ref "2_00000008"; class_code "="; tss_id "TSS6";
chr1	Cufflinks	exon	6238357	6240248	.	+	.	gene_id "XLOC_000004"; transcript_id "2_00000009"; exon_number "15"; gene_name "Rb1cc1"; oId "NM_009826"; nearest_ref "2_00000008"; class_code "="; tss_id "TSS6";
chr1	Cufflinks	exon	6251011	6251176	.	+	.	gene_id "XLOC_000004"; transcript_id "2_00000009"; exon_number "16"; gene_name "Rb1cc1"; oId "NM_009826"; nearest_ref "2_00000008"; class_code "="; tss_id "TSS6";
chr1	Cufflinks	exon	6252915	6253023	.	+	.	gene_id "XLOC_000004"; transcript_id "2_00000009"; exon_number "17"; gene_name "Rb1cc1"; oId "NM_009826"; nearest_ref "2_00000008"; class_code "="; tss_id "TSS6";
chr1	Cufflinks	exon	6253105	6253345	.	+	.	gene_id "XLOC_000004"; transcript_id "2_00000009"; exon_number "18"; gene_name "Rb1cc1"; oId "NM_009826"; nearest_ref "2_00000008"; class_code "="; tss_id "TSS6";
chr1	Cufflinks	exon	6254623	6254671	.	+	.	gene_id "XLOC_000004"; transcript_id "2_00000009"; exon_number "19"; gene_name "Rb1cc1"; oId "NM_009826"; nearest_ref "2_00000008"; class_code "="; tss_id "TSS6";
chr1	Cufflinks	exon	6255655	6255702	.	+	.	gene_id "XLOC_000004"; transcript_id "2_00000009"; exon_number "20"; gene_name "Rb1cc1"; oId "NM_009826"; nearest_ref "2_00000008"; class_code "="; tss_id "TSS6";
chr1	Cufflinks	exon	6258779	6258837	.	+	.	gene_id "XLOC_000004"; transcript_id "2_00000009"; exon_number "21"; gene_name "Rb1cc1"; oId "NM_009826"; nearest_ref "2_00000008"; class_code "="; tss_id "TSS6";
chr1	Cufflinks	exon	6260772	6260908	.	+	.	gene_id "XLOC_000004"; transcript_id "2_00000009"; exon_number "22"; gene_name "Rb1cc1"; oId "NM_009826"; nearest_ref "2_00000008"; class_code "="; tss_id "TSS6";
chr1	Cufflinks	exon	6262782	6262852	.	+	.	gene_id "XLOC_000004"; transcript_id "2_00000009"; exon_number "23"; gene_name "Rb1cc1"; oId "NM_009826"; nearest_ref "2_00000008"; class_code "="; tss_id "TSS6";
chr1	Cufflinks	exon	6264279	6266185	.	+	.	gene_id "XLOC_000004"; transcript_id "2_00000009"; exon_number "24"; gene_name "Rb1cc1"; oId "NM_009826"; nearest_ref "2_00000008"; class_code "="; tss_id "TSS6";
chr1	Cufflinks	exon	6349412	6349595	.	+	.	gene_id "XLOC_000005"; transcript_id "2_00000011"; exon_number "1"; gene_name "Fam150a"; oId "NM_001195732"; nearest_ref "2_00000009"; class_code "="; tss_id "TSS7";
chr1	Cufflinks	exon	6378654	6378707	.	+	.	gene_id "XLOC_000005"; transcript_id "2_00000011"; exon_number "2"; gene_name "Fam150a"; oId "NM_001195732"; nearest_ref "2_00000009"; class_code "="; tss_id "TSS7";
chr1	Cufflinks	exon	6379521	6379601	.	+	.	gene_id "XLOC_000005"; transcript_id "2_00000011"; exon_number "3"; gene_name "Fam150a"; oId "NM_001195732"; nearest_ref "2_00000009"; class_code "="; tss_id "TSS7";
chr1	Cufflinks	exon	6381121	6381197	.	+	.	gene_id "XLOC_000005"; transcript_id "2_00000011"; exon_number "4"; gene_name "Fam150a"; oId "NM_001195732"; nearest_ref "2_00000009"; class_code "="; tss_id "TSS7";
chr1	Cufflinks	exon	6384351	6384812	.	+	.	gene_id "XLOC_000005"; transcript_id "2_00000011"; exon_number "5"; gene_name "Fam150a"; oId "NM_001195732"; nearest_ref "2_00000009"; class_code "="; tss_id "TSS7";
chr1	Cufflinks	exon	6720132	6720321	.	+	.	gene_id "XLOC_000006"; transcript_id "2_00000012"; exon_number "1"; gene_name "St18"; oId "NM_173868"; nearest_ref "2_00000010"; class_code "="; tss_id "TSS8";
chr1	Cufflinks	exon	6727661	6727738	.	+	.	gene_id "XLOC_000006"; transcript_id "2_00000012"; exon_number "2"; gene_name "St18"; oId "NM_173868"; nearest_ref "2_00000010"; class_code "="; tss_id "TSS8";
chr1	Cufflinks	exon	6742377	6742449	.	+	.	gene_id "XLOC_000006"; transcript_id "2_00000012"; exon_number "3"; gene_name "St18"; oId "NM_173868"; nearest_ref "2_00000010"; class_code "="; tss_id "TSS8";
chr1	Cufflinks	exon	6743075	6743117	.	+	.	gene_id "XLOC_000006"; transcript_id "2_00000012"; exon_number "4"; gene_name "St18"; oId "NM_173868"; nearest_ref "2_00000010"; class_code "="; tss_id "TSS8";
chr1	Cufflinks	exon	6758979	6759033	.	+	.	gene_id "XLOC_000006"; transcript_id "2_00000012"; exon_number "5"; gene_name "St18"; oId "NM_173868"; nearest_ref "2_00000010"; class_code "="; tss_id "TSS8";
chr1	Cufflinks	exon	6761025	6761055	.	+	.	gene_id "XLOC_000006"; transcript_id "2_00000012"; exon_number "6"; gene_name "St18"; oId "NM_173868"; nearest_ref "2_00000010"; class_code "="; tss_id "TSS8";
chr1	Cufflinks	exon	6785467	6785657	.	+	.	gene_id "XLOC_000006"; transcript_id "2_00000012"; exon_number "7"; gene_name "St18"; oId "NM_173868"; nearest_ref "2_00000010"; class_code "="; tss_id "TSS8";
chr1	Cufflinks	exon	6792401	6793186	.	+	.	gene_id "XLOC_000006"; transcript_id "2_00000012"; exon_number "8"; gene_name "St18"; oId "NM_173868"; nearest_ref "2_00000010"; class_code "="; tss_id "TSS8";
chr1	Cufflinks	exon	6797624	6797758	.	+	.	gene_id "XLOC_000006"; transcript_id "2_00000012"; exon_number "9"; gene_name "St18"; oId "NM_173868"; nearest_ref "2_00000010"; class_code "="; tss_id "TSS8";
chr1	Cufflinks	exon	6799358	6799448	.	+	.	gene_id "XLOC_000006"; transcript_id "2_00000012"; exon_number "10"; gene_name "St18"; oId "NM_173868"; nearest_ref "2_00000010"; class_code "="; tss_id "TSS8";
chr1	Cufflinks	exon	6800655	6800759	.	+	.	gene_id "XLOC_000006"; transcript_id "2_00000012"; exon_number "11"; gene_name "St18"; oId "NM_173868"; nearest_ref "2_00000010"; class_code "="; tss_id "TSS8";
chr1	Cufflinks	exon	6807684	6807877	.	+	.	gene_id "XLOC_000006"; transcript_id "2_00000012"; exon_number "12"; gene_name "St18"; oId "NM_173868"; nearest_ref "2_00000010"; class_code "="; tss_id "TSS8";
chr1	Cufflinks	exon	6810015	6810226	.	+	.	gene_id "XLOC_000006"; transcript_id "2_00000012"; exon_number "13"; gene_name "St18"; oId "NM_173868"; nearest_ref "2_00000010"; class_code "="; tss_id "TSS8";
chr1	Cufflinks	exon	6817857	6818102	.	+	.	gene_id "XLOC_000006"; transcript_id "2_00000012"; exon_number "14"; gene_name "St18"; oId "NM_173868"; nearest_ref "2_00000010"; class_code "="; tss_id "TSS8";
chr1	Cufflinks	exon	6823644	6823759	.	+	.	gene_id "XLOC_000006"; transcript_id "2_00000012"; exon_number "15"; gene_name "St18"; oId "NM_173868"; nearest_ref "2_00000010"; class_code "="; tss_id "TSS8";
chr1	Cufflinks	exon	6832220	6832282	.	+	.	gene_id "XLOC_000006"; transcript_id "2_00000012"; exon_number "16"; gene_name "St18"; oId "NM_173868"; nearest_ref "2_00000010"; class_code "="; tss_id "TSS8";
chr1	Cufflinks	exon	6832954	6833022	.	+	.	gene_id "XLOC_000006"; transcript_id "2_00000012"; exon_number "17"; gene_name "St18"; oId "NM_173868"; nearest_ref "2_00000010"; class_code "="; tss_id "TSS8";
chr1	Cufflinks	exon	6834202	6834264	.	+	.	gene_id "XLOC_000006"; transcript_id "2_00000012"; exon_number "18"; gene_name "St18"; oId "NM_173868"; nearest_ref "2_00000010"; class_code "="; tss_id "TSS8";
chr1	Cufflinks	exon	6834372	6834452	.	+	.	gene_id "XLOC_000006"; transcript_id "2_00000012"; exon_number "19"; gene_name "St18"; oId "NM_173868"; nearest_ref "2_00000010"; class_code "="; tss_id "TSS8";
chr1	Cufflinks	exon	6835652	6835873	.	+	.	gene_id "XLOC_000006"; transcript_id "2_00000012"; exon_number "20"; gene_name "St18"; oId "NM_173868"; nearest_ref "2_00000010"; class_code "="; tss_id "TSS8";
chr1	Cufflinks	exon	6838988	6839076	.	+	.	gene_id "XLOC_000006"; transcript_id "2_00000012"; exon_number "21"; gene_name "St18"; oId "NM_173868"; nearest_ref "2_00000010"; class_code "="; tss_id "TSS8";
chr1	Cufflinks	exon	6845450	6845553	.	+	.	gene_id "XLOC_000006"; transcript_id "2_00000012"; exon_number "22"; gene_name "St18"; oId "NM_173868"; nearest_ref "2_00000010"; class_code "="; tss_id "TSS8";
chr1	Cufflinks	exon	6847381	6847524	.	+	.	gene_id "XLOC_000006"; transcript_id "2_00000012"; exon_number "23"; gene_name "St18"; oId "NM_173868"; nearest_ref "2_00000010"; class_code "="; tss_id "TSS8";
chr1	Cufflinks	exon	6848541	6851021	.	+	.	gene_id "XLOC_000006"; transcript_id "2_00000012"; exon_number "24"; gene_name "St18"; oId "NM_173868"; nearest_ref "2_00000010"; class_code "="; tss_id "TSS8";
chr1	Cufflinks	exon	7079001	7079297	.	+	.	gene_id "XLOC_000007"; transcript_id "2_00000013"; exon_number "1"; gene_name "Pcmtd1"; oId "NM_183028"; nearest_ref "2_00000011"; class_code "="; tss_id "TSS9";
chr1	Cufflinks	exon	7110275	7110696	.	+	.	gene_id "XLOC_000007"; transcript_id "2_00000013"; exon_number "2"; gene_name "Pcmtd1"; oId "NM_183028"; nearest_ref "2_00000011"; class_code "="; tss_id "TSS9";
chr1	Cufflinks	exon	7137718	7137820	.	+	.	gene_id "XLOC_000007"; transcript_id "2_00000013"; exon_number "3"; gene_name "Pcmtd1"; oId "NM_183028"; nearest_ref "2_00000011"; class_code "="; tss_id "TSS9";
chr1	Cufflinks	exon	7150973	7151144	.	+	.	gene_id "XLOC_000007"; transcript_id "2_00000013"; exon_number "4"; gene_name "Pcmtd1"; oId "NM_183028"; nearest_ref "2_00000011"; class_code "="; tss_id "TSS9";
chr1	Cufflinks	exon	7153329	7153452	.	+	.	gene_id "XLOC_000007"; transcript_id "2_00000013"; exon_number "5"; gene_name "Pcmtd1"; oId "NM_183028"; nearest_ref "2_00000011"; class_code "="; tss_id "TSS9";
chr1	Cufflinks	exon	7159596	7163709	.	+	.	gene_id "XLOC_000007"; transcript_id "2_00000013"; exon_number "6"; gene_name "Pcmtd1"; oId "NM_183028"; nearest_ref "2_00000011"; class_code "="; tss_id "TSS9";
chr1	Cufflinks	exon	7156562	7156599	.	+	.	gene_id "XLOC_000007"; transcript_id "2_00000014"; exon_number "1"; gene_name "Pcmtd1"; oId "CUFF.25.2"; nearest_ref "2_00001533"; class_code "="; tss_id "TSS10";
chr1	Cufflinks	exon	7159596	7163709	.	+	.	gene_id "XLOC_000007"; transcript_id "2_00000014"; exon_number "2"; gene_name "Pcmtd1"; oId "CUFF.25.2"; nearest_ref "2_00001533"; class_code "="; tss_id "TSS10";
chr1	Cufflinks	exon	9538127	9538232	.	+	.	gene_id "XLOC_000008"; transcript_id "2_00000016"; exon_number "1"; gene_name "Adhfe1"; oId "NR_027664"; nearest_ref "2_00000013"; class_code "="; tss_id "TSS11";
chr1	Cufflinks	exon	9539988	9540025	.	+	.	gene_id "XLOC_000008"; transcript_id "2_00000016"; exon_number "2"; gene_name "Adhfe1"; oId "NR_027664"; nearest_ref "2_00000013"; class_code "="; tss_id "TSS11";
chr1	Cufflinks	exon	9543004	9543057	.	+	.	gene_id "XLOC_000008"; transcript_id "2_00000016"; exon_number "3"; gene_name "Adhfe1"; oId "NR_027664"; nearest_ref "2_00000013"; class_code "="; tss_id "TSS11";
chr1	Cufflinks	exon	9543399	9543553	.	+	.	gene_id "XLOC_000008"; transcript_id "2_00000016"; exon_number "4"; gene_name "Adhfe1"; oId "NR_027664"; nearest_ref "2_00000013"; class_code "="; tss_id "TSS11";
chr1	Cufflinks	exon	9543704	9543900	.	+	.	gene_id "XLOC_000008"; transcript_id "2_00000016"; exon_number "5"; gene_name "Adhfe1"; oId "NR_027664"; nearest_ref "2_00000013"; class_code "="; tss_id "TSS11";
chr1	Cufflinks	exon	9545619	9545696	.	+	.	gene_id "XLOC_000008"; transcript_id "2_00000016"; exon_number "6"; gene_name "Adhfe1"; oId "NR_027664"; nearest_ref "2_00000013"; class_code "="; tss_id "TSS11";
chr1	Cufflinks	exon	9547081	9547186	.	+	.	gene_id "XLOC_000008"; transcript_id "2_00000016"; exon_number "7"; gene_name "Adhfe1"; oId "NR_027664"; nearest_ref "2_00000013"; class_code "="; tss_id "TSS11";
chr1	Cufflinks	exon	9548214	9548366	.	+	.	gene_id "XLOC_000008"; transcript_id "2_00000016"; exon_number "8"; gene_name "Adhfe1"; oId "NR_027664"; nearest_ref "2_00000013"; class_code "="; tss_id "TSS11";
chr1	Cufflinks	exon	9550190	9550288	.	+	.	gene_id "XLOC_000008"; transcript_id "2_00000016"; exon_number "9"; gene_name "Adhfe1"; oId "NR_027664"; nearest_ref "2_00000013"; class_code "="; tss_id "TSS11";
chr1	Cufflinks	exon	9553590	9553668	.	+	.	gene_id "XLOC_000008"; transcript_id "2_00000016"; exon_number "10"; gene_name "Adhfe1"; oId "NR_027664"; nearest_ref "2_00000013"; class_code "="; tss_id "TSS11";
chr1	Cufflinks	exon	9553878	9553974	.	+	.	gene_id "XLOC_000008"; transcript_id "2_00000016"; exon_number "11"; gene_name "Adhfe1"; oId "NR_027664"; nearest_ref "2_00000013"; class_code "="; tss_id "TSS11";
chr1	Cufflinks	exon	9556862	9557019	.	+	.	gene_id "XLOC_000008"; transcript_id "2_00000016"; exon_number "12"; gene_name "Adhfe1"; oId "NR_027664"; nearest_ref "2_00000013"; class_code "="; tss_id "TSS11";
chr1	Cufflinks	exon	9566272	9568049	.	+	.	gene_id "XLOC_000008"; transcript_id "2_00000016"; exon_number "13"; gene_name "Adhfe1"; oId "NR_027664"; nearest_ref "2_00000013"; class_code "="; tss_id "TSS11";
chr1	Cufflinks	exon	9538127	9538232	.	+	.	gene_id "XLOC_000008"; transcript_id "2_00000015"; exon_number "1"; gene_name "Adhfe1"; oId "NM_175236"; nearest_ref "2_00000012"; class_code "="; tss_id "TSS11";
chr1	Cufflinks	exon	9539988	9540025	.	+	.	gene_id "XLOC_000008"; transcript_id "2_00000015"; exon_number "2"; gene_name "Adhfe1"; oId "NM_175236"; nearest_ref "2_00000012"; class_code "="; tss_id "TSS11";
chr1	Cufflinks	exon	9541798	9541838	.	+	.	gene_id "XLOC_000008"; transcript_id "2_00000015"; exon_number "3"; gene_name "Adhfe1"; oId "NM_175236"; nearest_ref "2_00000012"; class_code "="; tss_id "TSS11";
chr1	Cufflinks	exon	9543004	9543057	.	+	.	gene_id "XLOC_000008"; transcript_id "2_00000015"; exon_number "4"; gene_name "Adhfe1"; oId "NM_175236"; nearest_ref "2_00000012"; class_code "="; tss_id "TSS11";
chr1	Cufflinks	exon	9543399	9543553	.	+	.	gene_id "XLOC_000008"; transcript_id "2_00000015"; exon_number "5"; gene_name "Adhfe1"; oId "NM_175236"; nearest_ref "2_00000012"; class_code "="; tss_id "TSS11";
chr1	Cufflinks	exon	9543704	9543900	.	+	.	gene_id "XLOC_000008"; transcript_id "2_00000015"; exon_number "6"; gene_name "Adhfe1"; oId "NM_175236"; nearest_ref "2_00000012"; class_code "="; tss_id "TSS11";
chr1	Cufflinks	exon	9545619	9545696	.	+	.	gene_id "XLOC_000008"; transcript_id "2_00000015"; exon_number "7"; gene_name "Adhfe1"; oId "NM_175236"; nearest_ref "2_00000012"; class_code "="; tss_id "TSS11";
chr1	Cufflinks	exon	9547081	9547186	.	+	.	gene_id "XLOC_000008"; transcript_id "2_00000015"; exon_number "8"; gene_name "Adhfe1"; oId "NM_175236"; nearest_ref "2_00000012"; class_code "="; tss_id "TSS11";
chr1	Cufflinks	exon	9548214	9548366	.	+	.	gene_id "XLOC_000008"; transcript_id "2_00000015"; exon_number "9"; gene_name "Adhfe1"; oId "NM_175236"; nearest_ref "2_00000012"; class_code "="; tss_id "TSS11";
chr1	Cufflinks	exon	9550190	9550288	.	+	.	gene_id "XLOC_000008"; transcript_id "2_00000015"; exon_number "10"; gene_name "Adhfe1"; oId "NM_175236"; nearest_ref "2_00000012"; class_code "="; tss_id "TSS11";
chr1	Cufflinks	exon	9553590	9553668	.	+	.	gene_id "XLOC_000008"; transcript_id "2_00000015"; exon_number "11"; gene_name "Adhfe1"; oId "NM_175236"; nearest_ref "2_00000012"; class_code "="; tss_id "TSS11";
chr1	Cufflinks	exon	9553878	9553974	.	+	.	gene_id "XLOC_000008"; transcript_id "2_00000015"; exon_number "12"; gene_name "Adhfe1"; oId "NM_175236"; nearest_ref "2_00000012"; class_code "="; tss_id "TSS11";
chr1	Cufflinks	exon	9556862	9557019	.	+	.	gene_id "XLOC_000008"; transcript_id "2_00000015"; exon_number "13"; gene_name "Adhfe1"; oId "NM_175236"; nearest_ref "2_00000012"; class_code "="; tss_id "TSS11";
chr1	Cufflinks	exon	9566272	9568049	.	+	.	gene_id "XLOC_000008"; transcript_id "2_00000015"; exon_number "14"; gene_name "Adhfe1"; oId "NM_175236"; nearest_ref "2_00000012"; class_code "="; tss_id "TSS11";
chr1	Cufflinks	exon	9591348	9591731	.	+	.	gene_id "XLOC_000009"; transcript_id "2_00000017"; exon_number "1"; gene_name "3110035E14Rik"; oId "NM_178399"; nearest_ref "2_00000014"; class_code "="; tss_id "TSS12";
chr1	Cufflinks	exon	9597055	9597110	.	+	.	gene_id "XLOC_000009"; transcript_id "2_00000017"; exon_number "2"; gene_name "3110035E14Rik"; oId "NM_178399"; nearest_ref "2_00000014"; class_code "="; tss_id "TSS12";
chr1	Cufflinks	exon	9603393	9603555	.	+	.	gene_id "XLOC_000009"; transcript_id "2_00000017"; exon_number "3"; gene_name "3110035E14Rik"; oId "NM_178399"; nearest_ref "2_00000014"; class_code "="; tss_id "TSS12";
chr1	Cufflinks	exon	9609917	9609978	.	+	.	gene_id "XLOC_000009"; transcript_id "2_00000017"; exon_number "4"; gene_name "3110035E14Rik"; oId "NM_178399"; nearest_ref "2_00000014"; class_code "="; tss_id "TSS12";
chr1	Cufflinks	exon	9612674	9612765	.	+	.	gene_id "XLOC_000009"; transcript_id "2_00000017"; exon_number "5"; gene_name "3110035E14Rik"; oId "NM_178399"; nearest_ref "2_00000014"; class_code "="; tss_id "TSS12";
chr1	Cufflinks	exon	9614794	9617223	.	+	.	gene_id "XLOC_000009"; transcript_id "2_00000017"; exon_number "6"; gene_name "3110035E14Rik"; oId "NM_178399"; nearest_ref "2_00000014"; class_code "="; tss_id "TSS12";
chr1	Cufflinks	exon	9737729	9738685	.	+	.	gene_id "XLOC_000010"; transcript_id "2_00000018"; exon_number "1"; gene_name "1700034P13Rik"; oId "NR_040462"; nearest_ref "2_00000015"; class_code "="; tss_id "TSS13";
chr1	Cufflinks	exon	9742530	9742645	.	+	.	gene_id "XLOC_000010"; transcript_id "2_00000018"; exon_number "2"; gene_name "1700034P13Rik"; oId "NR_040462"; nearest_ref "2_00000015"; class_code "="; tss_id "TSS13";
chr1	Cufflinks	exon	9760753	9760876	.	+	.	gene_id "XLOC_000010"; transcript_id "2_00000018"; exon_number "3"; gene_name "1700034P13Rik"; oId "NR_040462"; nearest_ref "2_00000015"; class_code "="; tss_id "TSS13";
chr1	Cufflinks	exon	9761041	9761337	.	+	.	gene_id "XLOC_000010"; transcript_id "2_00000018"; exon_number "4"; gene_name "1700034P13Rik"; oId "NR_040462"; nearest_ref "2_00000015"; class_code "="; tss_id "TSS13";
chr1	Cufflinks	exon	9788211	9788327	.	+	.	gene_id "XLOC_000011"; transcript_id "2_00000021"; exon_number "1"; gene_name "Sgk3"; oId "NM_177547"; nearest_ref "2_00000017"; class_code "="; tss_id "TSS15";
chr1	Cufflinks	exon	9855212	9855429	.	+	.	gene_id "XLOC_000011"; transcript_id "2_00000021"; exon_number "2"; gene_name "Sgk3"; oId "NM_177547"; nearest_ref "2_00000017"; class_code "="; tss_id "TSS15";
chr1	Cufflinks	exon	9858464	9858547	.	+	.	gene_id "XLOC_000011"; transcript_id "2_00000021"; exon_number "3"; gene_name "Sgk3"; oId "NM_177547"; nearest_ref "2_00000017"; class_code "="; tss_id "TSS15";
chr1	Cufflinks	exon	9861711	9861783	.	+	.	gene_id "XLOC_000011"; transcript_id "2_00000021"; exon_number "4"; gene_name "Sgk3"; oId "NM_177547"; nearest_ref "2_00000017"; class_code "="; tss_id "TSS15";
chr1	Cufflinks	exon	9862339	9862414	.	+	.	gene_id "XLOC_000011"; transcript_id "2_00000021"; exon_number "5"; gene_name "Sgk3"; oId "NM_177547"; nearest_ref "2_00000017"; class_code "="; tss_id "TSS15";
chr1	Cufflinks	exon	9867247	9867334	.	+	.	gene_id "XLOC_000011"; transcript_id "2_00000021"; exon_number "6"; gene_name "Sgk3"; oId "NM_177547"; nearest_ref "2_00000017"; class_code "="; tss_id "TSS15";
chr1	Cufflinks	exon	9869107	9869156	.	+	.	gene_id "XLOC_000011"; transcript_id "2_00000021"; exon_number "7"; gene_name "Sgk3"; oId "NM_177547"; nearest_ref "2_00000017"; class_code "="; tss_id "TSS15";
chr1	Cufflinks	exon	9870413	9870470	.	+	.	gene_id "XLOC_000011"; transcript_id "2_00000021"; exon_number "8"; gene_name "Sgk3"; oId "NM_177547"; nearest_ref "2_00000017"; class_code "="; tss_id "TSS15";
chr1	Cufflinks	exon	9871659	9871742	.	+	.	gene_id "XLOC_000011"; transcript_id "2_00000021"; exon_number "9"; gene_name "Sgk3"; oId "NM_177547"; nearest_ref "2_00000017"; class_code "="; tss_id "TSS15";
chr1	Cufflinks	exon	9871841	9871972	.	+	.	gene_id "XLOC_000011"; transcript_id "2_00000021"; exon_number "10"; gene_name "Sgk3"; oId "NM_177547"; nearest_ref "2_00000017"; class_code "="; tss_id "TSS15";
chr1	Cufflinks	exon	9874488	9874600	.	+	.	gene_id "XLOC_000011"; transcript_id "2_00000021"; exon_number "11"; gene_name "Sgk3"; oId "NM_177547"; nearest_ref "2_00000017"; class_code "="; tss_id "TSS15";
chr1	Cufflinks	exon	9874706	9874742	.	+	.	gene_id "XLOC_000011"; transcript_id "2_00000021"; exon_number "12"; gene_name "Sgk3"; oId "NM_177547"; nearest_ref "2_00000017"; class_code "="; tss_id "TSS15";
chr1	Cufflinks	exon	9875748	9875834	.	+	.	gene_id "XLOC_000011"; transcript_id "2_00000021"; exon_number "13"; gene_name "Sgk3"; oId "NM_177547"; nearest_ref "2_00000017"; class_code "="; tss_id "TSS15";
chr1	Cufflinks	exon	9876128	9876223	.	+	.	gene_id "XLOC_000011"; transcript_id "2_00000021"; exon_number "14"; gene_name "Sgk3"; oId "NM_177547"; nearest_ref "2_00000017"; class_code "="; tss_id "TSS15";
chr1	Cufflinks	exon	9878951	9879106	.	+	.	gene_id "XLOC_000011"; transcript_id "2_00000021"; exon_number "15"; gene_name "Sgk3"; oId "NM_177547"; nearest_ref "2_00000017"; class_code "="; tss_id "TSS15";
chr1	Cufflinks	exon	9881442	9881531	.	+	.	gene_id "XLOC_000011"; transcript_id "2_00000021"; exon_number "16"; gene_name "Sgk3"; oId "NM_177547"; nearest_ref "2_00000017"; class_code "="; tss_id "TSS15";
chr1	Cufflinks	exon	9888801	9892649	.	+	.	gene_id "XLOC_000011"; transcript_id "2_00000021"; exon_number "17"; gene_name "Sgk3"; oId "NM_177547"; nearest_ref "2_00000017"; class_code "="; tss_id "TSS15";
chr1	Cufflinks	exon	9788211	9788327	.	+	.	gene_id "XLOC_000011"; transcript_id "2_00000020"; exon_number "1"; gene_name "Sgk3"; oId "NM_133220"; nearest_ref "2_00000016"; class_code "="; tss_id "TSS15";
chr1	Cufflinks	exon	9817094	9817200	.	+	.	gene_id "XLOC_000011"; transcript_id "2_00000020"; exon_number "2"; gene_name "Sgk3"; oId "NM_133220"; nearest_ref "2_00000016"; class_code "="; tss_id "TSS15";
chr1	Cufflinks	exon	9855212	9855429	.	+	.	gene_id "XLOC_000011"; transcript_id "2_00000020"; exon_number "3"; gene_name "Sgk3"; oId "NM_133220"; nearest_ref "2_00000016"; class_code "="; tss_id "TSS15";
chr1	Cufflinks	exon	9858464	9858547	.	+	.	gene_id "XLOC_000011"; transcript_id "2_00000020"; exon_number "4"; gene_name "Sgk3"; oId "NM_133220"; nearest_ref "2_00000016"; class_code "="; tss_id "TSS15";
chr1	Cufflinks	exon	9861711	9861783	.	+	.	gene_id "XLOC_000011"; transcript_id "2_00000020"; exon_number "5"; gene_name "Sgk3"; oId "NM_133220"; nearest_ref "2_00000016"; class_code "="; tss_id "TSS15";
chr1	Cufflinks	exon	9862339	9862414	.	+	.	gene_id "XLOC_000011"; transcript_id "2_00000020"; exon_number "6"; gene_name "Sgk3"; oId "NM_133220"; nearest_ref "2_00000016"; class_code "="; tss_id "TSS15";
chr1	Cufflinks	exon	9867247	9867334	.	+	.	gene_id "XLOC_000011"; transcript_id "2_00000020"; exon_number "7"; gene_name "Sgk3"; oId "NM_133220"; nearest_ref "2_00000016"; class_code "="; tss_id "TSS15";
chr1	Cufflinks	exon	9869107	9869156	.	+	.	gene_id "XLOC_000011"; transcript_id "2_00000020"; exon_number "8"; gene_name "Sgk3"; oId "NM_133220"; nearest_ref "2_00000016"; class_code "="; tss_id "TSS15";
chr1	Cufflinks	exon	9870413	9870470	.	+	.	gene_id "XLOC_000011"; transcript_id "2_00000020"; exon_number "9"; gene_name "Sgk3"; oId "NM_133220"; nearest_ref "2_00000016"; class_code "="; tss_id "TSS15";
chr1	Cufflinks	exon	9871659	9871742	.	+	.	gene_id "XLOC_000011"; transcript_id "2_00000020"; exon_number "10"; gene_name "Sgk3"; oId "NM_133220"; nearest_ref "2_00000016"; class_code "="; tss_id "TSS15";
chr1	Cufflinks	exon	9871841	9871972	.	+	.	gene_id "XLOC_000011"; transcript_id "2_00000020"; exon_number "11"; gene_name "Sgk3"; oId "NM_133220"; nearest_ref "2_00000016"; class_code "="; tss_id "TSS15";
chr1	Cufflinks	exon	9874488	9874600	.	+	.	gene_id "XLOC_000011"; transcript_id "2_00000020"; exon_number "12"; gene_name "Sgk3"; oId "NM_133220"; nearest_ref "2_00000016"; class_code "="; tss_id "TSS15";
chr1	Cufflinks	exon	9874706	9874742	.	+	.	gene_id "XLOC_000011"; transcript_id "2_00000020"; exon_number "13"; gene_name "Sgk3"; oId "NM_133220"; nearest_ref "2_00000016"; class_code "="; tss_id "TSS15";
chr1	Cufflinks	exon	9875748	9875834	.	+	.	gene_id "XLOC_000011"; transcript_id "2_00000020"; exon_number "14"; gene_name "Sgk3"; oId "NM_133220"; nearest_ref "2_00000016"; class_code "="; tss_id "TSS15";
chr1	Cufflinks	exon	9876128	9876223	.	+	.	gene_id "XLOC_000011"; transcript_id "2_00000020"; exon_number "15"; gene_name "Sgk3"; oId "NM_133220"; nearest_ref "2_00000016"; class_code "="; tss_id "TSS15";
chr1	Cufflinks	exon	9878951	9879106	.	+	.	gene_id "XLOC_000011"; transcript_id "2_00000020"; exon_number "16"; gene_name "Sgk3"; oId "NM_133220"; nearest_ref "2_00000016"; class_code "="; tss_id "TSS15";
chr1	Cufflinks	exon	9881442	9881531	.	+	.	gene_id "XLOC_000011"; transcript_id "2_00000020"; exon_number "17"; gene_name "Sgk3"; oId "NM_133220"; nearest_ref "2_00000016"; class_code "="; tss_id "TSS15";
chr1	Cufflinks	exon	9888801	9892649	.	+	.	gene_id "XLOC_000011"; transcript_id "2_00000020"; exon_number "18"; gene_name "Sgk3"; oId "NM_133220"; nearest_ref "2_00000016"; class_code "="; tss_id "TSS15";
chr1	Cufflinks	exon	9838362	9838466	.	+	.	gene_id "XLOC_000011"; transcript_id "2_00000022"; exon_number "1"; gene_name "Sgk3"; oId "NM_001037759"; nearest_ref "2_00000018"; class_code "="; tss_id "TSS16";
chr1	Cufflinks	exon	9855212	9855429	.	+	.	gene_id "XLOC_000011"; transcript_id "2_00000022"; exon_number "2"; gene_name "Sgk3"; oId "NM_001037759"; nearest_ref "2_00000018"; class_code "="; tss_id "TSS16";
chr1	Cufflinks	exon	9858464	9858547	.	+	.	gene_id "XLOC_000011"; transcript_id "2_00000022"; exon_number "3"; gene_name "Sgk3"; oId "NM_001037759"; nearest_ref "2_00000018"; class_code "="; tss_id "TSS16";
chr1	Cufflinks	exon	9861711	9861783	.	+	.	gene_id "XLOC_000011"; transcript_id "2_00000022"; exon_number "4"; gene_name "Sgk3"; oId "NM_001037759"; nearest_ref "2_00000018"; class_code "="; tss_id "TSS16";
chr1	Cufflinks	exon	9862339	9862414	.	+	.	gene_id "XLOC_000011"; transcript_id "2_00000022"; exon_number "5"; gene_name "Sgk3"; oId "NM_001037759"; nearest_ref "2_00000018"; class_code "="; tss_id "TSS16";
chr1	Cufflinks	exon	9867247	9867334	.	+	.	gene_id "XLOC_000011"; transcript_id "2_00000022"; exon_number "6"; gene_name "Sgk3"; oId "NM_001037759"; nearest_ref "2_00000018"; class_code "="; tss_id "TSS16";
chr1	Cufflinks	exon	9869107	9869156	.	+	.	gene_id "XLOC_000011"; transcript_id "2_00000022"; exon_number "7"; gene_name "Sgk3"; oId "NM_001037759"; nearest_ref "2_00000018"; class_code "="; tss_id "TSS16";
chr1	Cufflinks	exon	9870413	9870470	.	+	.	gene_id "XLOC_000011"; transcript_id "2_00000022"; exon_number "8"; gene_name "Sgk3"; oId "NM_001037759"; nearest_ref "2_00000018"; class_code "="; tss_id "TSS16";
chr1	Cufflinks	exon	9871659	9871742	.	+	.	gene_id "XLOC_000011"; transcript_id "2_00000022"; exon_number "9"; gene_name "Sgk3"; oId "NM_001037759"; nearest_ref "2_00000018"; class_code "="; tss_id "TSS16";
chr1	Cufflinks	exon	9871841	9871972	.	+	.	gene_id "XLOC_000011"; transcript_id "2_00000022"; exon_number "10"; gene_name "Sgk3"; oId "NM_001037759"; nearest_ref "2_00000018"; class_code "="; tss_id "TSS16";
chr1	Cufflinks	exon	9874488	9874600	.	+	.	gene_id "XLOC_000011"; transcript_id "2_00000022"; exon_number "11"; gene_name "Sgk3"; oId "NM_001037759"; nearest_ref "2_00000018"; class_code "="; tss_id "TSS16";
chr1	Cufflinks	exon	9874706	9874742	.	+	.	gene_id "XLOC_000011"; transcript_id "2_00000022"; exon_number "12"; gene_name "Sgk3"; oId "NM_001037759"; nearest_ref "2_00000018"; class_code "="; tss_id "TSS16";
chr1	Cufflinks	exon	9875748	9875834	.	+	.	gene_id "XLOC_000011"; transcript_id "2_00000022"; exon_number "13"; gene_name "Sgk3"; oId "NM_001037759"; nearest_ref "2_00000018"; class_code "="; tss_id "TSS16";
chr1	Cufflinks	exon	9876128	9876223	.	+	.	gene_id "XLOC_000011"; transcript_id "2_00000022"; exon_number "14"; gene_name "Sgk3"; oId "NM_001037759"; nearest_ref "2_00000018"; class_code "="; tss_id "TSS16";
chr1	Cufflinks	exon	9878951	9879106	.	+	.	gene_id "XLOC_000011"; transcript_id "2_00000022"; exon_number "15"; gene_name "Sgk3"; oId "NM_001037759"; nearest_ref "2_00000018"; class_code "="; tss_id "TSS16";
chr1	Cufflinks	exon	9881442	9881531	.	+	.	gene_id "XLOC_000011"; transcript_id "2_00000022"; exon_number "16"; gene_name "Sgk3"; oId "NM_001037759"; nearest_ref "2_00000018"; class_code "="; tss_id "TSS16";
chr1	Cufflinks	exon	9888801	9892649	.	+	.	gene_id "XLOC_000011"; transcript_id "2_00000022"; exon_number "17"; gene_name "Sgk3"; oId "NM_001037759"; nearest_ref "2_00000018"; class_code "="; tss_id "TSS16";
chr1	Cufflinks	exon	9898719	9898771	.	+	.	gene_id "XLOC_000013"; transcript_id "2_00000024"; exon_number "1"; gene_name "6030422M02Rik"; oId "NM_177722"; nearest_ref "2_00000019"; class_code "="; tss_id "TSS18";
chr1	Cufflinks	exon	9901756	9901893	.	+	.	gene_id "XLOC_000013"; transcript_id "2_00000024"; exon_number "2"; gene_name "6030422M02Rik"; oId "NM_177722"; nearest_ref "2_00000019"; class_code "="; tss_id "TSS18";
chr1	Cufflinks	exon	9901991	9902121	.	+	.	gene_id "XLOC_000013"; transcript_id "2_00000024"; exon_number "3"; gene_name "6030422M02Rik"; oId "NM_177722"; nearest_ref "2_00000019"; class_code "="; tss_id "TSS18";
chr1	Cufflinks	exon	9902195	9902254	.	+	.	gene_id "XLOC_000013"; transcript_id "2_00000024"; exon_number "4"; gene_name "6030422M02Rik"; oId "NM_177722"; nearest_ref "2_00000019"; class_code "="; tss_id "TSS18";
chr1	Cufflinks	exon	9905555	9905750	.	+	.	gene_id "XLOC_000013"; transcript_id "2_00000024"; exon_number "5"; gene_name "6030422M02Rik"; oId "NM_177722"; nearest_ref "2_00000019"; class_code "="; tss_id "TSS18";
chr1	Cufflinks	exon	9906397	9906519	.	+	.	gene_id "XLOC_000013"; transcript_id "2_00000024"; exon_number "6"; gene_name "6030422M02Rik"; oId "NM_177722"; nearest_ref "2_00000019"; class_code "="; tss_id "TSS18";
chr1	Cufflinks	exon	9906631	9906735	.	+	.	gene_id "XLOC_000013"; transcript_id "2_00000024"; exon_number "7"; gene_name "6030422M02Rik"; oId "NM_177722"; nearest_ref "2_00000019"; class_code "="; tss_id "TSS18";
chr1	Cufflinks	exon	9909101	9909226	.	+	.	gene_id "XLOC_000013"; transcript_id "2_00000024"; exon_number "8"; gene_name "6030422M02Rik"; oId "NM_177722"; nearest_ref "2_00000019"; class_code "="; tss_id "TSS18";
chr1	Cufflinks	exon	9910516	9910753	.	+	.	gene_id "XLOC_000013"; transcript_id "2_00000024"; exon_number "9"; gene_name "6030422M02Rik"; oId "NM_177722"; nearest_ref "2_00000019"; class_code "="; tss_id "TSS18";
chr1	Cufflinks	exon	9914138	9914343	.	+	.	gene_id "XLOC_000013"; transcript_id "2_00000024"; exon_number "10"; gene_name "6030422M02Rik"; oId "NM_177722"; nearest_ref "2_00000019"; class_code "="; tss_id "TSS18";
chr1	Cufflinks	exon	9920862	9921028	.	+	.	gene_id "XLOC_000013"; transcript_id "2_00000024"; exon_number "11"; gene_name "6030422M02Rik"; oId "NM_177722"; nearest_ref "2_00000019"; class_code "="; tss_id "TSS18";
chr1	Cufflinks	exon	9922083	9922262	.	+	.	gene_id "XLOC_000013"; transcript_id "2_00000024"; exon_number "12"; gene_name "6030422M02Rik"; oId "NM_177722"; nearest_ref "2_00000019"; class_code "="; tss_id "TSS18";
chr1	Cufflinks	exon	9924004	9924146	.	+	.	gene_id "XLOC_000013"; transcript_id "2_00000024"; exon_number "13"; gene_name "6030422M02Rik"; oId "NM_177722"; nearest_ref "2_00000019"; class_code "="; tss_id "TSS18";
chr1	Cufflinks	exon	9927077	9927186	.	+	.	gene_id "XLOC_000013"; transcript_id "2_00000024"; exon_number "14"; gene_name "6030422M02Rik"; oId "NM_177722"; nearest_ref "2_00000019"; class_code "="; tss_id "TSS18";
chr1	Cufflinks	exon	9930459	9931035	.	+	.	gene_id "XLOC_000013"; transcript_id "2_00000024"; exon_number "15"; gene_name "6030422M02Rik"; oId "NM_177722"; nearest_ref "2_00000019"; class_code "="; tss_id "TSS18";
chr1	Cufflinks	exon	10028299	10028425	.	+	.	gene_id "XLOC_000014"; transcript_id "2_00000025"; exon_number "1"; gene_name "Cspp1"; oId "NM_026493"; nearest_ref "2_00000020"; class_code "="; tss_id "TSS19";
chr1	Cufflinks	exon	10035157	10035265	.	+	.	gene_id "XLOC_000014"; transcript_id "2_00000025"; exon_number "2"; gene_name "Cspp1"; oId "NM_026493"; nearest_ref "2_00000020"; class_code "="; tss_id "TSS19";
chr1	Cufflinks	exon	10037505	10037607	.	+	.	gene_id "XLOC_000014"; transcript_id "2_00000025"; exon_number "3"; gene_name "Cspp1"; oId "NM_026493"; nearest_ref "2_00000020"; class_code "="; tss_id "TSS19";
chr1	Cufflinks	exon	10048801	10048904	.	+	.	gene_id "XLOC_000014"; transcript_id "2_00000025"; exon_number "4"; gene_name "Cspp1"; oId "NM_026493"; nearest_ref "2_00000020"; class_code "="; tss_id "TSS19";
chr1	Cufflinks	exon	10054414	10054494	.	+	.	gene_id "XLOC_000014"; transcript_id "2_00000025"; exon_number "5"; gene_name "Cspp1"; oId "NM_026493"; nearest_ref "2_00000020"; class_code "="; tss_id "TSS19";
chr1	Cufflinks	exon	10055404	10055502	.	+	.	gene_id "XLOC_000014"; transcript_id "2_00000025"; exon_number "6"; gene_name "Cspp1"; oId "NM_026493"; nearest_ref "2_00000020"; class_code "="; tss_id "TSS19";
chr1	Cufflinks	exon	10056507	10056901	.	+	.	gene_id "XLOC_000014"; transcript_id "2_00000025"; exon_number "7"; gene_name "Cspp1"; oId "NM_026493"; nearest_ref "2_00000020"; class_code "="; tss_id "TSS19";
chr1	Cufflinks	exon	10064941	10065027	.	+	.	gene_id "XLOC_000014"; transcript_id "2_00000025"; exon_number "8"; gene_name "Cspp1"; oId "NM_026493"; nearest_ref "2_00000020"; class_code "="; tss_id "TSS19";
chr1	Cufflinks	exon	10067253	10067323	.	+	.	gene_id "XLOC_000014"; transcript_id "2_00000025"; exon_number "9"; gene_name "Cspp1"; oId "NM_026493"; nearest_ref "2_00000020"; class_code "="; tss_id "TSS19";
chr1	Cufflinks	exon	10072334	10072427	.	+	.	gene_id "XLOC_000014"; transcript_id "2_00000025"; exon_number "10"; gene_name "Cspp1"; oId "NM_026493"; nearest_ref "2_00000020"; class_code "="; tss_id "TSS19";
chr1	Cufflinks	exon	10073582	10073639	.	+	.	gene_id "XLOC_000014"; transcript_id "2_00000025"; exon_number "11"; gene_name "Cspp1"; oId "NM_026493"; nearest_ref "2_00000020"; class_code "="; tss_id "TSS19";
chr1	Cufflinks	exon	10075828	10076033	.	+	.	gene_id "XLOC_000014"; transcript_id "2_00000025"; exon_number "12"; gene_name "Cspp1"; oId "NM_026493"; nearest_ref "2_00000020"; class_code "="; tss_id "TSS19";
chr1	Cufflinks	exon	10078132	10078265	.	+	.	gene_id "XLOC_000014"; transcript_id "2_00000025"; exon_number "13"; gene_name "Cspp1"; oId "NM_026493"; nearest_ref "2_00000020"; class_code "="; tss_id "TSS19";
chr1	Cufflinks	exon	10078963	10079041	.	+	.	gene_id "XLOC_000014"; transcript_id "2_00000025"; exon_number "14"; gene_name "Cspp1"; oId "NM_026493"; nearest_ref "2_00000020"; class_code "="; tss_id "TSS19";
chr1	Cufflinks	exon	10080269	10080398	.	+	.	gene_id "XLOC_000014"; transcript_id "2_00000025"; exon_number "15"; gene_name "Cspp1"; oId "NM_026493"; nearest_ref "2_00000020"; class_code "="; tss_id "TSS19";
chr1	Cufflinks	exon	10085947	10086094	.	+	.	gene_id "XLOC_000014"; transcript_id "2_00000025"; exon_number "16"; gene_name "Cspp1"; oId "NM_026493"; nearest_ref "2_00000020"; class_code "="; tss_id "TSS19";
chr1	Cufflinks	exon	10094293	10094445	.	+	.	gene_id "XLOC_000014"; transcript_id "2_00000025"; exon_number "17"; gene_name "Cspp1"; oId "NM_026493"; nearest_ref "2_00000020"; class_code "="; tss_id "TSS19";
chr1	Cufflinks	exon	10098450	10098562	.	+	.	gene_id "XLOC_000014"; transcript_id "2_00000025"; exon_number "18"; gene_name "Cspp1"; oId "NM_026493"; nearest_ref "2_00000020"; class_code "="; tss_id "TSS19";
chr1	Cufflinks	exon	10102474	10102623	.	+	.	gene_id "XLOC_000014"; transcript_id "2_00000025"; exon_number "19"; gene_name "Cspp1"; oId "NM_026493"; nearest_ref "2_00000020"; class_code "="; tss_id "TSS19";
chr1	Cufflinks	exon	10102957	10103103	.	+	.	gene_id "XLOC_000014"; transcript_id "2_00000025"; exon_number "20"; gene_name "Cspp1"; oId "NM_026493"; nearest_ref "2_00000020"; class_code "="; tss_id "TSS19";
chr1	Cufflinks	exon	10103684	10103788	.	+	.	gene_id "XLOC_000014"; transcript_id "2_00000025"; exon_number "21"; gene_name "Cspp1"; oId "NM_026493"; nearest_ref "2_00000020"; class_code "="; tss_id "TSS19";
chr1	Cufflinks	exon	10106099	10106165	.	+	.	gene_id "XLOC_000014"; transcript_id "2_00000025"; exon_number "22"; gene_name "Cspp1"; oId "NM_026493"; nearest_ref "2_00000020"; class_code "="; tss_id "TSS19";
chr1	Cufflinks	exon	10106695	10106812	.	+	.	gene_id "XLOC_000014"; transcript_id "2_00000025"; exon_number "23"; gene_name "Cspp1"; oId "NM_026493"; nearest_ref "2_00000020"; class_code "="; tss_id "TSS19";
chr1	Cufflinks	exon	10116421	10116560	.	+	.	gene_id "XLOC_000014"; transcript_id "2_00000025"; exon_number "24"; gene_name "Cspp1"; oId "NM_026493"; nearest_ref "2_00000020"; class_code "="; tss_id "TSS19";
chr1	Cufflinks	exon	10117504	10117644	.	+	.	gene_id "XLOC_000014"; transcript_id "2_00000025"; exon_number "25"; gene_name "Cspp1"; oId "NM_026493"; nearest_ref "2_00000020"; class_code "="; tss_id "TSS19";
chr1	Cufflinks	exon	10120067	10120113	.	+	.	gene_id "XLOC_000014"; transcript_id "2_00000025"; exon_number "26"; gene_name "Cspp1"; oId "NM_026493"; nearest_ref "2_00000020"; class_code "="; tss_id "TSS19";
chr1	Cufflinks	exon	10122535	10122598	.	+	.	gene_id "XLOC_000014"; transcript_id "2_00000025"; exon_number "27"; gene_name "Cspp1"; oId "NM_026493"; nearest_ref "2_00000020"; class_code "="; tss_id "TSS19";
chr1	Cufflinks	exon	10123245	10123354	.	+	.	gene_id "XLOC_000014"; transcript_id "2_00000025"; exon_number "28"; gene_name "Cspp1"; oId "NM_026493"; nearest_ref "2_00000020"; class_code "="; tss_id "TSS19";
chr1	Cufflinks	exon	10124173	10124311	.	+	.	gene_id "XLOC_000014"; transcript_id "2_00000025"; exon_number "29"; gene_name "Cspp1"; oId "NM_026493"; nearest_ref "2_00000020"; class_code "="; tss_id "TSS19";
chr1	Cufflinks	exon	10126015	10126849	.	+	.	gene_id "XLOC_000014"; transcript_id "2_00000025"; exon_number "30"; gene_name "Cspp1"; oId "NM_026493"; nearest_ref "2_00000020"; class_code "="; tss_id "TSS19";
chr1	Cufflinks	exon	10983546	10983990	.	+	.	gene_id "XLOC_000015"; transcript_id "2_00000026"; exon_number "1"; gene_name "Prex2"; oId "NM_029525"; nearest_ref "2_00000021"; class_code "="; tss_id "TSS20";
chr1	Cufflinks	exon	11051407	11051478	.	+	.	gene_id "XLOC_000015"; transcript_id "2_00000026"; exon_number "2"; gene_name "Prex2"; oId "NM_029525"; nearest_ref "2_00000021"; class_code "="; tss_id "TSS20";
chr1	Cufflinks	exon	11055875	11055997	.	+	.	gene_id "XLOC_000015"; transcript_id "2_00000026"; exon_number "3"; gene_name "Prex2"; oId "NM_029525"; nearest_ref "2_00000021"; class_code "="; tss_id "TSS20";
chr1	Cufflinks	exon	11058092	11058196	.	+	.	gene_id "XLOC_000015"; transcript_id "2_00000026"; exon_number "4"; gene_name "Prex2"; oId "NM_029525"; nearest_ref "2_00000021"; class_code "="; tss_id "TSS20";
chr1	Cufflinks	exon	11070104	11070205	.	+	.	gene_id "XLOC_000015"; transcript_id "2_00000026"; exon_number "5"; gene_name "Prex2"; oId "NM_029525"; nearest_ref "2_00000021"; class_code "="; tss_id "TSS20";
chr1	Cufflinks	exon	11079798	11079959	.	+	.	gene_id "XLOC_000015"; transcript_id "2_00000026"; exon_number "6"; gene_name "Prex2"; oId "NM_029525"; nearest_ref "2_00000021"; class_code "="; tss_id "TSS20";
chr1	Cufflinks	exon	11088544	11088677	.	+	.	gene_id "XLOC_000015"; transcript_id "2_00000026"; exon_number "7"; gene_name "Prex2"; oId "NM_029525"; nearest_ref "2_00000021"; class_code "="; tss_id "TSS20";
chr1	Cufflinks	exon	11091145	11091248	.	+	.	gene_id "XLOC_000015"; transcript_id "2_00000026"; exon_number "8"; gene_name "Prex2"; oId "NM_029525"; nearest_ref "2_00000021"; class_code "="; tss_id "TSS20";
chr1	Cufflinks	exon	11097684	11097833	.	+	.	gene_id "XLOC_000015"; transcript_id "2_00000026"; exon_number "9"; gene_name "Prex2"; oId "NM_029525"; nearest_ref "2_00000021"; class_code "="; tss_id "TSS20";
chr1	Cufflinks	exon	11100363	11100507	.	+	.	gene_id "XLOC_000015"; transcript_id "2_00000026"; exon_number "10"; gene_name "Prex2"; oId "NM_029525"; nearest_ref "2_00000021"; class_code "="; tss_id "TSS20";
chr1	Cufflinks	exon	11102824	11102924	.	+	.	gene_id "XLOC_000015"; transcript_id "2_00000026"; exon_number "11"; gene_name "Prex2"; oId "NM_029525"; nearest_ref "2_00000021"; class_code "="; tss_id "TSS20";
chr1	Cufflinks	exon	11113202	11113305	.	+	.	gene_id "XLOC_000015"; transcript_id "2_00000026"; exon_number "12"; gene_name "Prex2"; oId "NM_029525"; nearest_ref "2_00000021"; class_code "="; tss_id "TSS20";
chr1	Cufflinks	exon	11113895	11113944	.	+	.	gene_id "XLOC_000015"; transcript_id "2_00000026"; exon_number "13"; gene_name "Prex2"; oId "NM_029525"; nearest_ref "2_00000021"; class_code "="; tss_id "TSS20";
chr1	Cufflinks	exon	11122419	11122494	.	+	.	gene_id "XLOC_000015"; transcript_id "2_00000026"; exon_number "14"; gene_name "Prex2"; oId "NM_029525"; nearest_ref "2_00000021"; class_code "="; tss_id "TSS20";
chr1	Cufflinks	exon	11126846	11126918	.	+	.	gene_id "XLOC_000015"; transcript_id "2_00000026"; exon_number "15"; gene_name "Prex2"; oId "NM_029525"; nearest_ref "2_00000021"; class_code "="; tss_id "TSS20";
chr1	Cufflinks	exon	11130037	11130179	.	+	.	gene_id "XLOC_000015"; transcript_id "2_00000026"; exon_number "16"; gene_name "Prex2"; oId "NM_029525"; nearest_ref "2_00000021"; class_code "="; tss_id "TSS20";
chr1	Cufflinks	exon	11130317	11130409	.	+	.	gene_id "XLOC_000015"; transcript_id "2_00000026"; exon_number "17"; gene_name "Prex2"; oId "NM_029525"; nearest_ref "2_00000021"; class_code "="; tss_id "TSS20";
chr1	Cufflinks	exon	11132730	11132878	.	+	.	gene_id "XLOC_000015"; transcript_id "2_00000026"; exon_number "18"; gene_name "Prex2"; oId "NM_029525"; nearest_ref "2_00000021"; class_code "="; tss_id "TSS20";
chr1	Cufflinks	exon	11139891	11139976	.	+	.	gene_id "XLOC_000015"; transcript_id "2_00000026"; exon_number "19"; gene_name "Prex2"; oId "NM_029525"; nearest_ref "2_00000021"; class_code "="; tss_id "TSS20";
chr1	Cufflinks	exon	11143624	11143760	.	+	.	gene_id "XLOC_000015"; transcript_id "2_00000026"; exon_number "20"; gene_name "Prex2"; oId "NM_029525"; nearest_ref "2_00000021"; class_code "="; tss_id "TSS20";
chr1	Cufflinks	exon	11146322	11146439	.	+	.	gene_id "XLOC_000015"; transcript_id "2_00000026"; exon_number "21"; gene_name "Prex2"; oId "NM_029525"; nearest_ref "2_00000021"; class_code "="; tss_id "TSS20";
chr1	Cufflinks	exon	11150177	11150361	.	+	.	gene_id "XLOC_000015"; transcript_id "2_00000026"; exon_number "22"; gene_name "Prex2"; oId "NM_029525"; nearest_ref "2_00000021"; class_code "="; tss_id "TSS20";
chr1	Cufflinks	exon	11152321	11152482	.	+	.	gene_id "XLOC_000015"; transcript_id "2_00000026"; exon_number "23"; gene_name "Prex2"; oId "NM_029525"; nearest_ref "2_00000021"; class_code "="; tss_id "TSS20";
chr1	Cufflinks	exon	11159934	11160156	.	+	.	gene_id "XLOC_000015"; transcript_id "2_00000026"; exon_number "24"; gene_name "Prex2"; oId "NM_029525"; nearest_ref "2_00000021"; class_code "="; tss_id "TSS20";
chr1	Cufflinks	exon	11160665	11160872	.	+	.	gene_id "XLOC_000015"; transcript_id "2_00000026"; exon_number "25"; gene_name "Prex2"; oId "NM_029525"; nearest_ref "2_00000021"; class_code "="; tss_id "TSS20";
chr1	Cufflinks	exon	11171936	11172115	.	+	.	gene_id "XLOC_000015"; transcript_id "2_00000026"; exon_number "26"; gene_name "Prex2"; oId "NM_029525"; nearest_ref "2_00000021"; class_code "="; tss_id "TSS20";
chr1	Cufflinks	exon	11174527	11174621	.	+	.	gene_id "XLOC_000015"; transcript_id "2_00000026"; exon_number "27"; gene_name "Prex2"; oId "NM_029525"; nearest_ref "2_00000021"; class_code "="; tss_id "TSS20";
chr1	Cufflinks	exon	11175211	11175293	.	+	.	gene_id "XLOC_000015"; transcript_id "2_00000026"; exon_number "28"; gene_name "Prex2"; oId "NM_029525"; nearest_ref "2_00000021"; class_code "="; tss_id "TSS20";
chr1	Cufflinks	exon	11175968	11176058	.	+	.	gene_id "XLOC_000015"; transcript_id "2_00000026"; exon_number "29"; gene_name "Prex2"; oId "NM_029525"; nearest_ref "2_00000021"; class_code "="; tss_id "TSS20";
chr1	Cufflinks	exon	11176718	11176846	.	+	.	gene_id "XLOC_000015"; transcript_id "2_00000026"; exon_number "30"; gene_name "Prex2"; oId "NM_029525"; nearest_ref "2_00000021"; class_code "="; tss_id "TSS20";
chr1	Cufflinks	exon	11183594	11183635	.	+	.	gene_id "XLOC_000015"; transcript_id "2_00000026"; exon_number "31"; gene_name "Prex2"; oId "NM_029525"; nearest_ref "2_00000021"; class_code "="; tss_id "TSS20";
chr1	Cufflinks	exon	11189916	11190133	.	+	.	gene_id "XLOC_000015"; transcript_id "2_00000026"; exon_number "32"; gene_name "Prex2"; oId "NM_029525"; nearest_ref "2_00000021"; class_code "="; tss_id "TSS20";
chr1	Cufflinks	exon	11194147	11194249	.	+	.	gene_id "XLOC_000015"; transcript_id "2_00000026"; exon_number "33"; gene_name "Prex2"; oId "NM_029525"; nearest_ref "2_00000021"; class_code "="; tss_id "TSS20";
chr1	Cufflinks	exon	11198593	11198736	.	+	.	gene_id "XLOC_000015"; transcript_id "2_00000026"; exon_number "34"; gene_name "Prex2"; oId "NM_029525"; nearest_ref "2_00000021"; class_code "="; tss_id "TSS20";
chr1	Cufflinks	exon	11221763	11221877	.	+	.	gene_id "XLOC_000015"; transcript_id "2_00000026"; exon_number "35"; gene_name "Prex2"; oId "NM_029525"; nearest_ref "2_00000021"; class_code "="; tss_id "TSS20";
chr1	Cufflinks	exon	11255760	11255826	.	+	.	gene_id "XLOC_000015"; transcript_id "2_00000026"; exon_number "36"; gene_name "Prex2"; oId "NM_029525"; nearest_ref "2_00000021"; class_code "="; tss_id "TSS20";
chr1	Cufflinks	exon	11256050	11256240	.	+	.	gene_id "XLOC_000015"; transcript_id "2_00000026"; exon_number "37"; gene_name "Prex2"; oId "NM_029525"; nearest_ref "2_00000021"; class_code "="; tss_id "TSS20";
chr1	Cufflinks	exon	11275138	11275240	.	+	.	gene_id "XLOC_000015"; transcript_id "2_00000026"; exon_number "38"; gene_name "Prex2"; oId "NM_029525"; nearest_ref "2_00000021"; class_code "="; tss_id "TSS20";
chr1	Cufflinks	exon	11279334	11279401	.	+	.	gene_id "XLOC_000015"; transcript_id "2_00000026"; exon_number "39"; gene_name "Prex2"; oId "NM_029525"; nearest_ref "2_00000021"; class_code "="; tss_id "TSS20";
chr1	Cufflinks	exon	11287789	11293763	.	+	.	gene_id "XLOC_000015"; transcript_id "2_00000026"; exon_number "40"; gene_name "Prex2"; oId "NM_029525"; nearest_ref "2_00000021"; class_code "="; tss_id "TSS20";
chr1	Cufflinks	exon	11254044	11254176	.	+	.	gene_id "XLOC_000015"; transcript_id "2_00000027"; exon_number "1"; gene_name "Prex2"; oId "NM_001033636"; nearest_ref "2_00000022"; class_code "="; tss_id "TSS21";
chr1	Cufflinks	exon	11255760	11255826	.	+	.	gene_id "XLOC_000015"; transcript_id "2_00000027"; exon_number "2"; gene_name "Prex2"; oId "NM_001033636"; nearest_ref "2_00000022"; class_code "="; tss_id "TSS21";
chr1	Cufflinks	exon	11256050	11256240	.	+	.	gene_id "XLOC_000015"; transcript_id "2_00000027"; exon_number "3"; gene_name "Prex2"; oId "NM_001033636"; nearest_ref "2_00000022"; class_code "="; tss_id "TSS21";
chr1	Cufflinks	exon	11275138	11275240	.	+	.	gene_id "XLOC_000015"; transcript_id "2_00000027"; exon_number "4"; gene_name "Prex2"; oId "NM_001033636"; nearest_ref "2_00000022"; class_code "="; tss_id "TSS21";
chr1	Cufflinks	exon	11279334	11279401	.	+	.	gene_id "XLOC_000015"; transcript_id "2_00000027"; exon_number "5"; gene_name "Prex2"; oId "NM_001033636"; nearest_ref "2_00000022"; class_code "="; tss_id "TSS21";
chr1	Cufflinks	exon	11287789	11293763	.	+	.	gene_id "XLOC_000015"; transcript_id "2_00000027"; exon_number "6"; gene_name "Prex2"; oId "NM_001033636"; nearest_ref "2_00000022"; class_code "="; tss_id "TSS21";
chr1	Cufflinks	exon	11404186	11404718	.	+	.	gene_id "XLOC_000016"; transcript_id "2_00000029"; exon_number "1"; gene_name "A830018L16Rik"; oId "NM_001160371"; nearest_ref "2_00000024"; class_code "="; tss_id "TSS22";
chr1	Cufflinks	exon	11501999	11502146	.	+	.	gene_id "XLOC_000016"; transcript_id "2_00000029"; exon_number "2"; gene_name "A830018L16Rik"; oId "NM_001160371"; nearest_ref "2_00000024"; class_code "="; tss_id "TSS22";
chr1	Cufflinks	exon	11508659	11508790	.	+	.	gene_id "XLOC_000016"; transcript_id "2_00000029"; exon_number "3"; gene_name "A830018L16Rik"; oId "NM_001160371"; nearest_ref "2_00000024"; class_code "="; tss_id "TSS22";
chr1	Cufflinks	exon	11535235	11535363	.	+	.	gene_id "XLOC_000016"; transcript_id "2_00000029"; exon_number "4"; gene_name "A830018L16Rik"; oId "NM_001160371"; nearest_ref "2_00000024"; class_code "="; tss_id "TSS22";
chr1	Cufflinks	exon	11553044	11553072	.	+	.	gene_id "XLOC_000016"; transcript_id "2_00000029"; exon_number "5"; gene_name "A830018L16Rik"; oId "NM_001160371"; nearest_ref "2_00000024"; class_code "="; tss_id "TSS22";
chr1	Cufflinks	exon	11578455	11578627	.	+	.	gene_id "XLOC_000016"; transcript_id "2_00000029"; exon_number "6"; gene_name "A830018L16Rik"; oId "NM_001160371"; nearest_ref "2_00000024"; class_code "="; tss_id "TSS22";
chr1	Cufflinks	exon	11586232	11586398	.	+	.	gene_id "XLOC_000016"; transcript_id "2_00000029"; exon_number "7"; gene_name "A830018L16Rik"; oId "NM_001160371"; nearest_ref "2_00000024"; class_code "="; tss_id "TSS22";
chr1	Cufflinks	exon	11587046	11591902	.	+	.	gene_id "XLOC_000016"; transcript_id "2_00000029"; exon_number "8"; gene_name "A830018L16Rik"; oId "NM_001160371"; nearest_ref "2_00000024"; class_code "="; tss_id "TSS22";
chr1	Cufflinks	exon	11404186	11404718	.	+	.	gene_id "XLOC_000016"; transcript_id "2_00000028"; exon_number "1"; gene_name "A830018L16Rik"; oId "NM_001160370"; nearest_ref "2_00000023"; class_code "="; tss_id "TSS22";
chr1	Cufflinks	exon	11501999	11502146	.	+	.	gene_id "XLOC_000016"; transcript_id "2_00000028"; exon_number "2"; gene_name "A830018L16Rik"; oId "NM_001160370"; nearest_ref "2_00000023"; class_code "="; tss_id "TSS22";
chr1	Cufflinks	exon	11508659	11508790	.	+	.	gene_id "XLOC_000016"; transcript_id "2_00000028"; exon_number "3"; gene_name "A830018L16Rik"; oId "NM_001160370"; nearest_ref "2_00000023"; class_code "="; tss_id "TSS22";
chr1	Cufflinks	exon	11535235	11535363	.	+	.	gene_id "XLOC_000016"; transcript_id "2_00000028"; exon_number "4"; gene_name "A830018L16Rik"; oId "NM_001160370"; nearest_ref "2_00000023"; class_code "="; tss_id "TSS22";
chr1	Cufflinks	exon	11553044	11553072	.	+	.	gene_id "XLOC_000016"; transcript_id "2_00000028"; exon_number "5"; gene_name "A830018L16Rik"; oId "NM_001160370"; nearest_ref "2_00000023"; class_code "="; tss_id "TSS22";
chr1	Cufflinks	exon	11578455	11578627	.	+	.	gene_id "XLOC_000016"; transcript_id "2_00000028"; exon_number "6"; gene_name "A830018L16Rik"; oId "NM_001160370"; nearest_ref "2_00000023"; class_code "="; tss_id "TSS22";
chr1	Cufflinks	exon	11586232	11591902	.	+	.	gene_id "XLOC_000016"; transcript_id "2_00000028"; exon_number "7"; gene_name "A830018L16Rik"; oId "NM_001160370"; nearest_ref "2_00000023"; class_code "="; tss_id "TSS22";
chr1	Cufflinks	exon	11404186	11404718	.	+	.	gene_id "XLOC_000016"; transcript_id "2_00000031"; exon_number "1"; gene_name "A830018L16Rik"; oId "NM_177173"; nearest_ref "2_00000026"; class_code "="; tss_id "TSS22";
chr1	Cufflinks	exon	11501999	11502146	.	+	.	gene_id "XLOC_000016"; transcript_id "2_00000031"; exon_number "2"; gene_name "A830018L16Rik"; oId "NM_177173"; nearest_ref "2_00000026"; class_code "="; tss_id "TSS22";
chr1	Cufflinks	exon	11508659	11508790	.	+	.	gene_id "XLOC_000016"; transcript_id "2_00000031"; exon_number "3"; gene_name "A830018L16Rik"; oId "NM_177173"; nearest_ref "2_00000026"; class_code "="; tss_id "TSS22";
chr1	Cufflinks	exon	11535235	11535363	.	+	.	gene_id "XLOC_000016"; transcript_id "2_00000031"; exon_number "4"; gene_name "A830018L16Rik"; oId "NM_177173"; nearest_ref "2_00000026"; class_code "="; tss_id "TSS22";
chr1	Cufflinks	exon	11553044	11553072	.	+	.	gene_id "XLOC_000016"; transcript_id "2_00000031"; exon_number "5"; gene_name "A830018L16Rik"; oId "NM_177173"; nearest_ref "2_00000026"; class_code "="; tss_id "TSS22";
chr1	Cufflinks	exon	11578455	11578627	.	+	.	gene_id "XLOC_000016"; transcript_id "2_00000031"; exon_number "6"; gene_name "A830018L16Rik"; oId "NM_177173"; nearest_ref "2_00000026"; class_code "="; tss_id "TSS22";
chr1	Cufflinks	exon	11586232	11586398	.	+	.	gene_id "XLOC_000016"; transcript_id "2_00000031"; exon_number "7"; gene_name "A830018L16Rik"; oId "NM_177173"; nearest_ref "2_00000026"; class_code "="; tss_id "TSS22";
chr1	Cufflinks	exon	11738046	11738172	.	+	.	gene_id "XLOC_000016"; transcript_id "2_00000031"; exon_number "8"; gene_name "A830018L16Rik"; oId "NM_177173"; nearest_ref "2_00000026"; class_code "="; tss_id "TSS22";
chr1	Cufflinks	exon	11788562	11788647	.	+	.	gene_id "XLOC_000016"; transcript_id "2_00000031"; exon_number "9"; gene_name "A830018L16Rik"; oId "NM_177173"; nearest_ref "2_00000026"; class_code "="; tss_id "TSS22";
chr1	Cufflinks	exon	11819896	11819972	.	+	.	gene_id "XLOC_000016"; transcript_id "2_00000031"; exon_number "10"; gene_name "A830018L16Rik"; oId "NM_177173"; nearest_ref "2_00000026"; class_code "="; tss_id "TSS22";
chr1	Cufflinks	exon	11923625	11923672	.	+	.	gene_id "XLOC_000016"; transcript_id "2_00000031"; exon_number "11"; gene_name "A830018L16Rik"; oId "NM_177173"; nearest_ref "2_00000026"; class_code "="; tss_id "TSS22";
chr1	Cufflinks	exon	11941044	11941137	.	+	.	gene_id "XLOC_000016"; transcript_id "2_00000031"; exon_number "12"; gene_name "A830018L16Rik"; oId "NM_177173"; nearest_ref "2_00000026"; class_code "="; tss_id "TSS22";
chr1	Cufflinks	exon	11962127	11962183	.	+	.	gene_id "XLOC_000016"; transcript_id "2_00000031"; exon_number "13"; gene_name "A830018L16Rik"; oId "NM_177173"; nearest_ref "2_00000026"; class_code "="; tss_id "TSS22";
chr1	Cufflinks	exon	11965004	11965983	.	+	.	gene_id "XLOC_000016"; transcript_id "2_00000031"; exon_number "14"; gene_name "A830018L16Rik"; oId "NM_177173"; nearest_ref "2_00000026"; class_code "="; tss_id "TSS22";
chr1	Cufflinks	exon	11404186	11404718	.	+	.	gene_id "XLOC_000016"; transcript_id "2_00000030"; exon_number "1"; gene_name "A830018L16Rik"; oId "NM_001160369"; nearest_ref "2_00000025"; class_code "="; tss_id "TSS22";
chr1	Cufflinks	exon	11501999	11502146	.	+	.	gene_id "XLOC_000016"; transcript_id "2_00000030"; exon_number "2"; gene_name "A830018L16Rik"; oId "NM_001160369"; nearest_ref "2_00000025"; class_code "="; tss_id "TSS22";
chr1	Cufflinks	exon	11508659	11508790	.	+	.	gene_id "XLOC_000016"; transcript_id "2_00000030"; exon_number "3"; gene_name "A830018L16Rik"; oId "NM_001160369"; nearest_ref "2_00000025"; class_code "="; tss_id "TSS22";
chr1	Cufflinks	exon	11535235	11535363	.	+	.	gene_id "XLOC_000016"; transcript_id "2_00000030"; exon_number "4"; gene_name "A830018L16Rik"; oId "NM_001160369"; nearest_ref "2_00000025"; class_code "="; tss_id "TSS22";
chr1	Cufflinks	exon	11553044	11553072	.	+	.	gene_id "XLOC_000016"; transcript_id "2_00000030"; exon_number "5"; gene_name "A830018L16Rik"; oId "NM_001160369"; nearest_ref "2_00000025"; class_code "="; tss_id "TSS22";
chr1	Cufflinks	exon	11578455	11578627	.	+	.	gene_id "XLOC_000016"; transcript_id "2_00000030"; exon_number "6"; gene_name "A830018L16Rik"; oId "NM_001160369"; nearest_ref "2_00000025"; class_code "="; tss_id "TSS22";
chr1	Cufflinks	exon	11586232	11586398	.	+	.	gene_id "XLOC_000016"; transcript_id "2_00000030"; exon_number "7"; gene_name "A830018L16Rik"; oId "NM_001160369"; nearest_ref "2_00000025"; class_code "="; tss_id "TSS22";
chr1	Cufflinks	exon	11738046	11738181	.	+	.	gene_id "XLOC_000016"; transcript_id "2_00000030"; exon_number "8"; gene_name "A830018L16Rik"; oId "NM_001160369"; nearest_ref "2_00000025"; class_code "="; tss_id "TSS22";
chr1	Cufflinks	exon	11788562	11788647	.	+	.	gene_id "XLOC_000016"; transcript_id "2_00000030"; exon_number "9"; gene_name "A830018L16Rik"; oId "NM_001160369"; nearest_ref "2_00000025"; class_code "="; tss_id "TSS22";
chr1	Cufflinks	exon	11819896	11819972	.	+	.	gene_id "XLOC_000016"; transcript_id "2_00000030"; exon_number "10"; gene_name "A830018L16Rik"; oId "NM_001160369"; nearest_ref "2_00000025"; class_code "="; tss_id "TSS22";
chr1	Cufflinks	exon	11923625	11923672	.	+	.	gene_id "XLOC_000016"; transcript_id "2_00000030"; exon_number "11"; gene_name "A830018L16Rik"; oId "NM_001160369"; nearest_ref "2_00000025"; class_code "="; tss_id "TSS22";
chr1	Cufflinks	exon	11941044	11941137	.	+	.	gene_id "XLOC_000016"; transcript_id "2_00000030"; exon_number "12"; gene_name "A830018L16Rik"; oId "NM_001160369"; nearest_ref "2_00000025"; class_code "="; tss_id "TSS22";
chr1	Cufflinks	exon	11962127	11962183	.	+	.	gene_id "XLOC_000016"; transcript_id "2_00000030"; exon_number "13"; gene_name "A830018L16Rik"; oId "NM_001160369"; nearest_ref "2_00000025"; class_code "="; tss_id "TSS22";
chr1	Cufflinks	exon	11965004	11965983	.	+	.	gene_id "XLOC_000016"; transcript_id "2_00000030"; exon_number "14"; gene_name "A830018L16Rik"; oId "NM_001160369"; nearest_ref "2_00000025"; class_code "="; tss_id "TSS22";
chr1	Cufflinks	exon	12682511	12682765	.	+	.	gene_id "XLOC_000017"; transcript_id "2_00000033"; exon_number "1"; gene_name "Sulf1"; oId "CUFF.150.4"; nearest_ref "2_00000028"; class_code "="; tss_id "TSS23";
chr1	Cufflinks	exon	12776160	12776232	.	+	.	gene_id "XLOC_000017"; transcript_id "2_00000033"; exon_number "2"; gene_name "Sulf1"; oId "CUFF.150.4"; nearest_ref "2_00000028"; class_code "="; tss_id "TSS23";
chr1	Cufflinks	exon	12776549	12776779	.	+	.	gene_id "XLOC_000017"; transcript_id "2_00000033"; exon_number "3"; gene_name "Sulf1"; oId "CUFF.150.4"; nearest_ref "2_00000028"; class_code "="; tss_id "TSS23";
chr1	Cufflinks	exon	12786847	12787086	.	+	.	gene_id "XLOC_000017"; transcript_id "2_00000033"; exon_number "4"; gene_name "Sulf1"; oId "CUFF.150.4"; nearest_ref "2_00000028"; class_code "="; tss_id "TSS23";
chr1	Cufflinks	exon	12795261	12795412	.	+	.	gene_id "XLOC_000017"; transcript_id "2_00000033"; exon_number "5"; gene_name "Sulf1"; oId "CUFF.150.4"; nearest_ref "2_00000028"; class_code "="; tss_id "TSS23";
chr1	Cufflinks	exon	12797935	12798104	.	+	.	gene_id "XLOC_000017"; transcript_id "2_00000033"; exon_number "6"; gene_name "Sulf1"; oId "CUFF.150.4"; nearest_ref "2_00000028"; class_code "="; tss_id "TSS23";
chr1	Cufflinks	exon	12807419	12807569	.	+	.	gene_id "XLOC_000017"; transcript_id "2_00000033"; exon_number "7"; gene_name "Sulf1"; oId "CUFF.150.4"; nearest_ref "2_00000028"; class_code "="; tss_id "TSS23";
chr1	Cufflinks	exon	12808459	12808634	.	+	.	gene_id "XLOC_000017"; transcript_id "2_00000033"; exon_number "8"; gene_name "Sulf1"; oId "CUFF.150.4"; nearest_ref "2_00000028"; class_code "="; tss_id "TSS23";
chr1	Cufflinks	exon	12810482	12810610	.	+	.	gene_id "XLOC_000017"; transcript_id "2_00000033"; exon_number "9"; gene_name "Sulf1"; oId "CUFF.150.4"; nearest_ref "2_00000028"; class_code "="; tss_id "TSS23";
chr1	Cufflinks	exon	12810876	12810932	.	+	.	gene_id "XLOC_000017"; transcript_id "2_00000033"; exon_number "10"; gene_name "Sulf1"; oId "CUFF.150.4"; nearest_ref "2_00000028"; class_code "="; tss_id "TSS23";
chr1	Cufflinks	exon	12812051	12812180	.	+	.	gene_id "XLOC_000017"; transcript_id "2_00000033"; exon_number "11"; gene_name "Sulf1"; oId "CUFF.150.4"; nearest_ref "2_00000028"; class_code "="; tss_id "TSS23";
chr1	Cufflinks	exon	12826194	12826410	.	+	.	gene_id "XLOC_000017"; transcript_id "2_00000033"; exon_number "12"; gene_name "Sulf1"; oId "CUFF.150.4"; nearest_ref "2_00000028"; class_code "="; tss_id "TSS23";
chr1	Cufflinks	exon	12828440	12828692	.	+	.	gene_id "XLOC_000017"; transcript_id "2_00000033"; exon_number "13"; gene_name "Sulf1"; oId "CUFF.150.4"; nearest_ref "2_00000028"; class_code "="; tss_id "TSS23";
chr1	Cufflinks	exon	12829910	12830006	.	+	.	gene_id "XLOC_000017"; transcript_id "2_00000033"; exon_number "14"; gene_name "Sulf1"; oId "CUFF.150.4"; nearest_ref "2_00000028"; class_code "="; tss_id "TSS23";
chr1	Cufflinks	exon	12830484	12830578	.	+	.	gene_id "XLOC_000017"; transcript_id "2_00000033"; exon_number "15"; gene_name "Sulf1"; oId "CUFF.150.4"; nearest_ref "2_00000028"; class_code "="; tss_id "TSS23";
chr1	Cufflinks	exon	12831524	12831589	.	+	.	gene_id "XLOC_000017"; transcript_id "2_00000033"; exon_number "16"; gene_name "Sulf1"; oId "CUFF.150.4"; nearest_ref "2_00000028"; class_code "="; tss_id "TSS23";
chr1	Cufflinks	exon	12832730	12832905	.	+	.	gene_id "XLOC_000017"; transcript_id "2_00000033"; exon_number "17"; gene_name "Sulf1"; oId "CUFF.150.4"; nearest_ref "2_00000028"; class_code "="; tss_id "TSS23";
chr1	Cufflinks	exon	12838176	12838318	.	+	.	gene_id "XLOC_000017"; transcript_id "2_00000033"; exon_number "18"; gene_name "Sulf1"; oId "CUFF.150.4"; nearest_ref "2_00000028"; class_code "="; tss_id "TSS23";
chr1	Cufflinks	exon	12838412	12838535	.	+	.	gene_id "XLOC_000017"; transcript_id "2_00000033"; exon_number "19"; gene_name "Sulf1"; oId "CUFF.150.4"; nearest_ref "2_00000028"; class_code "="; tss_id "TSS23";
chr1	Cufflinks	exon	12840841	12840874	.	+	.	gene_id "XLOC_000017"; transcript_id "2_00000033"; exon_number "20"; gene_name "Sulf1"; oId "CUFF.150.4"; nearest_ref "2_00000028"; class_code "="; tss_id "TSS23";
chr1	Cufflinks	exon	12848893	12851247	.	+	.	gene_id "XLOC_000017"; transcript_id "2_00000033"; exon_number "21"; gene_name "Sulf1"; oId "CUFF.150.4"; nearest_ref "2_00000028"; class_code "="; tss_id "TSS23";
chr1	Cufflinks	exon	12682511	12682765	.	+	.	gene_id "XLOC_000017"; transcript_id "2_00000032"; exon_number "1"; gene_name "Sulf1"; oId "CUFF.150.3"; nearest_ref "2_00000027"; class_code "="; tss_id "TSS23";
chr1	Cufflinks	exon	12718675	12718769	.	+	.	gene_id "XLOC_000017"; transcript_id "2_00000032"; exon_number "2"; gene_name "Sulf1"; oId "CUFF.150.3"; nearest_ref "2_00000027"; class_code "="; tss_id "TSS23";
chr1	Cufflinks	exon	12776160	12776232	.	+	.	gene_id "XLOC_000017"; transcript_id "2_00000032"; exon_number "3"; gene_name "Sulf1"; oId "CUFF.150.3"; nearest_ref "2_00000027"; class_code "="; tss_id "TSS23";
chr1	Cufflinks	exon	12776549	12776779	.	+	.	gene_id "XLOC_000017"; transcript_id "2_00000032"; exon_number "4"; gene_name "Sulf1"; oId "CUFF.150.3"; nearest_ref "2_00000027"; class_code "="; tss_id "TSS23";
chr1	Cufflinks	exon	12786847	12787086	.	+	.	gene_id "XLOC_000017"; transcript_id "2_00000032"; exon_number "5"; gene_name "Sulf1"; oId "CUFF.150.3"; nearest_ref "2_00000027"; class_code "="; tss_id "TSS23";
chr1	Cufflinks	exon	12795261	12795412	.	+	.	gene_id "XLOC_000017"; transcript_id "2_00000032"; exon_number "6"; gene_name "Sulf1"; oId "CUFF.150.3"; nearest_ref "2_00000027"; class_code "="; tss_id "TSS23";
chr1	Cufflinks	exon	12797935	12798104	.	+	.	gene_id "XLOC_000017"; transcript_id "2_00000032"; exon_number "7"; gene_name "Sulf1"; oId "CUFF.150.3"; nearest_ref "2_00000027"; class_code "="; tss_id "TSS23";
chr1	Cufflinks	exon	12807419	12807569	.	+	.	gene_id "XLOC_000017"; transcript_id "2_00000032"; exon_number "8"; gene_name "Sulf1"; oId "CUFF.150.3"; nearest_ref "2_00000027"; class_code "="; tss_id "TSS23";
chr1	Cufflinks	exon	12808459	12808634	.	+	.	gene_id "XLOC_000017"; transcript_id "2_00000032"; exon_number "9"; gene_name "Sulf1"; oId "CUFF.150.3"; nearest_ref "2_00000027"; class_code "="; tss_id "TSS23";
chr1	Cufflinks	exon	12810482	12810610	.	+	.	gene_id "XLOC_000017"; transcript_id "2_00000032"; exon_number "10"; gene_name "Sulf1"; oId "CUFF.150.3"; nearest_ref "2_00000027"; class_code "="; tss_id "TSS23";
chr1	Cufflinks	exon	12810876	12810932	.	+	.	gene_id "XLOC_000017"; transcript_id "2_00000032"; exon_number "11"; gene_name "Sulf1"; oId "CUFF.150.3"; nearest_ref "2_00000027"; class_code "="; tss_id "TSS23";
chr1	Cufflinks	exon	12812051	12812180	.	+	.	gene_id "XLOC_000017"; transcript_id "2_00000032"; exon_number "12"; gene_name "Sulf1"; oId "CUFF.150.3"; nearest_ref "2_00000027"; class_code "="; tss_id "TSS23";
chr1	Cufflinks	exon	12826194	12826410	.	+	.	gene_id "XLOC_000017"; transcript_id "2_00000032"; exon_number "13"; gene_name "Sulf1"; oId "CUFF.150.3"; nearest_ref "2_00000027"; class_code "="; tss_id "TSS23";
chr1	Cufflinks	exon	12828440	12828692	.	+	.	gene_id "XLOC_000017"; transcript_id "2_00000032"; exon_number "14"; gene_name "Sulf1"; oId "CUFF.150.3"; nearest_ref "2_00000027"; class_code "="; tss_id "TSS23";
chr1	Cufflinks	exon	12829910	12830006	.	+	.	gene_id "XLOC_000017"; transcript_id "2_00000032"; exon_number "15"; gene_name "Sulf1"; oId "CUFF.150.3"; nearest_ref "2_00000027"; class_code "="; tss_id "TSS23";
chr1	Cufflinks	exon	12830484	12830578	.	+	.	gene_id "XLOC_000017"; transcript_id "2_00000032"; exon_number "16"; gene_name "Sulf1"; oId "CUFF.150.3"; nearest_ref "2_00000027"; class_code "="; tss_id "TSS23";
chr1	Cufflinks	exon	12831524	12831589	.	+	.	gene_id "XLOC_000017"; transcript_id "2_00000032"; exon_number "17"; gene_name "Sulf1"; oId "CUFF.150.3"; nearest_ref "2_00000027"; class_code "="; tss_id "TSS23";
chr1	Cufflinks	exon	12832730	12832905	.	+	.	gene_id "XLOC_000017"; transcript_id "2_00000032"; exon_number "18"; gene_name "Sulf1"; oId "CUFF.150.3"; nearest_ref "2_00000027"; class_code "="; tss_id "TSS23";
chr1	Cufflinks	exon	12838176	12838318	.	+	.	gene_id "XLOC_000017"; transcript_id "2_00000032"; exon_number "19"; gene_name "Sulf1"; oId "CUFF.150.3"; nearest_ref "2_00000027"; class_code "="; tss_id "TSS23";
chr1	Cufflinks	exon	12838412	12838535	.	+	.	gene_id "XLOC_000017"; transcript_id "2_00000032"; exon_number "20"; gene_name "Sulf1"; oId "CUFF.150.3"; nearest_ref "2_00000027"; class_code "="; tss_id "TSS23";
chr1	Cufflinks	exon	12840841	12840874	.	+	.	gene_id "XLOC_000017"; transcript_id "2_00000032"; exon_number "21"; gene_name "Sulf1"; oId "CUFF.150.3"; nearest_ref "2_00000027"; class_code "="; tss_id "TSS23";
chr1	Cufflinks	exon	12848893	12851247	.	+	.	gene_id "XLOC_000017"; transcript_id "2_00000032"; exon_number "22"; gene_name "Sulf1"; oId "CUFF.150.3"; nearest_ref "2_00000027"; class_code "="; tss_id "TSS23";
chr1	Cufflinks	exon	12708626	12708864	.	+	.	gene_id "XLOC_000017"; transcript_id "2_00000034"; exon_number "1"; gene_name "Sulf1"; oId "NM_172294"; nearest_ref "2_00000029"; class_code "="; tss_id "TSS24";
chr1	Cufflinks	exon	12718675	12718769	.	+	.	gene_id "XLOC_000017"; transcript_id "2_00000034"; exon_number "2"; gene_name "Sulf1"; oId "NM_172294"; nearest_ref "2_00000029"; class_code "="; tss_id "TSS24";
chr1	Cufflinks	exon	12776160	12776232	.	+	.	gene_id "XLOC_000017"; transcript_id "2_00000034"; exon_number "3"; gene_name "Sulf1"; oId "NM_172294"; nearest_ref "2_00000029"; class_code "="; tss_id "TSS24";
chr1	Cufflinks	exon	12776549	12776779	.	+	.	gene_id "XLOC_000017"; transcript_id "2_00000034"; exon_number "4"; gene_name "Sulf1"; oId "NM_172294"; nearest_ref "2_00000029"; class_code "="; tss_id "TSS24";
chr1	Cufflinks	exon	12786847	12787086	.	+	.	gene_id "XLOC_000017"; transcript_id "2_00000034"; exon_number "5"; gene_name "Sulf1"; oId "NM_172294"; nearest_ref "2_00000029"; class_code "="; tss_id "TSS24";
chr1	Cufflinks	exon	12795261	12795412	.	+	.	gene_id "XLOC_000017"; transcript_id "2_00000034"; exon_number "6"; gene_name "Sulf1"; oId "NM_172294"; nearest_ref "2_00000029"; class_code "="; tss_id "TSS24";
chr1	Cufflinks	exon	12797935	12798104	.	+	.	gene_id "XLOC_000017"; transcript_id "2_00000034"; exon_number "7"; gene_name "Sulf1"; oId "NM_172294"; nearest_ref "2_00000029"; class_code "="; tss_id "TSS24";
chr1	Cufflinks	exon	12807419	12807569	.	+	.	gene_id "XLOC_000017"; transcript_id "2_00000034"; exon_number "8"; gene_name "Sulf1"; oId "NM_172294"; nearest_ref "2_00000029"; class_code "="; tss_id "TSS24";
chr1	Cufflinks	exon	12808459	12808634	.	+	.	gene_id "XLOC_000017"; transcript_id "2_00000034"; exon_number "9"; gene_name "Sulf1"; oId "NM_172294"; nearest_ref "2_00000029"; class_code "="; tss_id "TSS24";
chr1	Cufflinks	exon	12810482	12810610	.	+	.	gene_id "XLOC_000017"; transcript_id "2_00000034"; exon_number "10"; gene_name "Sulf1"; oId "NM_172294"; nearest_ref "2_00000029"; class_code "="; tss_id "TSS24";
chr1	Cufflinks	exon	12810876	12810932	.	+	.	gene_id "XLOC_000017"; transcript_id "2_00000034"; exon_number "11"; gene_name "Sulf1"; oId "NM_172294"; nearest_ref "2_00000029"; class_code "="; tss_id "TSS24";
chr1	Cufflinks	exon	12812051	12812180	.	+	.	gene_id "XLOC_000017"; transcript_id "2_00000034"; exon_number "12"; gene_name "Sulf1"; oId "NM_172294"; nearest_ref "2_00000029"; class_code "="; tss_id "TSS24";
chr1	Cufflinks	exon	12826194	12826410	.	+	.	gene_id "XLOC_000017"; transcript_id "2_00000034"; exon_number "13"; gene_name "Sulf1"; oId "NM_172294"; nearest_ref "2_00000029"; class_code "="; tss_id "TSS24";
chr1	Cufflinks	exon	12828440	12828692	.	+	.	gene_id "XLOC_000017"; transcript_id "2_00000034"; exon_number "14"; gene_name "Sulf1"; oId "NM_172294"; nearest_ref "2_00000029"; class_code "="; tss_id "TSS24";
chr1	Cufflinks	exon	12829910	12830006	.	+	.	gene_id "XLOC_000017"; transcript_id "2_00000034"; exon_number "15"; gene_name "Sulf1"; oId "NM_172294"; nearest_ref "2_00000029"; class_code "="; tss_id "TSS24";
chr1	Cufflinks	exon	12830484	12830578	.	+	.	gene_id "XLOC_000017"; transcript_id "2_00000034"; exon_number "16"; gene_name "Sulf1"; oId "NM_172294"; nearest_ref "2_00000029"; class_code "="; tss_id "TSS24";
chr1	Cufflinks	exon	12831524	12831589	.	+	.	gene_id "XLOC_000017"; transcript_id "2_00000034"; exon_number "17"; gene_name "Sulf1"; oId "NM_172294"; nearest_ref "2_00000029"; class_code "="; tss_id "TSS24";
chr1	Cufflinks	exon	12832730	12832905	.	+	.	gene_id "XLOC_000017"; transcript_id "2_00000034"; exon_number "18"; gene_name "Sulf1"; oId "NM_172294"; nearest_ref "2_00000029"; class_code "="; tss_id "TSS24";
chr1	Cufflinks	exon	12838176	12838318	.	+	.	gene_id "XLOC_000017"; transcript_id "2_00000034"; exon_number "19"; gene_name "Sulf1"; oId "NM_172294"; nearest_ref "2_00000029"; class_code "="; tss_id "TSS24";
chr1	Cufflinks	exon	12838412	12838535	.	+	.	gene_id "XLOC_000017"; transcript_id "2_00000034"; exon_number "20"; gene_name "Sulf1"; oId "NM_172294"; nearest_ref "2_00000029"; class_code "="; tss_id "TSS24";
chr1	Cufflinks	exon	12840841	12840874	.	+	.	gene_id "XLOC_000017"; transcript_id "2_00000034"; exon_number "21"; gene_name "Sulf1"; oId "NM_172294"; nearest_ref "2_00000029"; class_code "="; tss_id "TSS24";
chr1	Cufflinks	exon	12848893	12850453	.	+	.	gene_id "XLOC_000017"; transcript_id "2_00000034"; exon_number "22"; gene_name "Sulf1"; oId "NM_172294"; nearest_ref "2_00000029"; class_code "="; tss_id "TSS24";
chr1	Cufflinks	exon	13658852	13658948	.	+	.	gene_id "XLOC_000018"; transcript_id "2_00000035"; exon_number "1"; gene_name "Xkr9"; oId "NM_001011873"; nearest_ref "2_00000030"; class_code "="; tss_id "TSS25";
chr1	Cufflinks	exon	13662207	13662845	.	+	.	gene_id "XLOC_000018"; transcript_id "2_00000035"; exon_number "2"; gene_name "Xkr9"; oId "NM_001011873"; nearest_ref "2_00000030"; class_code "="; tss_id "TSS25";
chr1	Cufflinks	exon	13674137	13674357	.	+	.	gene_id "XLOC_000018"; transcript_id "2_00000035"; exon_number "3"; gene_name "Xkr9"; oId "NM_001011873"; nearest_ref "2_00000030"; class_code "="; tss_id "TSS25";
chr1	Cufflinks	exon	13690836	13691804	.	+	.	gene_id "XLOC_000018"; transcript_id "2_00000035"; exon_number "4"; gene_name "Xkr9"; oId "NM_001011873"; nearest_ref "2_00000030"; class_code "="; tss_id "TSS25";
chr1	Cufflinks	exon	15302533	15303111	.	+	.	gene_id "XLOC_000019"; transcript_id "2_00000036"; exon_number "1"; gene_name "Kcnb2"; oId "NM_001098528"; nearest_ref "2_00000031"; class_code "="; tss_id "TSS26";
chr1	Cufflinks	exon	15699566	15704295	.	+	.	gene_id "XLOC_000019"; transcript_id "2_00000036"; exon_number "2"; gene_name "Kcnb2"; oId "NM_001098528"; nearest_ref "2_00000031"; class_code "="; tss_id "TSS26";
chr1	Cufflinks	exon	15795739	15796038	.	+	.	gene_id "XLOC_000020"; transcript_id "2_00000037"; exon_number "1"; gene_name "Terf1"; oId "NM_009352"; nearest_ref "2_00000032"; class_code "="; tss_id "TSS27";
chr1	Cufflinks	exon	15797722	15797817	.	+	.	gene_id "XLOC_000020"; transcript_id "2_00000037"; exon_number "2"; gene_name "Terf1"; oId "NM_009352"; nearest_ref "2_00000032"; class_code "="; tss_id "TSS27";
chr1	Cufflinks	exon	15803122	15803243	.	+	.	gene_id "XLOC_000020"; transcript_id "2_00000037"; exon_number "3"; gene_name "Terf1"; oId "NM_009352"; nearest_ref "2_00000032"; class_code "="; tss_id "TSS27";
chr1	Cufflinks	exon	15805967	15806053	.	+	.	gene_id "XLOC_000020"; transcript_id "2_00000037"; exon_number "4"; gene_name "Terf1"; oId "NM_009352"; nearest_ref "2_00000032"; class_code "="; tss_id "TSS27";
chr1	Cufflinks	exon	15809015	15809164	.	+	.	gene_id "XLOC_000020"; transcript_id "2_00000037"; exon_number "5"; gene_name "Terf1"; oId "NM_009352"; nearest_ref "2_00000032"; class_code "="; tss_id "TSS27";
chr1	Cufflinks	exon	15809732	15809844	.	+	.	gene_id "XLOC_000020"; transcript_id "2_00000037"; exon_number "6"; gene_name "Terf1"; oId "NM_009352"; nearest_ref "2_00000032"; class_code "="; tss_id "TSS27";
chr1	Cufflinks	exon	15821588	15821647	.	+	.	gene_id "XLOC_000020"; transcript_id "2_00000037"; exon_number "7"; gene_name "Terf1"; oId "NM_009352"; nearest_ref "2_00000032"; class_code "="; tss_id "TSS27";
chr1	Cufflinks	exon	15823482	15823570	.	+	.	gene_id "XLOC_000020"; transcript_id "2_00000037"; exon_number "8"; gene_name "Terf1"; oId "NM_009352"; nearest_ref "2_00000032"; class_code "="; tss_id "TSS27";
chr1	Cufflinks	exon	15828263	15828369	.	+	.	gene_id "XLOC_000020"; transcript_id "2_00000037"; exon_number "9"; gene_name "Terf1"; oId "NM_009352"; nearest_ref "2_00000032"; class_code "="; tss_id "TSS27";
chr1	Cufflinks	exon	15833002	15833510	.	+	.	gene_id "XLOC_000020"; transcript_id "2_00000037"; exon_number "10"; gene_name "Terf1"; oId "NM_009352"; nearest_ref "2_00000032"; class_code "="; tss_id "TSS27";
chr1	Cufflinks	exon	16095390	16096387	.	+	.	gene_id "XLOC_000021"; transcript_id "2_00000038"; exon_number "1"; gene_name "Rdh10"; oId "CUFF.176.1"; nearest_ref "2_00000033"; class_code "="; tss_id "TSS28";
chr1	Cufflinks	exon	16097876	16098111	.	+	.	gene_id "XLOC_000021"; transcript_id "2_00000038"; exon_number "2"; gene_name "Rdh10"; oId "CUFF.176.1"; nearest_ref "2_00000033"; class_code "="; tss_id "TSS28";
chr1	Cufflinks	exon	16118246	16118344	.	+	.	gene_id "XLOC_000021"; transcript_id "2_00000038"; exon_number "3"; gene_name "Rdh10"; oId "CUFF.176.1"; nearest_ref "2_00000033"; class_code "="; tss_id "TSS28";
chr1	Cufflinks	exon	16119277	16119422	.	+	.	gene_id "XLOC_000021"; transcript_id "2_00000038"; exon_number "4"; gene_name "Rdh10"; oId "CUFF.176.1"; nearest_ref "2_00000033"; class_code "="; tss_id "TSS28";
chr1	Cufflinks	exon	16121156	16121287	.	+	.	gene_id "XLOC_000021"; transcript_id "2_00000038"; exon_number "5"; gene_name "Rdh10"; oId "CUFF.176.1"; nearest_ref "2_00000033"; class_code "="; tss_id "TSS28";
chr1	Cufflinks	exon	16121375	16123804	.	+	.	gene_id "XLOC_000021"; transcript_id "2_00000038"; exon_number "6"; gene_name "Rdh10"; oId "CUFF.176.1"; nearest_ref "2_00000033"; class_code "="; tss_id "TSS28";
chr1	Cufflinks	exon	16647633	16649859	.	+	.	gene_id "XLOC_000022"; transcript_id "2_00000039"; exon_number "1"; gene_name "D030040B21Rik"; oId "NR_037998"; nearest_ref "2_00000034"; class_code "="; tss_id "TSS29";
chr1	Cufflinks	exon	16650102	16650309	.	+	.	gene_id "XLOC_000022"; transcript_id "2_00000039"; exon_number "2"; gene_name "D030040B21Rik"; oId "NR_037998"; nearest_ref "2_00000034"; class_code "="; tss_id "TSS29";
chr1	Cufflinks	exon	16650636	16650730	.	+	.	gene_id "XLOC_000022"; transcript_id "2_00000039"; exon_number "3"; gene_name "D030040B21Rik"; oId "NR_037998"; nearest_ref "2_00000034"; class_code "="; tss_id "TSS29";
chr1	Cufflinks	exon	16652102	16652359	.	+	.	gene_id "XLOC_000022"; transcript_id "2_00000039"; exon_number "4"; gene_name "D030040B21Rik"; oId "NR_037998"; nearest_ref "2_00000034"; class_code "="; tss_id "TSS29";
chr1	Cufflinks	exon	16655272	16655586	.	+	.	gene_id "XLOC_000023"; transcript_id "2_00000041"; exon_number "1"; gene_name "Tmem70"; oId "NM_027415"; nearest_ref "2_00000036"; class_code "="; tss_id "TSS30";
chr1	Cufflinks	exon	16657749	16657854	.	+	.	gene_id "XLOC_000023"; transcript_id "2_00000041"; exon_number "2"; gene_name "Tmem70"; oId "NM_027415"; nearest_ref "2_00000036"; class_code "="; tss_id "TSS30";
chr1	Cufflinks	exon	16667049	16668356	.	+	.	gene_id "XLOC_000023"; transcript_id "2_00000041"; exon_number "3"; gene_name "Tmem70"; oId "NM_027415"; nearest_ref "2_00000036"; class_code "="; tss_id "TSS30";
chr1	Cufflinks	exon	16655272	16655586	.	+	.	gene_id "XLOC_000023"; transcript_id "2_00000040"; exon_number "1"; gene_name "Tmem70"; oId "NM_026392"; nearest_ref "2_00000035"; class_code "="; tss_id "TSS30";
chr1	Cufflinks	exon	16657746	16657854	.	+	.	gene_id "XLOC_000023"; transcript_id "2_00000040"; exon_number "2"; gene_name "Tmem70"; oId "NM_026392"; nearest_ref "2_00000035"; class_code "="; tss_id "TSS30";
chr1	Cufflinks	exon	16667049	16668356	.	+	.	gene_id "XLOC_000023"; transcript_id "2_00000040"; exon_number "3"; gene_name "Tmem70"; oId "NM_026392"; nearest_ref "2_00000035"; class_code "="; tss_id "TSS30";
chr1	Cufflinks	exon	16678537	16678700	.	+	.	gene_id "XLOC_000024"; transcript_id "2_00000043"; exon_number "1"; gene_name "Ly96"; oId "NM_016923"; nearest_ref "2_00000038"; class_code "="; tss_id "TSS31";
chr1	Cufflinks	exon	16681765	16681854	.	+	.	gene_id "XLOC_000024"; transcript_id "2_00000043"; exon_number "2"; gene_name "Ly96"; oId "NM_016923"; nearest_ref "2_00000038"; class_code "="; tss_id "TSS31";
chr1	Cufflinks	exon	16690876	16691004	.	+	.	gene_id "XLOC_000024"; transcript_id "2_00000043"; exon_number "3"; gene_name "Ly96"; oId "NM_016923"; nearest_ref "2_00000038"; class_code "="; tss_id "TSS31";
chr1	Cufflinks	exon	16696254	16696306	.	+	.	gene_id "XLOC_000024"; transcript_id "2_00000043"; exon_number "4"; gene_name "Ly96"; oId "NM_016923"; nearest_ref "2_00000038"; class_code "="; tss_id "TSS31";
chr1	Cufflinks	exon	16699520	16699686	.	+	.	gene_id "XLOC_000024"; transcript_id "2_00000043"; exon_number "5"; gene_name "Ly96"; oId "NM_016923"; nearest_ref "2_00000038"; class_code "="; tss_id "TSS31";
chr1	Cufflinks	exon	16678537	16678700	.	+	.	gene_id "XLOC_000024"; transcript_id "2_00000042"; exon_number "1"; gene_name "Ly96"; oId "NM_001159711"; nearest_ref "2_00000037"; class_code "="; tss_id "TSS31";
chr1	Cufflinks	exon	16681765	16681854	.	+	.	gene_id "XLOC_000024"; transcript_id "2_00000042"; exon_number "2"; gene_name "Ly96"; oId "NM_001159711"; nearest_ref "2_00000037"; class_code "="; tss_id "TSS31";
chr1	Cufflinks	exon	16690930	16691004	.	+	.	gene_id "XLOC_000024"; transcript_id "2_00000042"; exon_number "3"; gene_name "Ly96"; oId "NM_001159711"; nearest_ref "2_00000037"; class_code "="; tss_id "TSS31";
chr1	Cufflinks	exon	16696254	16696306	.	+	.	gene_id "XLOC_000024"; transcript_id "2_00000042"; exon_number "4"; gene_name "Ly96"; oId "NM_001159711"; nearest_ref "2_00000037"; class_code "="; tss_id "TSS31";
chr1	Cufflinks	exon	16699520	16699686	.	+	.	gene_id "XLOC_000024"; transcript_id "2_00000042"; exon_number "5"; gene_name "Ly96"; oId "NM_001159711"; nearest_ref "2_00000037"; class_code "="; tss_id "TSS31";
chr1	Cufflinks	exon	17135454	17135669	.	+	.	gene_id "XLOC_000025"; transcript_id "2_00000044"; exon_number "1"; gene_name "Gdap1"; oId "NM_010267"; nearest_ref "2_00000039"; class_code "="; tss_id "TSS32";
chr1	Cufflinks	exon	17137017	17137209	.	+	.	gene_id "XLOC_000025"; transcript_id "2_00000044"; exon_number "2"; gene_name "Gdap1"; oId "NM_010267"; nearest_ref "2_00000039"; class_code "="; tss_id "TSS32";
chr1	Cufflinks	exon	17147042	17147215	.	+	.	gene_id "XLOC_000025"; transcript_id "2_00000044"; exon_number "3"; gene_name "Gdap1"; oId "NM_010267"; nearest_ref "2_00000039"; class_code "="; tss_id "TSS32";
chr1	Cufflinks	exon	17148490	17148584	.	+	.	gene_id "XLOC_000025"; transcript_id "2_00000044"; exon_number "4"; gene_name "Gdap1"; oId "NM_010267"; nearest_ref "2_00000039"; class_code "="; tss_id "TSS32";
chr1	Cufflinks	exon	17150005	17150119	.	+	.	gene_id "XLOC_000025"; transcript_id "2_00000044"; exon_number "5"; gene_name "Gdap1"; oId "NM_010267"; nearest_ref "2_00000039"; class_code "="; tss_id "TSS32";
chr1	Cufflinks	exon	17151208	17154351	.	+	.	gene_id "XLOC_000025"; transcript_id "2_00000044"; exon_number "6"; gene_name "Gdap1"; oId "NM_010267"; nearest_ref "2_00000039"; class_code "="; tss_id "TSS32";
chr1	Cufflinks	exon	17591982	17592123	.	+	.	gene_id "XLOC_000026"; transcript_id "2_00000045"; exon_number "1"; gene_name "Pi15"; oId "NM_053191"; nearest_ref "2_00000040"; class_code "="; tss_id "TSS33";
chr1	Cufflinks	exon	17592658	17592965	.	+	.	gene_id "XLOC_000026"; transcript_id "2_00000045"; exon_number "2"; gene_name "Pi15"; oId "NM_053191"; nearest_ref "2_00000040"; class_code "="; tss_id "TSS33";
chr1	Cufflinks	exon	17609864	17609982	.	+	.	gene_id "XLOC_000026"; transcript_id "2_00000045"; exon_number "3"; gene_name "Pi15"; oId "NM_053191"; nearest_ref "2_00000040"; class_code "="; tss_id "TSS33";
chr1	Cufflinks	exon	17611482	17611614	.	+	.	gene_id "XLOC_000026"; transcript_id "2_00000045"; exon_number "4"; gene_name "Pi15"; oId "NM_053191"; nearest_ref "2_00000040"; class_code "="; tss_id "TSS33";
chr1	Cufflinks	exon	17611728	17611843	.	+	.	gene_id "XLOC_000026"; transcript_id "2_00000045"; exon_number "5"; gene_name "Pi15"; oId "NM_053191"; nearest_ref "2_00000040"; class_code "="; tss_id "TSS33";
chr1	Cufflinks	exon	17614916	17621020	.	+	.	gene_id "XLOC_000026"; transcript_id "2_00000045"; exon_number "6"; gene_name "Pi15"; oId "NM_053191"; nearest_ref "2_00000040"; class_code "="; tss_id "TSS33";
chr1	Cufflinks	exon	17717498	17717844	.	+	.	gene_id "XLOC_000027"; transcript_id "2_00000046"; exon_number "1"; gene_name "Crispld1"; oId "NM_031402"; nearest_ref "2_00000041"; class_code "="; tss_id "TSS34";
chr1	Cufflinks	exon	17718675	17718995	.	+	.	gene_id "XLOC_000027"; transcript_id "2_00000046"; exon_number "2"; gene_name "Crispld1"; oId "NM_031402"; nearest_ref "2_00000041"; class_code "="; tss_id "TSS34";
chr1	Cufflinks	exon	17735435	17735553	.	+	.	gene_id "XLOC_000027"; transcript_id "2_00000046"; exon_number "3"; gene_name "Crispld1"; oId "NM_031402"; nearest_ref "2_00000041"; class_code "="; tss_id "TSS34";
chr1	Cufflinks	exon	17735861	17735993	.	+	.	gene_id "XLOC_000027"; transcript_id "2_00000046"; exon_number "4"; gene_name "Crispld1"; oId "NM_031402"; nearest_ref "2_00000041"; class_code "="; tss_id "TSS34";
chr1	Cufflinks	exon	17736812	17736927	.	+	.	gene_id "XLOC_000027"; transcript_id "2_00000046"; exon_number "5"; gene_name "Crispld1"; oId "NM_031402"; nearest_ref "2_00000041"; class_code "="; tss_id "TSS34";
chr1	Cufflinks	exon	17737582	17737682	.	+	.	gene_id "XLOC_000027"; transcript_id "2_00000046"; exon_number "6"; gene_name "Crispld1"; oId "NM_031402"; nearest_ref "2_00000041"; class_code "="; tss_id "TSS34";
chr1	Cufflinks	exon	17739588	17739728	.	+	.	gene_id "XLOC_000027"; transcript_id "2_00000046"; exon_number "7"; gene_name "Crispld1"; oId "NM_031402"; nearest_ref "2_00000041"; class_code "="; tss_id "TSS34";
chr1	Cufflinks	exon	17740346	17740406	.	+	.	gene_id "XLOC_000027"; transcript_id "2_00000046"; exon_number "8"; gene_name "Crispld1"; oId "NM_031402"; nearest_ref "2_00000041"; class_code "="; tss_id "TSS34";
chr1	Cufflinks	exon	17740515	17740581	.	+	.	gene_id "XLOC_000027"; transcript_id "2_00000046"; exon_number "9"; gene_name "Crispld1"; oId "NM_031402"; nearest_ref "2_00000041"; class_code "="; tss_id "TSS34";
chr1	Cufflinks	exon	17740815	17740945	.	+	.	gene_id "XLOC_000027"; transcript_id "2_00000046"; exon_number "10"; gene_name "Crispld1"; oId "NM_031402"; nearest_ref "2_00000041"; class_code "="; tss_id "TSS34";
chr1	Cufflinks	exon	17742919	17742962	.	+	.	gene_id "XLOC_000027"; transcript_id "2_00000046"; exon_number "11"; gene_name "Crispld1"; oId "NM_031402"; nearest_ref "2_00000041"; class_code "="; tss_id "TSS34";
chr1	Cufflinks	exon	17743049	17743121	.	+	.	gene_id "XLOC_000027"; transcript_id "2_00000046"; exon_number "12"; gene_name "Crispld1"; oId "NM_031402"; nearest_ref "2_00000041"; class_code "="; tss_id "TSS34";
chr1	Cufflinks	exon	17746339	17746414	.	+	.	gene_id "XLOC_000027"; transcript_id "2_00000046"; exon_number "13"; gene_name "Crispld1"; oId "NM_031402"; nearest_ref "2_00000041"; class_code "="; tss_id "TSS34";
chr1	Cufflinks	exon	17752193	17752323	.	+	.	gene_id "XLOC_000027"; transcript_id "2_00000046"; exon_number "14"; gene_name "Crispld1"; oId "NM_031402"; nearest_ref "2_00000041"; class_code "="; tss_id "TSS34";
chr1	Cufflinks	exon	17754144	17756288	.	+	.	gene_id "XLOC_000027"; transcript_id "2_00000046"; exon_number "15"; gene_name "Crispld1"; oId "NM_031402"; nearest_ref "2_00000041"; class_code "="; tss_id "TSS34";
chr1	Cufflinks	exon	19093103	19093375	.	+	.	gene_id "XLOC_000028"; transcript_id "2_00000047"; exon_number "1"; gene_name "Tcfap2d"; oId "NM_153154"; nearest_ref "2_00000042"; class_code "="; tss_id "TSS35";
chr1	Cufflinks	exon	19094445	19094942	.	+	.	gene_id "XLOC_000028"; transcript_id "2_00000047"; exon_number "2"; gene_name "Tcfap2d"; oId "NM_153154"; nearest_ref "2_00000042"; class_code "="; tss_id "TSS35";
chr1	Cufflinks	exon	19098331	19098391	.	+	.	gene_id "XLOC_000028"; transcript_id "2_00000047"; exon_number "3"; gene_name "Tcfap2d"; oId "NM_153154"; nearest_ref "2_00000042"; class_code "="; tss_id "TSS35";
chr1	Cufflinks	exon	19108911	19109076	.	+	.	gene_id "XLOC_000028"; transcript_id "2_00000047"; exon_number "4"; gene_name "Tcfap2d"; oId "NM_153154"; nearest_ref "2_00000042"; class_code "="; tss_id "TSS35";
chr1	Cufflinks	exon	19109243	19109361	.	+	.	gene_id "XLOC_000028"; transcript_id "2_00000047"; exon_number "5"; gene_name "Tcfap2d"; oId "NM_153154"; nearest_ref "2_00000042"; class_code "="; tss_id "TSS35";
chr1	Cufflinks	exon	19132918	19133059	.	+	.	gene_id "XLOC_000028"; transcript_id "2_00000047"; exon_number "6"; gene_name "Tcfap2d"; oId "NM_153154"; nearest_ref "2_00000042"; class_code "="; tss_id "TSS35";
chr1	Cufflinks	exon	19138385	19138498	.	+	.	gene_id "XLOC_000028"; transcript_id "2_00000047"; exon_number "7"; gene_name "Tcfap2d"; oId "NM_153154"; nearest_ref "2_00000042"; class_code "="; tss_id "TSS35";
chr1	Cufflinks	exon	19156040	19156413	.	+	.	gene_id "XLOC_000028"; transcript_id "2_00000047"; exon_number "8"; gene_name "Tcfap2d"; oId "NM_153154"; nearest_ref "2_00000042"; class_code "="; tss_id "TSS35";
chr1	Cufflinks	exon	19198995	19199329	.	+	.	gene_id "XLOC_000029"; transcript_id "2_00000048"; exon_number "1"; gene_name "Tcfap2b"; oId "NM_009334"; nearest_ref "2_00000043"; class_code "="; tss_id "TSS36";
chr1	Cufflinks	exon	19204032	19204490	.	+	.	gene_id "XLOC_000029"; transcript_id "2_00000048"; exon_number "2"; gene_name "Tcfap2b"; oId "NM_009334"; nearest_ref "2_00000043"; class_code "="; tss_id "TSS36";
chr1	Cufflinks	exon	19209274	19209334	.	+	.	gene_id "XLOC_000029"; transcript_id "2_00000048"; exon_number "3"; gene_name "Tcfap2b"; oId "NM_009334"; nearest_ref "2_00000043"; class_code "="; tss_id "TSS36";
chr1	Cufflinks	exon	19216517	19216736	.	+	.	gene_id "XLOC_000029"; transcript_id "2_00000048"; exon_number "4"; gene_name "Tcfap2b"; oId "NM_009334"; nearest_ref "2_00000043"; class_code "="; tss_id "TSS36";
chr1	Cufflinks	exon	19218523	19218641	.	+	.	gene_id "XLOC_000029"; transcript_id "2_00000048"; exon_number "5"; gene_name "Tcfap2b"; oId "NM_009334"; nearest_ref "2_00000043"; class_code "="; tss_id "TSS36";
chr1	Cufflinks	exon	19221094	19221235	.	+	.	gene_id "XLOC_000029"; transcript_id "2_00000048"; exon_number "6"; gene_name "Tcfap2b"; oId "NM_009334"; nearest_ref "2_00000043"; class_code "="; tss_id "TSS36";
chr1	Cufflinks	exon	19224131	19228815	.	+	.	gene_id "XLOC_000029"; transcript_id "2_00000048"; exon_number "7"; gene_name "Tcfap2b"; oId "NM_009334"; nearest_ref "2_00000043"; class_code "="; tss_id "TSS36";
chr1	Cufflinks	exon	19202135	19202504	.	+	.	gene_id "XLOC_000029"; transcript_id "2_00000049"; exon_number "1"; gene_name "Tcfap2b"; oId "NM_001025305"; nearest_ref "2_00000044"; class_code "="; tss_id "TSS37";
chr1	Cufflinks	exon	19204032	19204490	.	+	.	gene_id "XLOC_000029"; transcript_id "2_00000049"; exon_number "2"; gene_name "Tcfap2b"; oId "NM_001025305"; nearest_ref "2_00000044"; class_code "="; tss_id "TSS37";
chr1	Cufflinks	exon	19209274	19209334	.	+	.	gene_id "XLOC_000029"; transcript_id "2_00000049"; exon_number "3"; gene_name "Tcfap2b"; oId "NM_001025305"; nearest_ref "2_00000044"; class_code "="; tss_id "TSS37";
chr1	Cufflinks	exon	19216517	19216736	.	+	.	gene_id "XLOC_000029"; transcript_id "2_00000049"; exon_number "4"; gene_name "Tcfap2b"; oId "NM_001025305"; nearest_ref "2_00000044"; class_code "="; tss_id "TSS37";
chr1	Cufflinks	exon	19218523	19218641	.	+	.	gene_id "XLOC_000029"; transcript_id "2_00000049"; exon_number "5"; gene_name "Tcfap2b"; oId "NM_001025305"; nearest_ref "2_00000044"; class_code "="; tss_id "TSS37";
chr1	Cufflinks	exon	19221094	19221235	.	+	.	gene_id "XLOC_000029"; transcript_id "2_00000049"; exon_number "6"; gene_name "Tcfap2b"; oId "NM_001025305"; nearest_ref "2_00000044"; class_code "="; tss_id "TSS37";
chr1	Cufflinks	exon	19224131	19228815	.	+	.	gene_id "XLOC_000029"; transcript_id "2_00000049"; exon_number "7"; gene_name "Tcfap2b"; oId "NM_001025305"; nearest_ref "2_00000044"; class_code "="; tss_id "TSS37";
chr1	Cufflinks	exon	20720986	20721069	.	+	.	gene_id "XLOC_000030"; transcript_id "2_00000050"; exon_number "1"; gene_name "Il17a"; oId "NM_010552"; nearest_ref "2_00000045"; class_code "="; tss_id "TSS38";
chr1	Cufflinks	exon	20722177	20722388	.	+	.	gene_id "XLOC_000030"; transcript_id "2_00000050"; exon_number "2"; gene_name "Il17a"; oId "NM_010552"; nearest_ref "2_00000045"; class_code "="; tss_id "TSS38";
chr1	Cufflinks	exon	20723703	20724577	.	+	.	gene_id "XLOC_000030"; transcript_id "2_00000050"; exon_number "3"; gene_name "Il17a"; oId "NM_010552"; nearest_ref "2_00000045"; class_code "="; tss_id "TSS38";
chr1	Cufflinks	exon	20880703	20880767	.	+	.	gene_id "XLOC_000031"; transcript_id "2_00000051"; exon_number "1"; gene_name "Paqr8"; oId "NM_028829"; nearest_ref "2_00000046"; class_code "="; tss_id "TSS39";
chr1	Cufflinks	exon	20922141	20922320	.	+	.	gene_id "XLOC_000031"; transcript_id "2_00000051"; exon_number "2"; gene_name "Paqr8"; oId "NM_028829"; nearest_ref "2_00000046"; class_code "="; tss_id "TSS39";
chr1	Cufflinks	exon	20924663	20928837	.	+	.	gene_id "XLOC_000031"; transcript_id "2_00000051"; exon_number "3"; gene_name "Paqr8"; oId "NM_028829"; nearest_ref "2_00000046"; class_code "="; tss_id "TSS39";
chr1	Cufflinks	exon	20941707	20941877	.	+	.	gene_id "XLOC_000032"; transcript_id "2_00000052"; exon_number "1"; gene_name "Efhc1"; oId "NM_027974"; nearest_ref "2_00000047"; class_code "="; tss_id "TSS40";
chr1	Cufflinks	exon	20945416	20945637	.	+	.	gene_id "XLOC_000032"; transcript_id "2_00000052"; exon_number "2"; gene_name "Efhc1"; oId "NM_027974"; nearest_ref "2_00000047"; class_code "="; tss_id "TSS40";
chr1	Cufflinks	exon	20950211	20950498	.	+	.	gene_id "XLOC_000032"; transcript_id "2_00000052"; exon_number "3"; gene_name "Efhc1"; oId "NM_027974"; nearest_ref "2_00000047"; class_code "="; tss_id "TSS40";
chr1	Cufflinks	exon	20951234	20951383	.	+	.	gene_id "XLOC_000032"; transcript_id "2_00000052"; exon_number "4"; gene_name "Efhc1"; oId "NM_027974"; nearest_ref "2_00000047"; class_code "="; tss_id "TSS40";
chr1	Cufflinks	exon	20957405	20957597	.	+	.	gene_id "XLOC_000032"; transcript_id "2_00000052"; exon_number "5"; gene_name "Efhc1"; oId "NM_027974"; nearest_ref "2_00000047"; class_code "="; tss_id "TSS40";
chr1	Cufflinks	exon	20962856	20963076	.	+	.	gene_id "XLOC_000032"; transcript_id "2_00000052"; exon_number "6"; gene_name "Efhc1"; oId "NM_027974"; nearest_ref "2_00000047"; class_code "="; tss_id "TSS40";
chr1	Cufflinks	exon	20964980	20965120	.	+	.	gene_id "XLOC_000032"; transcript_id "2_00000052"; exon_number "7"; gene_name "Efhc1"; oId "NM_027974"; nearest_ref "2_00000047"; class_code "="; tss_id "TSS40";
chr1	Cufflinks	exon	20968724	20968937	.	+	.	gene_id "XLOC_000032"; transcript_id "2_00000052"; exon_number "8"; gene_name "Efhc1"; oId "NM_027974"; nearest_ref "2_00000047"; class_code "="; tss_id "TSS40";
chr1	Cufflinks	exon	20969491	20969638	.	+	.	gene_id "XLOC_000032"; transcript_id "2_00000052"; exon_number "9"; gene_name "Efhc1"; oId "NM_027974"; nearest_ref "2_00000047"; class_code "="; tss_id "TSS40";
chr1	Cufflinks	exon	20979449	20979683	.	+	.	gene_id "XLOC_000032"; transcript_id "2_00000052"; exon_number "10"; gene_name "Efhc1"; oId "NM_027974"; nearest_ref "2_00000047"; class_code "="; tss_id "TSS40";
chr1	Cufflinks	exon	20980698	20980922	.	+	.	gene_id "XLOC_000032"; transcript_id "2_00000052"; exon_number "11"; gene_name "Efhc1"; oId "NM_027974"; nearest_ref "2_00000047"; class_code "="; tss_id "TSS40";
chr1	Cufflinks	exon	21208712	21208970	.	+	.	gene_id "XLOC_000033"; transcript_id "2_00000053"; exon_number "1"; gene_name "Tmem14a"; oId "NM_029398"; nearest_ref "2_00000048"; class_code "="; tss_id "TSS41";
chr1	Cufflinks	exon	21215639	21215724	.	+	.	gene_id "XLOC_000033"; transcript_id "2_00000053"; exon_number "2"; gene_name "Tmem14a"; oId "NM_029398"; nearest_ref "2_00000048"; class_code "="; tss_id "TSS41";
chr1	Cufflinks	exon	21216026	21216127	.	+	.	gene_id "XLOC_000033"; transcript_id "2_00000053"; exon_number "3"; gene_name "Tmem14a"; oId "NM_029398"; nearest_ref "2_00000048"; class_code "="; tss_id "TSS41";
chr1	Cufflinks	exon	21216673	21216760	.	+	.	gene_id "XLOC_000033"; transcript_id "2_00000053"; exon_number "4"; gene_name "Tmem14a"; oId "NM_029398"; nearest_ref "2_00000048"; class_code "="; tss_id "TSS41";
chr1	Cufflinks	exon	21219672	21220248	.	+	.	gene_id "XLOC_000033"; transcript_id "2_00000053"; exon_number "5"; gene_name "Tmem14a"; oId "NM_029398"; nearest_ref "2_00000048"; class_code "="; tss_id "TSS41";
chr1	Cufflinks	exon	21230670	21230740	.	+	.	gene_id "XLOC_000034"; transcript_id "2_00000055"; exon_number "1"; gene_name "Gsta3"; oId "NM_010356"; nearest_ref "2_00000050"; class_code "="; tss_id "TSS42";
chr1	Cufflinks	exon	21239832	21239939	.	+	.	gene_id "XLOC_000034"; transcript_id "2_00000055"; exon_number "2"; gene_name "Gsta3"; oId "NM_010356"; nearest_ref "2_00000050"; class_code "="; tss_id "TSS42";
chr1	Cufflinks	exon	21247412	21247463	.	+	.	gene_id "XLOC_000034"; transcript_id "2_00000055"; exon_number "3"; gene_name "Gsta3"; oId "NM_010356"; nearest_ref "2_00000050"; class_code "="; tss_id "TSS42";
chr1	Cufflinks	exon	21248929	21249061	.	+	.	gene_id "XLOC_000034"; transcript_id "2_00000055"; exon_number "4"; gene_name "Gsta3"; oId "NM_010356"; nearest_ref "2_00000050"; class_code "="; tss_id "TSS42";
chr1	Cufflinks	exon	21250129	21250270	.	+	.	gene_id "XLOC_000034"; transcript_id "2_00000055"; exon_number "5"; gene_name "Gsta3"; oId "NM_010356"; nearest_ref "2_00000050"; class_code "="; tss_id "TSS42";
chr1	Cufflinks	exon	21252874	21253005	.	+	.	gene_id "XLOC_000034"; transcript_id "2_00000055"; exon_number "6"; gene_name "Gsta3"; oId "NM_010356"; nearest_ref "2_00000050"; class_code "="; tss_id "TSS42";
chr1	Cufflinks	exon	21254924	21255640	.	+	.	gene_id "XLOC_000034"; transcript_id "2_00000055"; exon_number "7"; gene_name "Gsta3"; oId "NM_010356"; nearest_ref "2_00000050"; class_code "="; tss_id "TSS42";
chr1	Cufflinks	exon	21230670	21230740	.	+	.	gene_id "XLOC_000034"; transcript_id "2_00000054"; exon_number "1"; gene_name "Gsta3"; oId "NM_001077353"; nearest_ref "2_00000049"; class_code "="; tss_id "TSS42";
chr1	Cufflinks	exon	21235019	21235113	.	+	.	gene_id "XLOC_000034"; transcript_id "2_00000054"; exon_number "2"; gene_name "Gsta3"; oId "NM_001077353"; nearest_ref "2_00000049"; class_code "="; tss_id "TSS42";
chr1	Cufflinks	exon	21239832	21239939	.	+	.	gene_id "XLOC_000034"; transcript_id "2_00000054"; exon_number "3"; gene_name "Gsta3"; oId "NM_001077353"; nearest_ref "2_00000049"; class_code "="; tss_id "TSS42";
chr1	Cufflinks	exon	21247412	21247463	.	+	.	gene_id "XLOC_000034"; transcript_id "2_00000054"; exon_number "4"; gene_name "Gsta3"; oId "NM_001077353"; nearest_ref "2_00000049"; class_code "="; tss_id "TSS42";
chr1	Cufflinks	exon	21248929	21249061	.	+	.	gene_id "XLOC_000034"; transcript_id "2_00000054"; exon_number "5"; gene_name "Gsta3"; oId "NM_001077353"; nearest_ref "2_00000049"; class_code "="; tss_id "TSS42";
chr1	Cufflinks	exon	21250129	21250270	.	+	.	gene_id "XLOC_000034"; transcript_id "2_00000054"; exon_number "6"; gene_name "Gsta3"; oId "NM_001077353"; nearest_ref "2_00000049"; class_code "="; tss_id "TSS42";
chr1	Cufflinks	exon	21252874	21253005	.	+	.	gene_id "XLOC_000034"; transcript_id "2_00000054"; exon_number "7"; gene_name "Gsta3"; oId "NM_001077353"; nearest_ref "2_00000049"; class_code "="; tss_id "TSS42";
chr1	Cufflinks	exon	21254924	21255640	.	+	.	gene_id "XLOC_000034"; transcript_id "2_00000054"; exon_number "8"; gene_name "Gsta3"; oId "NM_001077353"; nearest_ref "2_00000049"; class_code "="; tss_id "TSS42";
chr1	Cufflinks	exon	21339758	21340200	.	+	.	gene_id "XLOC_000035"; transcript_id "2_00000056"; exon_number "1"; gene_name "Khdc1a"; oId "NM_183322"; nearest_ref "2_00000051"; class_code "="; tss_id "TSS43";
chr1	Cufflinks	exon	21340339	21340521	.	+	.	gene_id "XLOC_000035"; transcript_id "2_00000056"; exon_number "2"; gene_name "Khdc1a"; oId "NM_183322"; nearest_ref "2_00000051"; class_code "="; tss_id "TSS43";
chr1	Cufflinks	exon	21340957	21342280	.	+	.	gene_id "XLOC_000035"; transcript_id "2_00000056"; exon_number "3"; gene_name "Khdc1a"; oId "NM_183322"; nearest_ref "2_00000051"; class_code "="; tss_id "TSS43";
chr1	Cufflinks	exon	21358412	21358838	.	+	.	gene_id "XLOC_000036"; transcript_id "2_00000057"; exon_number "1"; gene_name "Khdc1c"; oId "NM_001033904"; nearest_ref "2_00000052"; class_code "="; tss_id "TSS44";
chr1	Cufflinks	exon	21358973	21359155	.	+	.	gene_id "XLOC_000036"; transcript_id "2_00000057"; exon_number "2"; gene_name "Khdc1c"; oId "NM_001033904"; nearest_ref "2_00000052"; class_code "="; tss_id "TSS44";
chr1	Cufflinks	exon	21359591	21359824	.	+	.	gene_id "XLOC_000036"; transcript_id "2_00000057"; exon_number "3"; gene_name "Khdc1c"; oId "NM_001033904"; nearest_ref "2_00000052"; class_code "="; tss_id "TSS44";
chr1	Cufflinks	exon	21373637	21374117	.	+	.	gene_id "XLOC_000037"; transcript_id "2_00000058"; exon_number "1"; gene_name "Khdc1b"; oId "NM_001113187"; nearest_ref "2_00000053"; class_code "="; tss_id "TSS45";
chr1	Cufflinks	exon	21374256	21374438	.	+	.	gene_id "XLOC_000037"; transcript_id "2_00000058"; exon_number "2"; gene_name "Khdc1b"; oId "NM_001113187"; nearest_ref "2_00000053"; class_code "="; tss_id "TSS45";
chr1	Cufflinks	exon	21374883	21376465	.	+	.	gene_id "XLOC_000037"; transcript_id "2_00000058"; exon_number "3"; gene_name "Khdc1b"; oId "NM_001113187"; nearest_ref "2_00000053"; class_code "="; tss_id "TSS45";
chr1	Cufflinks	exon	23768765	23770067	.	+	.	gene_id "XLOC_000039"; transcript_id "2_00000060"; exon_number "1"; gene_name "B3gat2"; oId "CUFF.247.2"; nearest_ref "2_00000054"; class_code "="; tss_id "TSS47";
chr1	Cufflinks	exon	23822060	23822204	.	+	.	gene_id "XLOC_000039"; transcript_id "2_00000060"; exon_number "2"; gene_name "B3gat2"; oId "CUFF.247.2"; nearest_ref "2_00000054"; class_code "="; tss_id "TSS47";
chr1	Cufflinks	exon	23851712	23851860	.	+	.	gene_id "XLOC_000039"; transcript_id "2_00000060"; exon_number "3"; gene_name "B3gat2"; oId "CUFF.247.2"; nearest_ref "2_00000054"; class_code "="; tss_id "TSS47";
chr1	Cufflinks	exon	23851940	23855463	.	+	.	gene_id "XLOC_000039"; transcript_id "2_00000060"; exon_number "4"; gene_name "B3gat2"; oId "CUFF.247.2"; nearest_ref "2_00000054"; class_code "="; tss_id "TSS47";
chr1	Cufflinks	exon	24184449	24184707	.	+	.	gene_id "XLOC_000040"; transcript_id "2_00000061"; exon_number "1"; gene_name "Col9a1"; oId "NM_007740"; nearest_ref "2_00000055"; class_code "="; tss_id "TSS48";
chr1	Cufflinks	exon	24185098	24185171	.	+	.	gene_id "XLOC_000040"; transcript_id "2_00000061"; exon_number "2"; gene_name "Col9a1"; oId "NM_007740"; nearest_ref "2_00000055"; class_code "="; tss_id "TSS48";
chr1	Cufflinks	exon	24186123	24186200	.	+	.	gene_id "XLOC_000040"; transcript_id "2_00000061"; exon_number "3"; gene_name "Col9a1"; oId "NM_007740"; nearest_ref "2_00000055"; class_code "="; tss_id "TSS48";
chr1	Cufflinks	exon	24186314	24186446	.	+	.	gene_id "XLOC_000040"; transcript_id "2_00000061"; exon_number "4"; gene_name "Col9a1"; oId "NM_007740"; nearest_ref "2_00000055"; class_code "="; tss_id "TSS48";
chr1	Cufflinks	exon	24191877	24192273	.	+	.	gene_id "XLOC_000040"; transcript_id "2_00000061"; exon_number "5"; gene_name "Col9a1"; oId "NM_007740"; nearest_ref "2_00000055"; class_code "="; tss_id "TSS48";
chr1	Cufflinks	exon	24201522	24201605	.	+	.	gene_id "XLOC_000040"; transcript_id "2_00000061"; exon_number "6"; gene_name "Col9a1"; oId "NM_007740"; nearest_ref "2_00000055"; class_code "="; tss_id "TSS48";
chr1	Cufflinks	exon	24202356	24202376	.	+	.	gene_id "XLOC_000040"; transcript_id "2_00000061"; exon_number "7"; gene_name "Col9a1"; oId "NM_007740"; nearest_ref "2_00000055"; class_code "="; tss_id "TSS48";
chr1	Cufflinks	exon	24203730	24203804	.	+	.	gene_id "XLOC_000040"; transcript_id "2_00000061"; exon_number "8"; gene_name "Col9a1"; oId "NM_007740"; nearest_ref "2_00000055"; class_code "="; tss_id "TSS48";
chr1	Cufflinks	exon	24204139	24204174	.	+	.	gene_id "XLOC_000040"; transcript_id "2_00000061"; exon_number "9"; gene_name "Col9a1"; oId "NM_007740"; nearest_ref "2_00000055"; class_code "="; tss_id "TSS48";
chr1	Cufflinks	exon	24204283	24204345	.	+	.	gene_id "XLOC_000040"; transcript_id "2_00000061"; exon_number "10"; gene_name "Col9a1"; oId "NM_007740"; nearest_ref "2_00000055"; class_code "="; tss_id "TSS48";
chr1	Cufflinks	exon	24208853	24208906	.	+	.	gene_id "XLOC_000040"; transcript_id "2_00000061"; exon_number "11"; gene_name "Col9a1"; oId "NM_007740"; nearest_ref "2_00000055"; class_code "="; tss_id "TSS48";
chr1	Cufflinks	exon	24209136	24209171	.	+	.	gene_id "XLOC_000040"; transcript_id "2_00000061"; exon_number "12"; gene_name "Col9a1"; oId "NM_007740"; nearest_ref "2_00000055"; class_code "="; tss_id "TSS48";
chr1	Cufflinks	exon	24211497	24211520	.	+	.	gene_id "XLOC_000040"; transcript_id "2_00000061"; exon_number "13"; gene_name "Col9a1"; oId "NM_007740"; nearest_ref "2_00000055"; class_code "="; tss_id "TSS48";
chr1	Cufflinks	exon	24211893	24211946	.	+	.	gene_id "XLOC_000040"; transcript_id "2_00000061"; exon_number "14"; gene_name "Col9a1"; oId "NM_007740"; nearest_ref "2_00000055"; class_code "="; tss_id "TSS48";
chr1	Cufflinks	exon	24214225	24214278	.	+	.	gene_id "XLOC_000040"; transcript_id "2_00000061"; exon_number "15"; gene_name "Col9a1"; oId "NM_007740"; nearest_ref "2_00000055"; class_code "="; tss_id "TSS48";
chr1	Cufflinks	exon	24215013	24215045	.	+	.	gene_id "XLOC_000040"; transcript_id "2_00000061"; exon_number "16"; gene_name "Col9a1"; oId "NM_007740"; nearest_ref "2_00000055"; class_code "="; tss_id "TSS48";
chr1	Cufflinks	exon	24215898	24215954	.	+	.	gene_id "XLOC_000040"; transcript_id "2_00000061"; exon_number "17"; gene_name "Col9a1"; oId "NM_007740"; nearest_ref "2_00000055"; class_code "="; tss_id "TSS48";
chr1	Cufflinks	exon	24217212	24217265	.	+	.	gene_id "XLOC_000040"; transcript_id "2_00000061"; exon_number "18"; gene_name "Col9a1"; oId "NM_007740"; nearest_ref "2_00000055"; class_code "="; tss_id "TSS48";
chr1	Cufflinks	exon	24221378	24221431	.	+	.	gene_id "XLOC_000040"; transcript_id "2_00000061"; exon_number "19"; gene_name "Col9a1"; oId "NM_007740"; nearest_ref "2_00000055"; class_code "="; tss_id "TSS48";
chr1	Cufflinks	exon	24224375	24224428	.	+	.	gene_id "XLOC_000040"; transcript_id "2_00000061"; exon_number "20"; gene_name "Col9a1"; oId "NM_007740"; nearest_ref "2_00000055"; class_code "="; tss_id "TSS48";
chr1	Cufflinks	exon	24227583	24227636	.	+	.	gene_id "XLOC_000040"; transcript_id "2_00000061"; exon_number "21"; gene_name "Col9a1"; oId "NM_007740"; nearest_ref "2_00000055"; class_code "="; tss_id "TSS48";
chr1	Cufflinks	exon	24228418	24228471	.	+	.	gene_id "XLOC_000040"; transcript_id "2_00000061"; exon_number "22"; gene_name "Col9a1"; oId "NM_007740"; nearest_ref "2_00000055"; class_code "="; tss_id "TSS48";
chr1	Cufflinks	exon	24228609	24228662	.	+	.	gene_id "XLOC_000040"; transcript_id "2_00000061"; exon_number "23"; gene_name "Col9a1"; oId "NM_007740"; nearest_ref "2_00000055"; class_code "="; tss_id "TSS48";
chr1	Cufflinks	exon	24228784	24228837	.	+	.	gene_id "XLOC_000040"; transcript_id "2_00000061"; exon_number "24"; gene_name "Col9a1"; oId "NM_007740"; nearest_ref "2_00000055"; class_code "="; tss_id "TSS48";
chr1	Cufflinks	exon	24229261	24229314	.	+	.	gene_id "XLOC_000040"; transcript_id "2_00000061"; exon_number "25"; gene_name "Col9a1"; oId "NM_007740"; nearest_ref "2_00000055"; class_code "="; tss_id "TSS48";
chr1	Cufflinks	exon	24230414	24230458	.	+	.	gene_id "XLOC_000040"; transcript_id "2_00000061"; exon_number "26"; gene_name "Col9a1"; oId "NM_007740"; nearest_ref "2_00000055"; class_code "="; tss_id "TSS48";
chr1	Cufflinks	exon	24231343	24231396	.	+	.	gene_id "XLOC_000040"; transcript_id "2_00000061"; exon_number "27"; gene_name "Col9a1"; oId "NM_007740"; nearest_ref "2_00000055"; class_code "="; tss_id "TSS48";
chr1	Cufflinks	exon	24231486	24231539	.	+	.	gene_id "XLOC_000040"; transcript_id "2_00000061"; exon_number "28"; gene_name "Col9a1"; oId "NM_007740"; nearest_ref "2_00000055"; class_code "="; tss_id "TSS48";
chr1	Cufflinks	exon	24237035	24237088	.	+	.	gene_id "XLOC_000040"; transcript_id "2_00000061"; exon_number "29"; gene_name "Col9a1"; oId "NM_007740"; nearest_ref "2_00000055"; class_code "="; tss_id "TSS48";
chr1	Cufflinks	exon	24237722	24237793	.	+	.	gene_id "XLOC_000040"; transcript_id "2_00000061"; exon_number "30"; gene_name "Col9a1"; oId "NM_007740"; nearest_ref "2_00000055"; class_code "="; tss_id "TSS48";
chr1	Cufflinks	exon	24238290	24238325	.	+	.	gene_id "XLOC_000040"; transcript_id "2_00000061"; exon_number "31"; gene_name "Col9a1"; oId "NM_007740"; nearest_ref "2_00000055"; class_code "="; tss_id "TSS48";
chr1	Cufflinks	exon	24239024	24239068	.	+	.	gene_id "XLOC_000040"; transcript_id "2_00000061"; exon_number "32"; gene_name "Col9a1"; oId "NM_007740"; nearest_ref "2_00000055"; class_code "="; tss_id "TSS48";
chr1	Cufflinks	exon	24240410	24240442	.	+	.	gene_id "XLOC_000040"; transcript_id "2_00000061"; exon_number "33"; gene_name "Col9a1"; oId "NM_007740"; nearest_ref "2_00000055"; class_code "="; tss_id "TSS48";
chr1	Cufflinks	exon	24243964	24244110	.	+	.	gene_id "XLOC_000040"; transcript_id "2_00000061"; exon_number "34"; gene_name "Col9a1"; oId "NM_007740"; nearest_ref "2_00000055"; class_code "="; tss_id "TSS48";
chr1	Cufflinks	exon	24244281	24244335	.	+	.	gene_id "XLOC_000040"; transcript_id "2_00000061"; exon_number "35"; gene_name "Col9a1"; oId "NM_007740"; nearest_ref "2_00000055"; class_code "="; tss_id "TSS48";
chr1	Cufflinks	exon	24246046	24246234	.	+	.	gene_id "XLOC_000040"; transcript_id "2_00000061"; exon_number "36"; gene_name "Col9a1"; oId "NM_007740"; nearest_ref "2_00000055"; class_code "="; tss_id "TSS48";
chr1	Cufflinks	exon	24251197	24251274	.	+	.	gene_id "XLOC_000040"; transcript_id "2_00000061"; exon_number "37"; gene_name "Col9a1"; oId "NM_007740"; nearest_ref "2_00000055"; class_code "="; tss_id "TSS48";
chr1	Cufflinks	exon	24258516	24259577	.	+	.	gene_id "XLOC_000040"; transcript_id "2_00000061"; exon_number "38"; gene_name "Col9a1"; oId "NM_007740"; nearest_ref "2_00000055"; class_code "="; tss_id "TSS48";
chr1	Cufflinks	exon	24685383	24685655	.	+	.	gene_id "XLOC_000041"; transcript_id "2_00000062"; exon_number "1"; gene_name "Lmbrd1"; oId "NM_026719"; nearest_ref "2_00000056"; class_code "="; tss_id "TSS49";
chr1	Cufflinks	exon	24742242	24742418	.	+	.	gene_id "XLOC_000041"; transcript_id "2_00000062"; exon_number "2"; gene_name "Lmbrd1"; oId "NM_026719"; nearest_ref "2_00000056"; class_code "="; tss_id "TSS49";
chr1	Cufflinks	exon	24749786	24749846	.	+	.	gene_id "XLOC_000041"; transcript_id "2_00000062"; exon_number "3"; gene_name "Lmbrd1"; oId "NM_026719"; nearest_ref "2_00000056"; class_code "="; tss_id "TSS49";
chr1	Cufflinks	exon	24761666	24761763	.	+	.	gene_id "XLOC_000041"; transcript_id "2_00000062"; exon_number "4"; gene_name "Lmbrd1"; oId "NM_026719"; nearest_ref "2_00000056"; class_code "="; tss_id "TSS49";
chr1	Cufflinks	exon	24762822	24762889	.	+	.	gene_id "XLOC_000041"; transcript_id "2_00000062"; exon_number "5"; gene_name "Lmbrd1"; oId "NM_026719"; nearest_ref "2_00000056"; class_code "="; tss_id "TSS49";
chr1	Cufflinks	exon	24768357	24768445	.	+	.	gene_id "XLOC_000041"; transcript_id "2_00000062"; exon_number "6"; gene_name "Lmbrd1"; oId "NM_026719"; nearest_ref "2_00000056"; class_code "="; tss_id "TSS49";
chr1	Cufflinks	exon	24771754	24771827	.	+	.	gene_id "XLOC_000041"; transcript_id "2_00000062"; exon_number "7"; gene_name "Lmbrd1"; oId "NM_026719"; nearest_ref "2_00000056"; class_code "="; tss_id "TSS49";
chr1	Cufflinks	exon	24785391	24785516	.	+	.	gene_id "XLOC_000041"; transcript_id "2_00000062"; exon_number "8"; gene_name "Lmbrd1"; oId "NM_026719"; nearest_ref "2_00000056"; class_code "="; tss_id "TSS49";
chr1	Cufflinks	exon	24788592	24788744	.	+	.	gene_id "XLOC_000041"; transcript_id "2_00000062"; exon_number "9"; gene_name "Lmbrd1"; oId "NM_026719"; nearest_ref "2_00000056"; class_code "="; tss_id "TSS49";
chr1	Cufflinks	exon	24800728	24800792	.	+	.	gene_id "XLOC_000041"; transcript_id "2_00000062"; exon_number "10"; gene_name "Lmbrd1"; oId "NM_026719"; nearest_ref "2_00000056"; class_code "="; tss_id "TSS49";
chr1	Cufflinks	exon	24801101	24801203	.	+	.	gene_id "XLOC_000041"; transcript_id "2_00000062"; exon_number "11"; gene_name "Lmbrd1"; oId "NM_026719"; nearest_ref "2_00000056"; class_code "="; tss_id "TSS49";
chr1	Cufflinks	exon	24801711	24801815	.	+	.	gene_id "XLOC_000041"; transcript_id "2_00000062"; exon_number "12"; gene_name "Lmbrd1"; oId "NM_026719"; nearest_ref "2_00000056"; class_code "="; tss_id "TSS49";
chr1	Cufflinks	exon	24803650	24803799	.	+	.	gene_id "XLOC_000041"; transcript_id "2_00000062"; exon_number "13"; gene_name "Lmbrd1"; oId "NM_026719"; nearest_ref "2_00000056"; class_code "="; tss_id "TSS49";
chr1	Cufflinks	exon	24805645	24805723	.	+	.	gene_id "XLOC_000041"; transcript_id "2_00000062"; exon_number "14"; gene_name "Lmbrd1"; oId "NM_026719"; nearest_ref "2_00000056"; class_code "="; tss_id "TSS49";
chr1	Cufflinks	exon	24819037	24819128	.	+	.	gene_id "XLOC_000041"; transcript_id "2_00000062"; exon_number "15"; gene_name "Lmbrd1"; oId "NM_026719"; nearest_ref "2_00000056"; class_code "="; tss_id "TSS49";
chr1	Cufflinks	exon	24819468	24823146	.	+	.	gene_id "XLOC_000041"; transcript_id "2_00000062"; exon_number "16"; gene_name "Lmbrd1"; oId "NM_026719"; nearest_ref "2_00000056"; class_code "="; tss_id "TSS49";
chr1	Cufflinks	exon	31233280	31233325	.	+	.	gene_id "XLOC_000042"; transcript_id "2_00000063"; exon_number "1"; gene_name "Lgsn"; oId "NM_153601"; nearest_ref "2_00000057"; class_code "="; tss_id "TSS50";
chr1	Cufflinks	exon	31246211	31246343	.	+	.	gene_id "XLOC_000042"; transcript_id "2_00000063"; exon_number "2"; gene_name "Lgsn"; oId "NM_153601"; nearest_ref "2_00000057"; class_code "="; tss_id "TSS50";
chr1	Cufflinks	exon	31247208	31247369	.	+	.	gene_id "XLOC_000042"; transcript_id "2_00000063"; exon_number "3"; gene_name "Lgsn"; oId "NM_153601"; nearest_ref "2_00000057"; class_code "="; tss_id "TSS50";
chr1	Cufflinks	exon	31253627	31253793	.	+	.	gene_id "XLOC_000042"; transcript_id "2_00000063"; exon_number "4"; gene_name "Lgsn"; oId "NM_153601"; nearest_ref "2_00000057"; class_code "="; tss_id "TSS50";
chr1	Cufflinks	exon	31260176	31261570	.	+	.	gene_id "XLOC_000042"; transcript_id "2_00000063"; exon_number "5"; gene_name "Lgsn"; oId "NM_153601"; nearest_ref "2_00000057"; class_code "="; tss_id "TSS50";
chr1	Cufflinks	exon	31321692	31321834	.	+	.	gene_id "XLOC_000043"; transcript_id "2_00000064"; exon_number "1"; gene_name "Gm4850"; oId "NR_015347"; nearest_ref "2_00000058"; class_code "="; tss_id "TSS51";
chr1	Cufflinks	exon	31324136	31324906	.	+	.	gene_id "XLOC_000043"; transcript_id "2_00000064"; exon_number "2"; gene_name "Gm4850"; oId "NR_015347"; nearest_ref "2_00000058"; class_code "="; tss_id "TSS51";
chr1	Cufflinks	exon	32229651	32229853	.	+	.	gene_id "XLOC_000044"; transcript_id "2_00000065"; exon_number "1"; gene_name "Khdrbs2"; oId "NM_133235"; nearest_ref "2_00000059"; class_code "="; tss_id "TSS52";
chr1	Cufflinks	exon	32300745	32300872	.	+	.	gene_id "XLOC_000044"; transcript_id "2_00000065"; exon_number "2"; gene_name "Khdrbs2"; oId "NM_133235"; nearest_ref "2_00000059"; class_code "="; tss_id "TSS52";
chr1	Cufflinks	exon	32390311	32390427	.	+	.	gene_id "XLOC_000044"; transcript_id "2_00000065"; exon_number "3"; gene_name "Khdrbs2"; oId "NM_133235"; nearest_ref "2_00000059"; class_code "="; tss_id "TSS52";
chr1	Cufflinks	exon	32471716	32471862	.	+	.	gene_id "XLOC_000044"; transcript_id "2_00000065"; exon_number "4"; gene_name "Khdrbs2"; oId "NM_133235"; nearest_ref "2_00000059"; class_code "="; tss_id "TSS52";
chr1	Cufflinks	exon	32524605	32524732	.	+	.	gene_id "XLOC_000044"; transcript_id "2_00000065"; exon_number "5"; gene_name "Khdrbs2"; oId "NM_133235"; nearest_ref "2_00000059"; class_code "="; tss_id "TSS52";
chr1	Cufflinks	exon	32529412	32529610	.	+	.	gene_id "XLOC_000044"; transcript_id "2_00000065"; exon_number "6"; gene_name "Khdrbs2"; oId "NM_133235"; nearest_ref "2_00000059"; class_code "="; tss_id "TSS52";
chr1	Cufflinks	exon	32676016	32676098	.	+	.	gene_id "XLOC_000044"; transcript_id "2_00000065"; exon_number "7"; gene_name "Khdrbs2"; oId "NM_133235"; nearest_ref "2_00000059"; class_code "="; tss_id "TSS52";
chr1	Cufflinks	exon	32700938	32700996	.	+	.	gene_id "XLOC_000044"; transcript_id "2_00000065"; exon_number "8"; gene_name "Khdrbs2"; oId "NM_133235"; nearest_ref "2_00000059"; class_code "="; tss_id "TSS52";
chr1	Cufflinks	exon	32714289	32714583	.	+	.	gene_id "XLOC_000044"; transcript_id "2_00000065"; exon_number "9"; gene_name "Khdrbs2"; oId "NM_133235"; nearest_ref "2_00000059"; class_code "="; tss_id "TSS52";
chr1	Cufflinks	exon	33776741	33777018	.	+	.	gene_id "XLOC_000045"; transcript_id "2_00000066"; exon_number "1"; gene_name "Rab23"; oId "NM_008999"; nearest_ref "2_00000060"; class_code "="; tss_id "TSS53";
chr1	Cufflinks	exon	33778453	33778544	.	+	.	gene_id "XLOC_000045"; transcript_id "2_00000066"; exon_number "2"; gene_name "Rab23"; oId "NM_008999"; nearest_ref "2_00000060"; class_code "="; tss_id "TSS53";
chr1	Cufflinks	exon	33780631	33780850	.	+	.	gene_id "XLOC_000045"; transcript_id "2_00000066"; exon_number "3"; gene_name "Rab23"; oId "NM_008999"; nearest_ref "2_00000060"; class_code "="; tss_id "TSS53";
chr1	Cufflinks	exon	33781779	33781864	.	+	.	gene_id "XLOC_000045"; transcript_id "2_00000066"; exon_number "4"; gene_name "Rab23"; oId "NM_008999"; nearest_ref "2_00000060"; class_code "="; tss_id "TSS53";
chr1	Cufflinks	exon	33791547	33791703	.	+	.	gene_id "XLOC_000045"; transcript_id "2_00000066"; exon_number "5"; gene_name "Rab23"; oId "NM_008999"; nearest_ref "2_00000060"; class_code "="; tss_id "TSS53";
chr1	Cufflinks	exon	33793645	33793727	.	+	.	gene_id "XLOC_000045"; transcript_id "2_00000066"; exon_number "6"; gene_name "Rab23"; oId "NM_008999"; nearest_ref "2_00000060"; class_code "="; tss_id "TSS53";
chr1	Cufflinks	exon	33795133	33795225	.	+	.	gene_id "XLOC_000045"; transcript_id "2_00000066"; exon_number "7"; gene_name "Rab23"; oId "NM_008999"; nearest_ref "2_00000060"; class_code "="; tss_id "TSS53";
chr1	Cufflinks	exon	33796098	33799409	.	+	.	gene_id "XLOC_000045"; transcript_id "2_00000066"; exon_number "8"; gene_name "Rab23"; oId "NM_008999"; nearest_ref "2_00000060"; class_code "="; tss_id "TSS53";
chr1	Cufflinks	exon	33777264	33777429	.	+	.	gene_id "XLOC_000045"; transcript_id "2_00000067"; exon_number "1"; gene_name "Rab23"; oId "NM_001159729"; nearest_ref "2_00000061"; class_code "="; tss_id "TSS54";
chr1	Cufflinks	exon	33778453	33778544	.	+	.	gene_id "XLOC_000045"; transcript_id "2_00000067"; exon_number "2"; gene_name "Rab23"; oId "NM_001159729"; nearest_ref "2_00000061"; class_code "="; tss_id "TSS54";
chr1	Cufflinks	exon	33780631	33780850	.	+	.	gene_id "XLOC_000045"; transcript_id "2_00000067"; exon_number "3"; gene_name "Rab23"; oId "NM_001159729"; nearest_ref "2_00000061"; class_code "="; tss_id "TSS54";
chr1	Cufflinks	exon	33781779	33781864	.	+	.	gene_id "XLOC_000045"; transcript_id "2_00000067"; exon_number "4"; gene_name "Rab23"; oId "NM_001159729"; nearest_ref "2_00000061"; class_code "="; tss_id "TSS54";
chr1	Cufflinks	exon	33791547	33791703	.	+	.	gene_id "XLOC_000045"; transcript_id "2_00000067"; exon_number "5"; gene_name "Rab23"; oId "NM_001159729"; nearest_ref "2_00000061"; class_code "="; tss_id "TSS54";
chr1	Cufflinks	exon	33793645	33793727	.	+	.	gene_id "XLOC_000045"; transcript_id "2_00000067"; exon_number "6"; gene_name "Rab23"; oId "NM_001159729"; nearest_ref "2_00000061"; class_code "="; tss_id "TSS54";
chr1	Cufflinks	exon	33795133	33795225	.	+	.	gene_id "XLOC_000045"; transcript_id "2_00000067"; exon_number "7"; gene_name "Rab23"; oId "NM_001159729"; nearest_ref "2_00000061"; class_code "="; tss_id "TSS54";
chr1	Cufflinks	exon	33796098	33799409	.	+	.	gene_id "XLOC_000045"; transcript_id "2_00000067"; exon_number "8"; gene_name "Rab23"; oId "NM_001159729"; nearest_ref "2_00000061"; class_code "="; tss_id "TSS54";
chr1	Cufflinks	exon	34068670	34068760	.	+	.	gene_id "XLOC_000046"; transcript_id "2_00000071"; exon_number "1"; gene_name "Dst"; oId "NM_134448"; nearest_ref "2_00000063"; class_code "="; tss_id "TSS56";
chr1	Cufflinks	exon	34143087	34143148	.	+	.	gene_id "XLOC_000046"; transcript_id "2_00000071"; exon_number "2"; gene_name "Dst"; oId "NM_134448"; nearest_ref "2_00000063"; class_code "="; tss_id "TSS56";
chr1	Cufflinks	exon	34170778	34170867	.	+	.	gene_id "XLOC_000046"; transcript_id "2_00000071"; exon_number "3"; gene_name "Dst"; oId "NM_134448"; nearest_ref "2_00000063"; class_code "="; tss_id "TSS56";
chr1	Cufflinks	exon	34172963	34173040	.	+	.	gene_id "XLOC_000046"; transcript_id "2_00000071"; exon_number "4"; gene_name "Dst"; oId "NM_134448"; nearest_ref "2_00000063"; class_code "="; tss_id "TSS56";
chr1	Cufflinks	exon	34174277	34174369	.	+	.	gene_id "XLOC_000046"; transcript_id "2_00000071"; exon_number "5"; gene_name "Dst"; oId "NM_134448"; nearest_ref "2_00000063"; class_code "="; tss_id "TSS56";
chr1	Cufflinks	exon	34191935	34192101	.	+	.	gene_id "XLOC_000046"; transcript_id "2_00000071"; exon_number "6"; gene_name "Dst"; oId "NM_134448"; nearest_ref "2_00000063"; class_code "="; tss_id "TSS56";
chr1	Cufflinks	exon	34209047	34209159	.	+	.	gene_id "XLOC_000046"; transcript_id "2_00000071"; exon_number "7"; gene_name "Dst"; oId "NM_134448"; nearest_ref "2_00000063"; class_code "="; tss_id "TSS56";
chr1	Cufflinks	exon	34209258	34209364	.	+	.	gene_id "XLOC_000046"; transcript_id "2_00000071"; exon_number "8"; gene_name "Dst"; oId "NM_134448"; nearest_ref "2_00000063"; class_code "="; tss_id "TSS56";
chr1	Cufflinks	exon	34211358	34211477	.	+	.	gene_id "XLOC_000046"; transcript_id "2_00000071"; exon_number "9"; gene_name "Dst"; oId "NM_134448"; nearest_ref "2_00000063"; class_code "="; tss_id "TSS56";
chr1	Cufflinks	exon	34213444	34213539	.	+	.	gene_id "XLOC_000046"; transcript_id "2_00000071"; exon_number "10"; gene_name "Dst"; oId "NM_134448"; nearest_ref "2_00000063"; class_code "="; tss_id "TSS56";
chr1	Cufflinks	exon	34213626	34213753	.	+	.	gene_id "XLOC_000046"; transcript_id "2_00000071"; exon_number "11"; gene_name "Dst"; oId "NM_134448"; nearest_ref "2_00000063"; class_code "="; tss_id "TSS56";
chr1	Cufflinks	exon	34217465	34217558	.	+	.	gene_id "XLOC_000046"; transcript_id "2_00000071"; exon_number "12"; gene_name "Dst"; oId "NM_134448"; nearest_ref "2_00000063"; class_code "="; tss_id "TSS56";
chr1	Cufflinks	exon	34217849	34218003	.	+	.	gene_id "XLOC_000046"; transcript_id "2_00000071"; exon_number "13"; gene_name "Dst"; oId "NM_134448"; nearest_ref "2_00000063"; class_code "="; tss_id "TSS56";
chr1	Cufflinks	exon	34219854	34220316	.	+	.	gene_id "XLOC_000046"; transcript_id "2_00000071"; exon_number "14"; gene_name "Dst"; oId "NM_134448"; nearest_ref "2_00000063"; class_code "="; tss_id "TSS56";
chr1	Cufflinks	exon	34220471	34220599	.	+	.	gene_id "XLOC_000046"; transcript_id "2_00000071"; exon_number "15"; gene_name "Dst"; oId "NM_134448"; nearest_ref "2_00000063"; class_code "="; tss_id "TSS56";
chr1	Cufflinks	exon	34220742	34220819	.	+	.	gene_id "XLOC_000046"; transcript_id "2_00000071"; exon_number "16"; gene_name "Dst"; oId "NM_134448"; nearest_ref "2_00000063"; class_code "="; tss_id "TSS56";
chr1	Cufflinks	exon	34220921	34221082	.	+	.	gene_id "XLOC_000046"; transcript_id "2_00000071"; exon_number "17"; gene_name "Dst"; oId "NM_134448"; nearest_ref "2_00000063"; class_code "="; tss_id "TSS56";
chr1	Cufflinks	exon	34221172	34221276	.	+	.	gene_id "XLOC_000046"; transcript_id "2_00000071"; exon_number "18"; gene_name "Dst"; oId "NM_134448"; nearest_ref "2_00000063"; class_code "="; tss_id "TSS56";
chr1	Cufflinks	exon	34221903	34221998	.	+	.	gene_id "XLOC_000046"; transcript_id "2_00000071"; exon_number "19"; gene_name "Dst"; oId "NM_134448"; nearest_ref "2_00000063"; class_code "="; tss_id "TSS56";
chr1	Cufflinks	exon	34223025	34223150	.	+	.	gene_id "XLOC_000046"; transcript_id "2_00000071"; exon_number "20"; gene_name "Dst"; oId "NM_134448"; nearest_ref "2_00000063"; class_code "="; tss_id "TSS56";
chr1	Cufflinks	exon	34223787	34223936	.	+	.	gene_id "XLOC_000046"; transcript_id "2_00000071"; exon_number "21"; gene_name "Dst"; oId "NM_134448"; nearest_ref "2_00000063"; class_code "="; tss_id "TSS56";
chr1	Cufflinks	exon	34224121	34224275	.	+	.	gene_id "XLOC_000046"; transcript_id "2_00000071"; exon_number "22"; gene_name "Dst"; oId "NM_134448"; nearest_ref "2_00000063"; class_code "="; tss_id "TSS56";
chr1	Cufflinks	exon	34224456	34224582	.	+	.	gene_id "XLOC_000046"; transcript_id "2_00000071"; exon_number "23"; gene_name "Dst"; oId "NM_134448"; nearest_ref "2_00000063"; class_code "="; tss_id "TSS56";
chr1	Cufflinks	exon	34224668	34224851	.	+	.	gene_id "XLOC_000046"; transcript_id "2_00000071"; exon_number "24"; gene_name "Dst"; oId "NM_134448"; nearest_ref "2_00000063"; class_code "="; tss_id "TSS56";
chr1	Cufflinks	exon	34226009	34226166	.	+	.	gene_id "XLOC_000046"; transcript_id "2_00000071"; exon_number "25"; gene_name "Dst"; oId "NM_134448"; nearest_ref "2_00000063"; class_code "="; tss_id "TSS56";
chr1	Cufflinks	exon	34226595	34226773	.	+	.	gene_id "XLOC_000046"; transcript_id "2_00000071"; exon_number "26"; gene_name "Dst"; oId "NM_134448"; nearest_ref "2_00000063"; class_code "="; tss_id "TSS56";
chr1	Cufflinks	exon	34227205	34227343	.	+	.	gene_id "XLOC_000046"; transcript_id "2_00000071"; exon_number "27"; gene_name "Dst"; oId "NM_134448"; nearest_ref "2_00000063"; class_code "="; tss_id "TSS56";
chr1	Cufflinks	exon	34227961	34228154	.	+	.	gene_id "XLOC_000046"; transcript_id "2_00000071"; exon_number "28"; gene_name "Dst"; oId "NM_134448"; nearest_ref "2_00000063"; class_code "="; tss_id "TSS56";
chr1	Cufflinks	exon	34229028	34229190	.	+	.	gene_id "XLOC_000046"; transcript_id "2_00000071"; exon_number "29"; gene_name "Dst"; oId "NM_134448"; nearest_ref "2_00000063"; class_code "="; tss_id "TSS56";
chr1	Cufflinks	exon	34229847	34229930	.	+	.	gene_id "XLOC_000046"; transcript_id "2_00000071"; exon_number "30"; gene_name "Dst"; oId "NM_134448"; nearest_ref "2_00000063"; class_code "="; tss_id "TSS56";
chr1	Cufflinks	exon	34230960	34231067	.	+	.	gene_id "XLOC_000046"; transcript_id "2_00000071"; exon_number "31"; gene_name "Dst"; oId "NM_134448"; nearest_ref "2_00000063"; class_code "="; tss_id "TSS56";
chr1	Cufflinks	exon	34231542	34231640	.	+	.	gene_id "XLOC_000046"; transcript_id "2_00000071"; exon_number "32"; gene_name "Dst"; oId "NM_134448"; nearest_ref "2_00000063"; class_code "="; tss_id "TSS56";
chr1	Cufflinks	exon	34240861	34240989	.	+	.	gene_id "XLOC_000046"; transcript_id "2_00000071"; exon_number "33"; gene_name "Dst"; oId "NM_134448"; nearest_ref "2_00000063"; class_code "="; tss_id "TSS56";
chr1	Cufflinks	exon	34242807	34242895	.	+	.	gene_id "XLOC_000046"; transcript_id "2_00000071"; exon_number "34"; gene_name "Dst"; oId "NM_134448"; nearest_ref "2_00000063"; class_code "="; tss_id "TSS56";
chr1	Cufflinks	exon	34243664	34243796	.	+	.	gene_id "XLOC_000046"; transcript_id "2_00000071"; exon_number "35"; gene_name "Dst"; oId "NM_134448"; nearest_ref "2_00000063"; class_code "="; tss_id "TSS56";
chr1	Cufflinks	exon	34244817	34250108	.	+	.	gene_id "XLOC_000046"; transcript_id "2_00000071"; exon_number "36"; gene_name "Dst"; oId "NM_134448"; nearest_ref "2_00000063"; class_code "="; tss_id "TSS56";
chr1	Cufflinks	exon	34250237	34250386	.	+	.	gene_id "XLOC_000046"; transcript_id "2_00000071"; exon_number "37"; gene_name "Dst"; oId "NM_134448"; nearest_ref "2_00000063"; class_code "="; tss_id "TSS56";
chr1	Cufflinks	exon	34250850	34251065	.	+	.	gene_id "XLOC_000046"; transcript_id "2_00000071"; exon_number "38"; gene_name "Dst"; oId "NM_134448"; nearest_ref "2_00000063"; class_code "="; tss_id "TSS56";
chr1	Cufflinks	exon	34251360	34251509	.	+	.	gene_id "XLOC_000046"; transcript_id "2_00000071"; exon_number "39"; gene_name "Dst"; oId "NM_134448"; nearest_ref "2_00000063"; class_code "="; tss_id "TSS56";
chr1	Cufflinks	exon	34252673	34252906	.	+	.	gene_id "XLOC_000046"; transcript_id "2_00000071"; exon_number "40"; gene_name "Dst"; oId "NM_134448"; nearest_ref "2_00000063"; class_code "="; tss_id "TSS56";
chr1	Cufflinks	exon	34254046	34254198	.	+	.	gene_id "XLOC_000046"; transcript_id "2_00000071"; exon_number "41"; gene_name "Dst"; oId "NM_134448"; nearest_ref "2_00000063"; class_code "="; tss_id "TSS56";
chr1	Cufflinks	exon	34255363	34255596	.	+	.	gene_id "XLOC_000046"; transcript_id "2_00000071"; exon_number "42"; gene_name "Dst"; oId "NM_134448"; nearest_ref "2_00000063"; class_code "="; tss_id "TSS56";
chr1	Cufflinks	exon	34256137	34256403	.	+	.	gene_id "XLOC_000046"; transcript_id "2_00000071"; exon_number "43"; gene_name "Dst"; oId "NM_134448"; nearest_ref "2_00000063"; class_code "="; tss_id "TSS56";
chr1	Cufflinks	exon	34257715	34258260	.	+	.	gene_id "XLOC_000046"; transcript_id "2_00000071"; exon_number "44"; gene_name "Dst"; oId "NM_134448"; nearest_ref "2_00000063"; class_code "="; tss_id "TSS56";
chr1	Cufflinks	exon	34259290	34259466	.	+	.	gene_id "XLOC_000046"; transcript_id "2_00000071"; exon_number "45"; gene_name "Dst"; oId "NM_134448"; nearest_ref "2_00000063"; class_code "="; tss_id "TSS56";
chr1	Cufflinks	exon	34265399	34265522	.	+	.	gene_id "XLOC_000046"; transcript_id "2_00000071"; exon_number "46"; gene_name "Dst"; oId "NM_134448"; nearest_ref "2_00000063"; class_code "="; tss_id "TSS56";
chr1	Cufflinks	exon	34267999	34268207	.	+	.	gene_id "XLOC_000046"; transcript_id "2_00000071"; exon_number "47"; gene_name "Dst"; oId "NM_134448"; nearest_ref "2_00000063"; class_code "="; tss_id "TSS56";
chr1	Cufflinks	exon	34269067	34269384	.	+	.	gene_id "XLOC_000046"; transcript_id "2_00000071"; exon_number "48"; gene_name "Dst"; oId "NM_134448"; nearest_ref "2_00000063"; class_code "="; tss_id "TSS56";
chr1	Cufflinks	exon	34269747	34269913	.	+	.	gene_id "XLOC_000046"; transcript_id "2_00000071"; exon_number "49"; gene_name "Dst"; oId "NM_134448"; nearest_ref "2_00000063"; class_code "="; tss_id "TSS56";
chr1	Cufflinks	exon	34271379	34271535	.	+	.	gene_id "XLOC_000046"; transcript_id "2_00000071"; exon_number "50"; gene_name "Dst"; oId "NM_134448"; nearest_ref "2_00000063"; class_code "="; tss_id "TSS56";
chr1	Cufflinks	exon	34272331	34272457	.	+	.	gene_id "XLOC_000046"; transcript_id "2_00000071"; exon_number "51"; gene_name "Dst"; oId "NM_134448"; nearest_ref "2_00000063"; class_code "="; tss_id "TSS56";
chr1	Cufflinks	exon	34274655	34274717	.	+	.	gene_id "XLOC_000046"; transcript_id "2_00000071"; exon_number "52"; gene_name "Dst"; oId "NM_134448"; nearest_ref "2_00000063"; class_code "="; tss_id "TSS56";
chr1	Cufflinks	exon	34275180	34275421	.	+	.	gene_id "XLOC_000046"; transcript_id "2_00000071"; exon_number "53"; gene_name "Dst"; oId "NM_134448"; nearest_ref "2_00000063"; class_code "="; tss_id "TSS56";
chr1	Cufflinks	exon	34276241	34276370	.	+	.	gene_id "XLOC_000046"; transcript_id "2_00000071"; exon_number "54"; gene_name "Dst"; oId "NM_134448"; nearest_ref "2_00000063"; class_code "="; tss_id "TSS56";
chr1	Cufflinks	exon	34280649	34280848	.	+	.	gene_id "XLOC_000046"; transcript_id "2_00000071"; exon_number "55"; gene_name "Dst"; oId "NM_134448"; nearest_ref "2_00000063"; class_code "="; tss_id "TSS56";
chr1	Cufflinks	exon	34282354	34282849	.	+	.	gene_id "XLOC_000046"; transcript_id "2_00000071"; exon_number "56"; gene_name "Dst"; oId "NM_134448"; nearest_ref "2_00000063"; class_code "="; tss_id "TSS56";
chr1	Cufflinks	exon	34284620	34286091	.	+	.	gene_id "XLOC_000046"; transcript_id "2_00000071"; exon_number "57"; gene_name "Dst"; oId "NM_134448"; nearest_ref "2_00000063"; class_code "="; tss_id "TSS56";
chr1	Cufflinks	exon	34299464	34299625	.	+	.	gene_id "XLOC_000046"; transcript_id "2_00000071"; exon_number "58"; gene_name "Dst"; oId "NM_134448"; nearest_ref "2_00000063"; class_code "="; tss_id "TSS56";
chr1	Cufflinks	exon	34301189	34301359	.	+	.	gene_id "XLOC_000046"; transcript_id "2_00000071"; exon_number "59"; gene_name "Dst"; oId "NM_134448"; nearest_ref "2_00000063"; class_code "="; tss_id "TSS56";
chr1	Cufflinks	exon	34304494	34304660	.	+	.	gene_id "XLOC_000046"; transcript_id "2_00000071"; exon_number "60"; gene_name "Dst"; oId "NM_134448"; nearest_ref "2_00000063"; class_code "="; tss_id "TSS56";
chr1	Cufflinks	exon	34306324	34306483	.	+	.	gene_id "XLOC_000046"; transcript_id "2_00000071"; exon_number "61"; gene_name "Dst"; oId "NM_134448"; nearest_ref "2_00000063"; class_code "="; tss_id "TSS56";
chr1	Cufflinks	exon	34307455	34307539	.	+	.	gene_id "XLOC_000046"; transcript_id "2_00000071"; exon_number "62"; gene_name "Dst"; oId "NM_134448"; nearest_ref "2_00000063"; class_code "="; tss_id "TSS56";
chr1	Cufflinks	exon	34308541	34308782	.	+	.	gene_id "XLOC_000046"; transcript_id "2_00000071"; exon_number "63"; gene_name "Dst"; oId "NM_134448"; nearest_ref "2_00000063"; class_code "="; tss_id "TSS56";
chr1	Cufflinks	exon	34309656	34309862	.	+	.	gene_id "XLOC_000046"; transcript_id "2_00000071"; exon_number "64"; gene_name "Dst"; oId "NM_134448"; nearest_ref "2_00000063"; class_code "="; tss_id "TSS56";
chr1	Cufflinks	exon	34313077	34313196	.	+	.	gene_id "XLOC_000046"; transcript_id "2_00000071"; exon_number "65"; gene_name "Dst"; oId "NM_134448"; nearest_ref "2_00000063"; class_code "="; tss_id "TSS56";
chr1	Cufflinks	exon	34313387	34313494	.	+	.	gene_id "XLOC_000046"; transcript_id "2_00000071"; exon_number "66"; gene_name "Dst"; oId "NM_134448"; nearest_ref "2_00000063"; class_code "="; tss_id "TSS56";
chr1	Cufflinks	exon	34314567	34314785	.	+	.	gene_id "XLOC_000046"; transcript_id "2_00000071"; exon_number "67"; gene_name "Dst"; oId "NM_134448"; nearest_ref "2_00000063"; class_code "="; tss_id "TSS56";
chr1	Cufflinks	exon	34317009	34317212	.	+	.	gene_id "XLOC_000046"; transcript_id "2_00000071"; exon_number "68"; gene_name "Dst"; oId "NM_134448"; nearest_ref "2_00000063"; class_code "="; tss_id "TSS56";
chr1	Cufflinks	exon	34318865	34319096	.	+	.	gene_id "XLOC_000046"; transcript_id "2_00000071"; exon_number "69"; gene_name "Dst"; oId "NM_134448"; nearest_ref "2_00000063"; class_code "="; tss_id "TSS56";
chr1	Cufflinks	exon	34320109	34320335	.	+	.	gene_id "XLOC_000046"; transcript_id "2_00000071"; exon_number "70"; gene_name "Dst"; oId "NM_134448"; nearest_ref "2_00000063"; class_code "="; tss_id "TSS56";
chr1	Cufflinks	exon	34321370	34321492	.	+	.	gene_id "XLOC_000046"; transcript_id "2_00000071"; exon_number "71"; gene_name "Dst"; oId "NM_134448"; nearest_ref "2_00000063"; class_code "="; tss_id "TSS56";
chr1	Cufflinks	exon	34321595	34321696	.	+	.	gene_id "XLOC_000046"; transcript_id "2_00000071"; exon_number "72"; gene_name "Dst"; oId "NM_134448"; nearest_ref "2_00000063"; class_code "="; tss_id "TSS56";
chr1	Cufflinks	exon	34323702	34323803	.	+	.	gene_id "XLOC_000046"; transcript_id "2_00000071"; exon_number "73"; gene_name "Dst"; oId "NM_134448"; nearest_ref "2_00000063"; class_code "="; tss_id "TSS56";
chr1	Cufflinks	exon	34325074	34325247	.	+	.	gene_id "XLOC_000046"; transcript_id "2_00000071"; exon_number "74"; gene_name "Dst"; oId "NM_134448"; nearest_ref "2_00000063"; class_code "="; tss_id "TSS56";
chr1	Cufflinks	exon	34325580	34325735	.	+	.	gene_id "XLOC_000046"; transcript_id "2_00000071"; exon_number "75"; gene_name "Dst"; oId "NM_134448"; nearest_ref "2_00000063"; class_code "="; tss_id "TSS56";
chr1	Cufflinks	exon	34327673	34327870	.	+	.	gene_id "XLOC_000046"; transcript_id "2_00000071"; exon_number "76"; gene_name "Dst"; oId "NM_134448"; nearest_ref "2_00000063"; class_code "="; tss_id "TSS56";
chr1	Cufflinks	exon	34328200	34328328	.	+	.	gene_id "XLOC_000046"; transcript_id "2_00000071"; exon_number "77"; gene_name "Dst"; oId "NM_134448"; nearest_ref "2_00000063"; class_code "="; tss_id "TSS56";
chr1	Cufflinks	exon	34331013	34331183	.	+	.	gene_id "XLOC_000046"; transcript_id "2_00000071"; exon_number "78"; gene_name "Dst"; oId "NM_134448"; nearest_ref "2_00000063"; class_code "="; tss_id "TSS56";
chr1	Cufflinks	exon	34332050	34332205	.	+	.	gene_id "XLOC_000046"; transcript_id "2_00000071"; exon_number "79"; gene_name "Dst"; oId "NM_134448"; nearest_ref "2_00000063"; class_code "="; tss_id "TSS56";
chr1	Cufflinks	exon	34332518	34332724	.	+	.	gene_id "XLOC_000046"; transcript_id "2_00000071"; exon_number "80"; gene_name "Dst"; oId "NM_134448"; nearest_ref "2_00000063"; class_code "="; tss_id "TSS56";
chr1	Cufflinks	exon	34334865	34334984	.	+	.	gene_id "XLOC_000046"; transcript_id "2_00000071"; exon_number "81"; gene_name "Dst"; oId "NM_134448"; nearest_ref "2_00000063"; class_code "="; tss_id "TSS56";
chr1	Cufflinks	exon	34339268	34339437	.	+	.	gene_id "XLOC_000046"; transcript_id "2_00000071"; exon_number "82"; gene_name "Dst"; oId "NM_134448"; nearest_ref "2_00000063"; class_code "="; tss_id "TSS56";
chr1	Cufflinks	exon	34341104	34341263	.	+	.	gene_id "XLOC_000046"; transcript_id "2_00000071"; exon_number "83"; gene_name "Dst"; oId "NM_134448"; nearest_ref "2_00000063"; class_code "="; tss_id "TSS56";
chr1	Cufflinks	exon	34344032	34344226	.	+	.	gene_id "XLOC_000046"; transcript_id "2_00000071"; exon_number "84"; gene_name "Dst"; oId "NM_134448"; nearest_ref "2_00000063"; class_code "="; tss_id "TSS56";
chr1	Cufflinks	exon	34344736	34344864	.	+	.	gene_id "XLOC_000046"; transcript_id "2_00000071"; exon_number "85"; gene_name "Dst"; oId "NM_134448"; nearest_ref "2_00000063"; class_code "="; tss_id "TSS56";
chr1	Cufflinks	exon	34346369	34346512	.	+	.	gene_id "XLOC_000046"; transcript_id "2_00000071"; exon_number "86"; gene_name "Dst"; oId "NM_134448"; nearest_ref "2_00000063"; class_code "="; tss_id "TSS56";
chr1	Cufflinks	exon	34347204	34347392	.	+	.	gene_id "XLOC_000046"; transcript_id "2_00000071"; exon_number "87"; gene_name "Dst"; oId "NM_134448"; nearest_ref "2_00000063"; class_code "="; tss_id "TSS56";
chr1	Cufflinks	exon	34348632	34348761	.	+	.	gene_id "XLOC_000046"; transcript_id "2_00000071"; exon_number "88"; gene_name "Dst"; oId "NM_134448"; nearest_ref "2_00000063"; class_code "="; tss_id "TSS56";
chr1	Cufflinks	exon	34350165	34350328	.	+	.	gene_id "XLOC_000046"; transcript_id "2_00000071"; exon_number "89"; gene_name "Dst"; oId "NM_134448"; nearest_ref "2_00000063"; class_code "="; tss_id "TSS56";
chr1	Cufflinks	exon	34351229	34351391	.	+	.	gene_id "XLOC_000046"; transcript_id "2_00000071"; exon_number "90"; gene_name "Dst"; oId "NM_134448"; nearest_ref "2_00000063"; class_code "="; tss_id "TSS56";
chr1	Cufflinks	exon	34351999	34352153	.	+	.	gene_id "XLOC_000046"; transcript_id "2_00000071"; exon_number "91"; gene_name "Dst"; oId "NM_134448"; nearest_ref "2_00000063"; class_code "="; tss_id "TSS56";
chr1	Cufflinks	exon	34352307	34352381	.	+	.	gene_id "XLOC_000046"; transcript_id "2_00000071"; exon_number "92"; gene_name "Dst"; oId "NM_134448"; nearest_ref "2_00000063"; class_code "="; tss_id "TSS56";
chr1	Cufflinks	exon	34353587	34353604	.	+	.	gene_id "XLOC_000046"; transcript_id "2_00000071"; exon_number "93"; gene_name "Dst"; oId "NM_134448"; nearest_ref "2_00000063"; class_code "="; tss_id "TSS56";
chr1	Cufflinks	exon	34356566	34356683	.	+	.	gene_id "XLOC_000046"; transcript_id "2_00000071"; exon_number "94"; gene_name "Dst"; oId "NM_134448"; nearest_ref "2_00000063"; class_code "="; tss_id "TSS56";
chr1	Cufflinks	exon	34358706	34358777	.	+	.	gene_id "XLOC_000046"; transcript_id "2_00000071"; exon_number "95"; gene_name "Dst"; oId "NM_134448"; nearest_ref "2_00000063"; class_code "="; tss_id "TSS56";
chr1	Cufflinks	exon	34359675	34359877	.	+	.	gene_id "XLOC_000046"; transcript_id "2_00000071"; exon_number "96"; gene_name "Dst"; oId "NM_134448"; nearest_ref "2_00000063"; class_code "="; tss_id "TSS56";
chr1	Cufflinks	exon	34363373	34363496	.	+	.	gene_id "XLOC_000046"; transcript_id "2_00000071"; exon_number "97"; gene_name "Dst"; oId "NM_134448"; nearest_ref "2_00000063"; class_code "="; tss_id "TSS56";
chr1	Cufflinks	exon	34364175	34365497	.	+	.	gene_id "XLOC_000046"; transcript_id "2_00000071"; exon_number "98"; gene_name "Dst"; oId "NM_134448"; nearest_ref "2_00000063"; class_code "="; tss_id "TSS56";
chr1	Cufflinks	exon	34068670	34068760	.	+	.	gene_id "XLOC_000046"; transcript_id "2_00000070"; exon_number "1"; gene_name "Dst"; oId "NM_133833"; nearest_ref "2_00000062"; class_code "="; tss_id "TSS56";
chr1	Cufflinks	exon	34143087	34143148	.	+	.	gene_id "XLOC_000046"; transcript_id "2_00000070"; exon_number "2"; gene_name "Dst"; oId "NM_133833"; nearest_ref "2_00000062"; class_code "="; tss_id "TSS56";
chr1	Cufflinks	exon	34170778	34170867	.	+	.	gene_id "XLOC_000046"; transcript_id "2_00000070"; exon_number "3"; gene_name "Dst"; oId "NM_133833"; nearest_ref "2_00000062"; class_code "="; tss_id "TSS56";
chr1	Cufflinks	exon	34172963	34173040	.	+	.	gene_id "XLOC_000046"; transcript_id "2_00000070"; exon_number "4"; gene_name "Dst"; oId "NM_133833"; nearest_ref "2_00000062"; class_code "="; tss_id "TSS56";
chr1	Cufflinks	exon	34174277	34174369	.	+	.	gene_id "XLOC_000046"; transcript_id "2_00000070"; exon_number "5"; gene_name "Dst"; oId "NM_133833"; nearest_ref "2_00000062"; class_code "="; tss_id "TSS56";
chr1	Cufflinks	exon	34191935	34192101	.	+	.	gene_id "XLOC_000046"; transcript_id "2_00000070"; exon_number "6"; gene_name "Dst"; oId "NM_133833"; nearest_ref "2_00000062"; class_code "="; tss_id "TSS56";
chr1	Cufflinks	exon	34209047	34209159	.	+	.	gene_id "XLOC_000046"; transcript_id "2_00000070"; exon_number "7"; gene_name "Dst"; oId "NM_133833"; nearest_ref "2_00000062"; class_code "="; tss_id "TSS56";
chr1	Cufflinks	exon	34209258	34209364	.	+	.	gene_id "XLOC_000046"; transcript_id "2_00000070"; exon_number "8"; gene_name "Dst"; oId "NM_133833"; nearest_ref "2_00000062"; class_code "="; tss_id "TSS56";
chr1	Cufflinks	exon	34211358	34211477	.	+	.	gene_id "XLOC_000046"; transcript_id "2_00000070"; exon_number "9"; gene_name "Dst"; oId "NM_133833"; nearest_ref "2_00000062"; class_code "="; tss_id "TSS56";
chr1	Cufflinks	exon	34213444	34213539	.	+	.	gene_id "XLOC_000046"; transcript_id "2_00000070"; exon_number "10"; gene_name "Dst"; oId "NM_133833"; nearest_ref "2_00000062"; class_code "="; tss_id "TSS56";
chr1	Cufflinks	exon	34213626	34213753	.	+	.	gene_id "XLOC_000046"; transcript_id "2_00000070"; exon_number "11"; gene_name "Dst"; oId "NM_133833"; nearest_ref "2_00000062"; class_code "="; tss_id "TSS56";
chr1	Cufflinks	exon	34217465	34217558	.	+	.	gene_id "XLOC_000046"; transcript_id "2_00000070"; exon_number "12"; gene_name "Dst"; oId "NM_133833"; nearest_ref "2_00000062"; class_code "="; tss_id "TSS56";
chr1	Cufflinks	exon	34217849	34218003	.	+	.	gene_id "XLOC_000046"; transcript_id "2_00000070"; exon_number "13"; gene_name "Dst"; oId "NM_133833"; nearest_ref "2_00000062"; class_code "="; tss_id "TSS56";
chr1	Cufflinks	exon	34219854	34220316	.	+	.	gene_id "XLOC_000046"; transcript_id "2_00000070"; exon_number "14"; gene_name "Dst"; oId "NM_133833"; nearest_ref "2_00000062"; class_code "="; tss_id "TSS56";
chr1	Cufflinks	exon	34220471	34220599	.	+	.	gene_id "XLOC_000046"; transcript_id "2_00000070"; exon_number "15"; gene_name "Dst"; oId "NM_133833"; nearest_ref "2_00000062"; class_code "="; tss_id "TSS56";
chr1	Cufflinks	exon	34220742	34220819	.	+	.	gene_id "XLOC_000046"; transcript_id "2_00000070"; exon_number "16"; gene_name "Dst"; oId "NM_133833"; nearest_ref "2_00000062"; class_code "="; tss_id "TSS56";
chr1	Cufflinks	exon	34220921	34221082	.	+	.	gene_id "XLOC_000046"; transcript_id "2_00000070"; exon_number "17"; gene_name "Dst"; oId "NM_133833"; nearest_ref "2_00000062"; class_code "="; tss_id "TSS56";
chr1	Cufflinks	exon	34221172	34221276	.	+	.	gene_id "XLOC_000046"; transcript_id "2_00000070"; exon_number "18"; gene_name "Dst"; oId "NM_133833"; nearest_ref "2_00000062"; class_code "="; tss_id "TSS56";
chr1	Cufflinks	exon	34221903	34221998	.	+	.	gene_id "XLOC_000046"; transcript_id "2_00000070"; exon_number "19"; gene_name "Dst"; oId "NM_133833"; nearest_ref "2_00000062"; class_code "="; tss_id "TSS56";
chr1	Cufflinks	exon	34223025	34223150	.	+	.	gene_id "XLOC_000046"; transcript_id "2_00000070"; exon_number "20"; gene_name "Dst"; oId "NM_133833"; nearest_ref "2_00000062"; class_code "="; tss_id "TSS56";
chr1	Cufflinks	exon	34223787	34223936	.	+	.	gene_id "XLOC_000046"; transcript_id "2_00000070"; exon_number "21"; gene_name "Dst"; oId "NM_133833"; nearest_ref "2_00000062"; class_code "="; tss_id "TSS56";
chr1	Cufflinks	exon	34224121	34224275	.	+	.	gene_id "XLOC_000046"; transcript_id "2_00000070"; exon_number "22"; gene_name "Dst"; oId "NM_133833"; nearest_ref "2_00000062"; class_code "="; tss_id "TSS56";
chr1	Cufflinks	exon	34224456	34224582	.	+	.	gene_id "XLOC_000046"; transcript_id "2_00000070"; exon_number "23"; gene_name "Dst"; oId "NM_133833"; nearest_ref "2_00000062"; class_code "="; tss_id "TSS56";
chr1	Cufflinks	exon	34224668	34224851	.	+	.	gene_id "XLOC_000046"; transcript_id "2_00000070"; exon_number "24"; gene_name "Dst"; oId "NM_133833"; nearest_ref "2_00000062"; class_code "="; tss_id "TSS56";
chr1	Cufflinks	exon	34226009	34226166	.	+	.	gene_id "XLOC_000046"; transcript_id "2_00000070"; exon_number "25"; gene_name "Dst"; oId "NM_133833"; nearest_ref "2_00000062"; class_code "="; tss_id "TSS56";
chr1	Cufflinks	exon	34226595	34226773	.	+	.	gene_id "XLOC_000046"; transcript_id "2_00000070"; exon_number "26"; gene_name "Dst"; oId "NM_133833"; nearest_ref "2_00000062"; class_code "="; tss_id "TSS56";
chr1	Cufflinks	exon	34227205	34227343	.	+	.	gene_id "XLOC_000046"; transcript_id "2_00000070"; exon_number "27"; gene_name "Dst"; oId "NM_133833"; nearest_ref "2_00000062"; class_code "="; tss_id "TSS56";
chr1	Cufflinks	exon	34227961	34228154	.	+	.	gene_id "XLOC_000046"; transcript_id "2_00000070"; exon_number "28"; gene_name "Dst"; oId "NM_133833"; nearest_ref "2_00000062"; class_code "="; tss_id "TSS56";
chr1	Cufflinks	exon	34229028	34229190	.	+	.	gene_id "XLOC_000046"; transcript_id "2_00000070"; exon_number "29"; gene_name "Dst"; oId "NM_133833"; nearest_ref "2_00000062"; class_code "="; tss_id "TSS56";
chr1	Cufflinks	exon	34229847	34229930	.	+	.	gene_id "XLOC_000046"; transcript_id "2_00000070"; exon_number "30"; gene_name "Dst"; oId "NM_133833"; nearest_ref "2_00000062"; class_code "="; tss_id "TSS56";
chr1	Cufflinks	exon	34230960	34231067	.	+	.	gene_id "XLOC_000046"; transcript_id "2_00000070"; exon_number "31"; gene_name "Dst"; oId "NM_133833"; nearest_ref "2_00000062"; class_code "="; tss_id "TSS56";
chr1	Cufflinks	exon	34231542	34231640	.	+	.	gene_id "XLOC_000046"; transcript_id "2_00000070"; exon_number "32"; gene_name "Dst"; oId "NM_133833"; nearest_ref "2_00000062"; class_code "="; tss_id "TSS56";
chr1	Cufflinks	exon	34240861	34240989	.	+	.	gene_id "XLOC_000046"; transcript_id "2_00000070"; exon_number "33"; gene_name "Dst"; oId "NM_133833"; nearest_ref "2_00000062"; class_code "="; tss_id "TSS56";
chr1	Cufflinks	exon	34242807	34242895	.	+	.	gene_id "XLOC_000046"; transcript_id "2_00000070"; exon_number "34"; gene_name "Dst"; oId "NM_133833"; nearest_ref "2_00000062"; class_code "="; tss_id "TSS56";
chr1	Cufflinks	exon	34243664	34243796	.	+	.	gene_id "XLOC_000046"; transcript_id "2_00000070"; exon_number "35"; gene_name "Dst"; oId "NM_133833"; nearest_ref "2_00000062"; class_code "="; tss_id "TSS56";
chr1	Cufflinks	exon	34254046	34254198	.	+	.	gene_id "XLOC_000046"; transcript_id "2_00000070"; exon_number "36"; gene_name "Dst"; oId "NM_133833"; nearest_ref "2_00000062"; class_code "="; tss_id "TSS56";
chr1	Cufflinks	exon	34255363	34255596	.	+	.	gene_id "XLOC_000046"; transcript_id "2_00000070"; exon_number "37"; gene_name "Dst"; oId "NM_133833"; nearest_ref "2_00000062"; class_code "="; tss_id "TSS56";
chr1	Cufflinks	exon	34256137	34256403	.	+	.	gene_id "XLOC_000046"; transcript_id "2_00000070"; exon_number "38"; gene_name "Dst"; oId "NM_133833"; nearest_ref "2_00000062"; class_code "="; tss_id "TSS56";
chr1	Cufflinks	exon	34257715	34258260	.	+	.	gene_id "XLOC_000046"; transcript_id "2_00000070"; exon_number "39"; gene_name "Dst"; oId "NM_133833"; nearest_ref "2_00000062"; class_code "="; tss_id "TSS56";
chr1	Cufflinks	exon	34259290	34259466	.	+	.	gene_id "XLOC_000046"; transcript_id "2_00000070"; exon_number "40"; gene_name "Dst"; oId "NM_133833"; nearest_ref "2_00000062"; class_code "="; tss_id "TSS56";
chr1	Cufflinks	exon	34265399	34265522	.	+	.	gene_id "XLOC_000046"; transcript_id "2_00000070"; exon_number "41"; gene_name "Dst"; oId "NM_133833"; nearest_ref "2_00000062"; class_code "="; tss_id "TSS56";
chr1	Cufflinks	exon	34267999	34268207	.	+	.	gene_id "XLOC_000046"; transcript_id "2_00000070"; exon_number "42"; gene_name "Dst"; oId "NM_133833"; nearest_ref "2_00000062"; class_code "="; tss_id "TSS56";
chr1	Cufflinks	exon	34269067	34269384	.	+	.	gene_id "XLOC_000046"; transcript_id "2_00000070"; exon_number "43"; gene_name "Dst"; oId "NM_133833"; nearest_ref "2_00000062"; class_code "="; tss_id "TSS56";
chr1	Cufflinks	exon	34269747	34269913	.	+	.	gene_id "XLOC_000046"; transcript_id "2_00000070"; exon_number "44"; gene_name "Dst"; oId "NM_133833"; nearest_ref "2_00000062"; class_code "="; tss_id "TSS56";
chr1	Cufflinks	exon	34271379	34271535	.	+	.	gene_id "XLOC_000046"; transcript_id "2_00000070"; exon_number "45"; gene_name "Dst"; oId "NM_133833"; nearest_ref "2_00000062"; class_code "="; tss_id "TSS56";
chr1	Cufflinks	exon	34272331	34272457	.	+	.	gene_id "XLOC_000046"; transcript_id "2_00000070"; exon_number "46"; gene_name "Dst"; oId "NM_133833"; nearest_ref "2_00000062"; class_code "="; tss_id "TSS56";
chr1	Cufflinks	exon	34274655	34274717	.	+	.	gene_id "XLOC_000046"; transcript_id "2_00000070"; exon_number "47"; gene_name "Dst"; oId "NM_133833"; nearest_ref "2_00000062"; class_code "="; tss_id "TSS56";
chr1	Cufflinks	exon	34275180	34275421	.	+	.	gene_id "XLOC_000046"; transcript_id "2_00000070"; exon_number "48"; gene_name "Dst"; oId "NM_133833"; nearest_ref "2_00000062"; class_code "="; tss_id "TSS56";
chr1	Cufflinks	exon	34276241	34276370	.	+	.	gene_id "XLOC_000046"; transcript_id "2_00000070"; exon_number "49"; gene_name "Dst"; oId "NM_133833"; nearest_ref "2_00000062"; class_code "="; tss_id "TSS56";
chr1	Cufflinks	exon	34280649	34280848	.	+	.	gene_id "XLOC_000046"; transcript_id "2_00000070"; exon_number "50"; gene_name "Dst"; oId "NM_133833"; nearest_ref "2_00000062"; class_code "="; tss_id "TSS56";
chr1	Cufflinks	exon	34282354	34282849	.	+	.	gene_id "XLOC_000046"; transcript_id "2_00000070"; exon_number "51"; gene_name "Dst"; oId "NM_133833"; nearest_ref "2_00000062"; class_code "="; tss_id "TSS56";
chr1	Cufflinks	exon	34284620	34286091	.	+	.	gene_id "XLOC_000046"; transcript_id "2_00000070"; exon_number "52"; gene_name "Dst"; oId "NM_133833"; nearest_ref "2_00000062"; class_code "="; tss_id "TSS56";
chr1	Cufflinks	exon	34299464	34299625	.	+	.	gene_id "XLOC_000046"; transcript_id "2_00000070"; exon_number "53"; gene_name "Dst"; oId "NM_133833"; nearest_ref "2_00000062"; class_code "="; tss_id "TSS56";
chr1	Cufflinks	exon	34301189	34301359	.	+	.	gene_id "XLOC_000046"; transcript_id "2_00000070"; exon_number "54"; gene_name "Dst"; oId "NM_133833"; nearest_ref "2_00000062"; class_code "="; tss_id "TSS56";
chr1	Cufflinks	exon	34304494	34304660	.	+	.	gene_id "XLOC_000046"; transcript_id "2_00000070"; exon_number "55"; gene_name "Dst"; oId "NM_133833"; nearest_ref "2_00000062"; class_code "="; tss_id "TSS56";
chr1	Cufflinks	exon	34306324	34306483	.	+	.	gene_id "XLOC_000046"; transcript_id "2_00000070"; exon_number "56"; gene_name "Dst"; oId "NM_133833"; nearest_ref "2_00000062"; class_code "="; tss_id "TSS56";
chr1	Cufflinks	exon	34307455	34307539	.	+	.	gene_id "XLOC_000046"; transcript_id "2_00000070"; exon_number "57"; gene_name "Dst"; oId "NM_133833"; nearest_ref "2_00000062"; class_code "="; tss_id "TSS56";
chr1	Cufflinks	exon	34308541	34308782	.	+	.	gene_id "XLOC_000046"; transcript_id "2_00000070"; exon_number "58"; gene_name "Dst"; oId "NM_133833"; nearest_ref "2_00000062"; class_code "="; tss_id "TSS56";
chr1	Cufflinks	exon	34309656	34309862	.	+	.	gene_id "XLOC_000046"; transcript_id "2_00000070"; exon_number "59"; gene_name "Dst"; oId "NM_133833"; nearest_ref "2_00000062"; class_code "="; tss_id "TSS56";
chr1	Cufflinks	exon	34313077	34313196	.	+	.	gene_id "XLOC_000046"; transcript_id "2_00000070"; exon_number "60"; gene_name "Dst"; oId "NM_133833"; nearest_ref "2_00000062"; class_code "="; tss_id "TSS56";
chr1	Cufflinks	exon	34313387	34313494	.	+	.	gene_id "XLOC_000046"; transcript_id "2_00000070"; exon_number "61"; gene_name "Dst"; oId "NM_133833"; nearest_ref "2_00000062"; class_code "="; tss_id "TSS56";
chr1	Cufflinks	exon	34314567	34314785	.	+	.	gene_id "XLOC_000046"; transcript_id "2_00000070"; exon_number "62"; gene_name "Dst"; oId "NM_133833"; nearest_ref "2_00000062"; class_code "="; tss_id "TSS56";
chr1	Cufflinks	exon	34317009	34317212	.	+	.	gene_id "XLOC_000046"; transcript_id "2_00000070"; exon_number "63"; gene_name "Dst"; oId "NM_133833"; nearest_ref "2_00000062"; class_code "="; tss_id "TSS56";
chr1	Cufflinks	exon	34318865	34319096	.	+	.	gene_id "XLOC_000046"; transcript_id "2_00000070"; exon_number "64"; gene_name "Dst"; oId "NM_133833"; nearest_ref "2_00000062"; class_code "="; tss_id "TSS56";
chr1	Cufflinks	exon	34320109	34320335	.	+	.	gene_id "XLOC_000046"; transcript_id "2_00000070"; exon_number "65"; gene_name "Dst"; oId "NM_133833"; nearest_ref "2_00000062"; class_code "="; tss_id "TSS56";
chr1	Cufflinks	exon	34321370	34321492	.	+	.	gene_id "XLOC_000046"; transcript_id "2_00000070"; exon_number "66"; gene_name "Dst"; oId "NM_133833"; nearest_ref "2_00000062"; class_code "="; tss_id "TSS56";
chr1	Cufflinks	exon	34321595	34321696	.	+	.	gene_id "XLOC_000046"; transcript_id "2_00000070"; exon_number "67"; gene_name "Dst"; oId "NM_133833"; nearest_ref "2_00000062"; class_code "="; tss_id "TSS56";
chr1	Cufflinks	exon	34323702	34323803	.	+	.	gene_id "XLOC_000046"; transcript_id "2_00000070"; exon_number "68"; gene_name "Dst"; oId "NM_133833"; nearest_ref "2_00000062"; class_code "="; tss_id "TSS56";
chr1	Cufflinks	exon	34325074	34325247	.	+	.	gene_id "XLOC_000046"; transcript_id "2_00000070"; exon_number "69"; gene_name "Dst"; oId "NM_133833"; nearest_ref "2_00000062"; class_code "="; tss_id "TSS56";
chr1	Cufflinks	exon	34325580	34325735	.	+	.	gene_id "XLOC_000046"; transcript_id "2_00000070"; exon_number "70"; gene_name "Dst"; oId "NM_133833"; nearest_ref "2_00000062"; class_code "="; tss_id "TSS56";
chr1	Cufflinks	exon	34327673	34327870	.	+	.	gene_id "XLOC_000046"; transcript_id "2_00000070"; exon_number "71"; gene_name "Dst"; oId "NM_133833"; nearest_ref "2_00000062"; class_code "="; tss_id "TSS56";
chr1	Cufflinks	exon	34328200	34328328	.	+	.	gene_id "XLOC_000046"; transcript_id "2_00000070"; exon_number "72"; gene_name "Dst"; oId "NM_133833"; nearest_ref "2_00000062"; class_code "="; tss_id "TSS56";
chr1	Cufflinks	exon	34331013	34331183	.	+	.	gene_id "XLOC_000046"; transcript_id "2_00000070"; exon_number "73"; gene_name "Dst"; oId "NM_133833"; nearest_ref "2_00000062"; class_code "="; tss_id "TSS56";
chr1	Cufflinks	exon	34332050	34332205	.	+	.	gene_id "XLOC_000046"; transcript_id "2_00000070"; exon_number "74"; gene_name "Dst"; oId "NM_133833"; nearest_ref "2_00000062"; class_code "="; tss_id "TSS56";
chr1	Cufflinks	exon	34332518	34332724	.	+	.	gene_id "XLOC_000046"; transcript_id "2_00000070"; exon_number "75"; gene_name "Dst"; oId "NM_133833"; nearest_ref "2_00000062"; class_code "="; tss_id "TSS56";
chr1	Cufflinks	exon	34334865	34334984	.	+	.	gene_id "XLOC_000046"; transcript_id "2_00000070"; exon_number "76"; gene_name "Dst"; oId "NM_133833"; nearest_ref "2_00000062"; class_code "="; tss_id "TSS56";
chr1	Cufflinks	exon	34339268	34339437	.	+	.	gene_id "XLOC_000046"; transcript_id "2_00000070"; exon_number "77"; gene_name "Dst"; oId "NM_133833"; nearest_ref "2_00000062"; class_code "="; tss_id "TSS56";
chr1	Cufflinks	exon	34341104	34341263	.	+	.	gene_id "XLOC_000046"; transcript_id "2_00000070"; exon_number "78"; gene_name "Dst"; oId "NM_133833"; nearest_ref "2_00000062"; class_code "="; tss_id "TSS56";
chr1	Cufflinks	exon	34344032	34344226	.	+	.	gene_id "XLOC_000046"; transcript_id "2_00000070"; exon_number "79"; gene_name "Dst"; oId "NM_133833"; nearest_ref "2_00000062"; class_code "="; tss_id "TSS56";
chr1	Cufflinks	exon	34344736	34344864	.	+	.	gene_id "XLOC_000046"; transcript_id "2_00000070"; exon_number "80"; gene_name "Dst"; oId "NM_133833"; nearest_ref "2_00000062"; class_code "="; tss_id "TSS56";
chr1	Cufflinks	exon	34346369	34346512	.	+	.	gene_id "XLOC_000046"; transcript_id "2_00000070"; exon_number "81"; gene_name "Dst"; oId "NM_133833"; nearest_ref "2_00000062"; class_code "="; tss_id "TSS56";
chr1	Cufflinks	exon	34347204	34347392	.	+	.	gene_id "XLOC_000046"; transcript_id "2_00000070"; exon_number "82"; gene_name "Dst"; oId "NM_133833"; nearest_ref "2_00000062"; class_code "="; tss_id "TSS56";
chr1	Cufflinks	exon	34348632	34348761	.	+	.	gene_id "XLOC_000046"; transcript_id "2_00000070"; exon_number "83"; gene_name "Dst"; oId "NM_133833"; nearest_ref "2_00000062"; class_code "="; tss_id "TSS56";
chr1	Cufflinks	exon	34350165	34350328	.	+	.	gene_id "XLOC_000046"; transcript_id "2_00000070"; exon_number "84"; gene_name "Dst"; oId "NM_133833"; nearest_ref "2_00000062"; class_code "="; tss_id "TSS56";
chr1	Cufflinks	exon	34351229	34351391	.	+	.	gene_id "XLOC_000046"; transcript_id "2_00000070"; exon_number "85"; gene_name "Dst"; oId "NM_133833"; nearest_ref "2_00000062"; class_code "="; tss_id "TSS56";
chr1	Cufflinks	exon	34351999	34352153	.	+	.	gene_id "XLOC_000046"; transcript_id "2_00000070"; exon_number "86"; gene_name "Dst"; oId "NM_133833"; nearest_ref "2_00000062"; class_code "="; tss_id "TSS56";
chr1	Cufflinks	exon	34352307	34352381	.	+	.	gene_id "XLOC_000046"; transcript_id "2_00000070"; exon_number "87"; gene_name "Dst"; oId "NM_133833"; nearest_ref "2_00000062"; class_code "="; tss_id "TSS56";
chr1	Cufflinks	exon	34353587	34353604	.	+	.	gene_id "XLOC_000046"; transcript_id "2_00000070"; exon_number "88"; gene_name "Dst"; oId "NM_133833"; nearest_ref "2_00000062"; class_code "="; tss_id "TSS56";
chr1	Cufflinks	exon	34356566	34356683	.	+	.	gene_id "XLOC_000046"; transcript_id "2_00000070"; exon_number "89"; gene_name "Dst"; oId "NM_133833"; nearest_ref "2_00000062"; class_code "="; tss_id "TSS56";
chr1	Cufflinks	exon	34358706	34358777	.	+	.	gene_id "XLOC_000046"; transcript_id "2_00000070"; exon_number "90"; gene_name "Dst"; oId "NM_133833"; nearest_ref "2_00000062"; class_code "="; tss_id "TSS56";
chr1	Cufflinks	exon	34359675	34359877	.	+	.	gene_id "XLOC_000046"; transcript_id "2_00000070"; exon_number "91"; gene_name "Dst"; oId "NM_133833"; nearest_ref "2_00000062"; class_code "="; tss_id "TSS56";
chr1	Cufflinks	exon	34363373	34363496	.	+	.	gene_id "XLOC_000046"; transcript_id "2_00000070"; exon_number "92"; gene_name "Dst"; oId "NM_133833"; nearest_ref "2_00000062"; class_code "="; tss_id "TSS56";
chr1	Cufflinks	exon	34364175	34365497	.	+	.	gene_id "XLOC_000046"; transcript_id "2_00000070"; exon_number "93"; gene_name "Dst"; oId "NM_133833"; nearest_ref "2_00000062"; class_code "="; tss_id "TSS56";
chr1	Cufflinks	exon	34496588	34496772	.	+	.	gene_id "XLOC_000047"; transcript_id "2_00000073"; exon_number "1"; gene_name "Imp4"; oId "CUFF.325.1"; nearest_ref "2_00000064"; class_code "="; tss_id "TSS58";
chr1	Cufflinks	exon	34496886	34496994	.	+	.	gene_id "XLOC_000047"; transcript_id "2_00000073"; exon_number "2"; gene_name "Imp4"; oId "CUFF.325.1"; nearest_ref "2_00000064"; class_code "="; tss_id "TSS58";
chr1	Cufflinks	exon	34499755	34499838	.	+	.	gene_id "XLOC_000047"; transcript_id "2_00000073"; exon_number "3"; gene_name "Imp4"; oId "CUFF.325.1"; nearest_ref "2_00000064"; class_code "="; tss_id "TSS58";
chr1	Cufflinks	exon	34500223	34500332	.	+	.	gene_id "XLOC_000047"; transcript_id "2_00000073"; exon_number "4"; gene_name "Imp4"; oId "CUFF.325.1"; nearest_ref "2_00000064"; class_code "="; tss_id "TSS58";
chr1	Cufflinks	exon	34500408	34500540	.	+	.	gene_id "XLOC_000047"; transcript_id "2_00000073"; exon_number "5"; gene_name "Imp4"; oId "CUFF.325.1"; nearest_ref "2_00000064"; class_code "="; tss_id "TSS58";
chr1	Cufflinks	exon	34500614	34500768	.	+	.	gene_id "XLOC_000047"; transcript_id "2_00000073"; exon_number "6"; gene_name "Imp4"; oId "CUFF.325.1"; nearest_ref "2_00000064"; class_code "="; tss_id "TSS58";
chr1	Cufflinks	exon	34500842	34500936	.	+	.	gene_id "XLOC_000047"; transcript_id "2_00000073"; exon_number "7"; gene_name "Imp4"; oId "CUFF.325.1"; nearest_ref "2_00000064"; class_code "="; tss_id "TSS58";
chr1	Cufflinks	exon	34501041	34501114	.	+	.	gene_id "XLOC_000047"; transcript_id "2_00000073"; exon_number "8"; gene_name "Imp4"; oId "CUFF.325.1"; nearest_ref "2_00000064"; class_code "="; tss_id "TSS58";
chr1	Cufflinks	exon	34501203	34506195	.	+	.	gene_id "XLOC_000047"; transcript_id "2_00000073"; exon_number "9"; gene_name "Imp4"; oId "CUFF.325.1"; nearest_ref "2_00000064"; class_code "="; tss_id "TSS58";
chr1	Cufflinks	exon	34516591	34516761	.	+	.	gene_id "XLOC_000048"; transcript_id "2_00000074"; exon_number "1"; gene_name "Ptpn18"; oId "NM_011206"; nearest_ref "2_00000065"; class_code "="; tss_id "TSS59";
chr1	Cufflinks	exon	34519547	34519655	.	+	.	gene_id "XLOC_000048"; transcript_id "2_00000074"; exon_number "2"; gene_name "Ptpn18"; oId "NM_011206"; nearest_ref "2_00000065"; class_code "="; tss_id "TSS59";
chr1	Cufflinks	exon	34519952	34520028	.	+	.	gene_id "XLOC_000048"; transcript_id "2_00000074"; exon_number "3"; gene_name "Ptpn18"; oId "NM_011206"; nearest_ref "2_00000065"; class_code "="; tss_id "TSS59";
chr1	Cufflinks	exon	34520114	34520209	.	+	.	gene_id "XLOC_000048"; transcript_id "2_00000074"; exon_number "4"; gene_name "Ptpn18"; oId "NM_011206"; nearest_ref "2_00000065"; class_code "="; tss_id "TSS59";
chr1	Cufflinks	exon	34520311	34520349	.	+	.	gene_id "XLOC_000048"; transcript_id "2_00000074"; exon_number "5"; gene_name "Ptpn18"; oId "NM_011206"; nearest_ref "2_00000065"; class_code "="; tss_id "TSS59";
chr1	Cufflinks	exon	34525138	34525206	.	+	.	gene_id "XLOC_000048"; transcript_id "2_00000074"; exon_number "6"; gene_name "Ptpn18"; oId "NM_011206"; nearest_ref "2_00000065"; class_code "="; tss_id "TSS59";
chr1	Cufflinks	exon	34526685	34526747	.	+	.	gene_id "XLOC_000048"; transcript_id "2_00000074"; exon_number "7"; gene_name "Ptpn18"; oId "NM_011206"; nearest_ref "2_00000065"; class_code "="; tss_id "TSS59";
chr1	Cufflinks	exon	34527045	34527187	.	+	.	gene_id "XLOC_000048"; transcript_id "2_00000074"; exon_number "8"; gene_name "Ptpn18"; oId "NM_011206"; nearest_ref "2_00000065"; class_code "="; tss_id "TSS59";
chr1	Cufflinks	exon	34528338	34528404	.	+	.	gene_id "XLOC_000048"; transcript_id "2_00000074"; exon_number "9"; gene_name "Ptpn18"; oId "NM_011206"; nearest_ref "2_00000065"; class_code "="; tss_id "TSS59";
chr1	Cufflinks	exon	34528486	34528563	.	+	.	gene_id "XLOC_000048"; transcript_id "2_00000074"; exon_number "10"; gene_name "Ptpn18"; oId "NM_011206"; nearest_ref "2_00000065"; class_code "="; tss_id "TSS59";
chr1	Cufflinks	exon	34528657	34528746	.	+	.	gene_id "XLOC_000048"; transcript_id "2_00000074"; exon_number "11"; gene_name "Ptpn18"; oId "NM_011206"; nearest_ref "2_00000065"; class_code "="; tss_id "TSS59";
chr1	Cufflinks	exon	34528948	34529036	.	+	.	gene_id "XLOC_000048"; transcript_id "2_00000074"; exon_number "12"; gene_name "Ptpn18"; oId "NM_011206"; nearest_ref "2_00000065"; class_code "="; tss_id "TSS59";
chr1	Cufflinks	exon	34529608	34529813	.	+	.	gene_id "XLOC_000048"; transcript_id "2_00000074"; exon_number "13"; gene_name "Ptpn18"; oId "NM_011206"; nearest_ref "2_00000065"; class_code "="; tss_id "TSS59";
chr1	Cufflinks	exon	34530180	34530254	.	+	.	gene_id "XLOC_000048"; transcript_id "2_00000074"; exon_number "14"; gene_name "Ptpn18"; oId "NM_011206"; nearest_ref "2_00000065"; class_code "="; tss_id "TSS59";
chr1	Cufflinks	exon	34530424	34530624	.	+	.	gene_id "XLOC_000048"; transcript_id "2_00000074"; exon_number "15"; gene_name "Ptpn18"; oId "NM_011206"; nearest_ref "2_00000065"; class_code "="; tss_id "TSS59";
chr1	Cufflinks	exon	34555275	34555473	.	+	.	gene_id "XLOC_000049"; transcript_id "2_00000076"; exon_number "1"; gene_name "Prss39"; oId "NM_009355"; nearest_ref "2_00000066"; class_code "="; tss_id "TSS61";
chr1	Cufflinks	exon	34556073	34556235	.	+	.	gene_id "XLOC_000049"; transcript_id "2_00000076"; exon_number "2"; gene_name "Prss39"; oId "NM_009355"; nearest_ref "2_00000066"; class_code "="; tss_id "TSS61";
chr1	Cufflinks	exon	34556861	34557135	.	+	.	gene_id "XLOC_000049"; transcript_id "2_00000076"; exon_number "3"; gene_name "Prss39"; oId "NM_009355"; nearest_ref "2_00000066"; class_code "="; tss_id "TSS61";
chr1	Cufflinks	exon	34558872	34559041	.	+	.	gene_id "XLOC_000049"; transcript_id "2_00000076"; exon_number "4"; gene_name "Prss39"; oId "NM_009355"; nearest_ref "2_00000066"; class_code "="; tss_id "TSS61";
chr1	Cufflinks	exon	34559469	34559907	.	+	.	gene_id "XLOC_000049"; transcript_id "2_00000076"; exon_number "5"; gene_name "Prss39"; oId "NM_009355"; nearest_ref "2_00000066"; class_code "="; tss_id "TSS61";
chr1	Cufflinks	exon	34592493	34592800	.	+	.	gene_id "XLOC_000050"; transcript_id "2_00000077"; exon_number "1"; gene_name "Cfc1"; oId "NM_007685"; nearest_ref "2_00000067"; class_code "="; tss_id "TSS62";
chr1	Cufflinks	exon	34593043	34593092	.	+	.	gene_id "XLOC_000050"; transcript_id "2_00000077"; exon_number "2"; gene_name "Cfc1"; oId "NM_007685"; nearest_ref "2_00000067"; class_code "="; tss_id "TSS62";
chr1	Cufflinks	exon	34593195	34593362	.	+	.	gene_id "XLOC_000050"; transcript_id "2_00000077"; exon_number "3"; gene_name "Cfc1"; oId "NM_007685"; nearest_ref "2_00000067"; class_code "="; tss_id "TSS62";
chr1	Cufflinks	exon	34593977	34594091	.	+	.	gene_id "XLOC_000050"; transcript_id "2_00000077"; exon_number "4"; gene_name "Cfc1"; oId "NM_007685"; nearest_ref "2_00000067"; class_code "="; tss_id "TSS62";
chr1	Cufflinks	exon	34594171	34594280	.	+	.	gene_id "XLOC_000050"; transcript_id "2_00000077"; exon_number "5"; gene_name "Cfc1"; oId "NM_007685"; nearest_ref "2_00000067"; class_code "="; tss_id "TSS62";
chr1	Cufflinks	exon	34600870	34601156	.	+	.	gene_id "XLOC_000050"; transcript_id "2_00000077"; exon_number "6"; gene_name "Cfc1"; oId "NM_007685"; nearest_ref "2_00000067"; class_code "="; tss_id "TSS62";
chr1	Cufflinks	exon	34636538	34636611	.	+	.	gene_id "XLOC_000051"; transcript_id "2_00000078"; exon_number "1"; gene_name "Fam123c"; oId "NM_213727"; nearest_ref "2_00000068"; class_code "="; tss_id "TSS63";
chr1	Cufflinks	exon	34643508	34647789	.	+	.	gene_id "XLOC_000051"; transcript_id "2_00000078"; exon_number "2"; gene_name "Fam123c"; oId "NM_213727"; nearest_ref "2_00000068"; class_code "="; tss_id "TSS63";
chr1	Cufflinks	exon	34858567	34858846	.	+	.	gene_id "XLOC_000052"; transcript_id "2_00000080"; exon_number "1"; gene_name "Arhgef4"; oId "NM_183019"; nearest_ref "2_00000069"; class_code "="; tss_id "TSS65";
chr1	Cufflinks	exon	34861759	34861938	.	+	.	gene_id "XLOC_000052"; transcript_id "2_00000080"; exon_number "2"; gene_name "Arhgef4"; oId "NM_183019"; nearest_ref "2_00000069"; class_code "="; tss_id "TSS65";
chr1	Cufflinks	exon	34862801	34862980	.	+	.	gene_id "XLOC_000052"; transcript_id "2_00000080"; exon_number "3"; gene_name "Arhgef4"; oId "NM_183019"; nearest_ref "2_00000069"; class_code "="; tss_id "TSS65";
chr1	Cufflinks	exon	34863160	34863339	.	+	.	gene_id "XLOC_000052"; transcript_id "2_00000080"; exon_number "4"; gene_name "Arhgef4"; oId "NM_183019"; nearest_ref "2_00000069"; class_code "="; tss_id "TSS65";
chr1	Cufflinks	exon	34863904	34864136	.	+	.	gene_id "XLOC_000052"; transcript_id "2_00000080"; exon_number "5"; gene_name "Arhgef4"; oId "NM_183019"; nearest_ref "2_00000069"; class_code "="; tss_id "TSS65";
chr1	Cufflinks	exon	34864487	34864616	.	+	.	gene_id "XLOC_000052"; transcript_id "2_00000080"; exon_number "6"; gene_name "Arhgef4"; oId "NM_183019"; nearest_ref "2_00000069"; class_code "="; tss_id "TSS65";
chr1	Cufflinks	exon	34866542	34866673	.	+	.	gene_id "XLOC_000052"; transcript_id "2_00000080"; exon_number "7"; gene_name "Arhgef4"; oId "NM_183019"; nearest_ref "2_00000069"; class_code "="; tss_id "TSS65";
chr1	Cufflinks	exon	34867156	34867399	.	+	.	gene_id "XLOC_000052"; transcript_id "2_00000080"; exon_number "8"; gene_name "Arhgef4"; oId "NM_183019"; nearest_ref "2_00000069"; class_code "="; tss_id "TSS65";
chr1	Cufflinks	exon	34867931	34868008	.	+	.	gene_id "XLOC_000052"; transcript_id "2_00000080"; exon_number "9"; gene_name "Arhgef4"; oId "NM_183019"; nearest_ref "2_00000069"; class_code "="; tss_id "TSS65";
chr1	Cufflinks	exon	34868523	34869599	.	+	.	gene_id "XLOC_000052"; transcript_id "2_00000080"; exon_number "10"; gene_name "Arhgef4"; oId "NM_183019"; nearest_ref "2_00000069"; class_code "="; tss_id "TSS65";
chr1	Cufflinks	exon	34906804	34906908	.	+	.	gene_id "XLOC_000053"; transcript_id "2_00000083"; exon_number "1"; gene_name "Plekhb2"; oId "NM_145516"; nearest_ref "2_00000070"; class_code "="; tss_id "TSS68";
chr1	Cufflinks	exon	34918718	34918762	.	+	.	gene_id "XLOC_000053"; transcript_id "2_00000083"; exon_number "2"; gene_name "Plekhb2"; oId "NM_145516"; nearest_ref "2_00000070"; class_code "="; tss_id "TSS68";
chr1	Cufflinks	exon	34919851	34920003	.	+	.	gene_id "XLOC_000053"; transcript_id "2_00000083"; exon_number "3"; gene_name "Plekhb2"; oId "NM_145516"; nearest_ref "2_00000070"; class_code "="; tss_id "TSS68";
chr1	Cufflinks	exon	34920316	34920418	.	+	.	gene_id "XLOC_000053"; transcript_id "2_00000083"; exon_number "4"; gene_name "Plekhb2"; oId "NM_145516"; nearest_ref "2_00000070"; class_code "="; tss_id "TSS68";
chr1	Cufflinks	exon	34921318	34921357	.	+	.	gene_id "XLOC_000053"; transcript_id "2_00000083"; exon_number "5"; gene_name "Plekhb2"; oId "NM_145516"; nearest_ref "2_00000070"; class_code "="; tss_id "TSS68";
chr1	Cufflinks	exon	34922986	34923075	.	+	.	gene_id "XLOC_000053"; transcript_id "2_00000083"; exon_number "6"; gene_name "Plekhb2"; oId "NM_145516"; nearest_ref "2_00000070"; class_code "="; tss_id "TSS68";
chr1	Cufflinks	exon	34926145	34926250	.	+	.	gene_id "XLOC_000053"; transcript_id "2_00000083"; exon_number "7"; gene_name "Plekhb2"; oId "NM_145516"; nearest_ref "2_00000070"; class_code "="; tss_id "TSS68";
chr1	Cufflinks	exon	34933756	34936430	.	+	.	gene_id "XLOC_000053"; transcript_id "2_00000083"; exon_number "8"; gene_name "Plekhb2"; oId "NM_145516"; nearest_ref "2_00000070"; class_code "="; tss_id "TSS68";
chr1	Cufflinks	exon	36125245	36126029	.	+	.	gene_id "XLOC_000054"; transcript_id "2_00000084"; exon_number "1"; gene_name "Hs6st1"; oId "NM_015818"; nearest_ref "2_00000071"; class_code "="; tss_id "TSS69";
chr1	Cufflinks	exon	36160358	36163291	.	+	.	gene_id "XLOC_000054"; transcript_id "2_00000084"; exon_number "2"; gene_name "Hs6st1"; oId "NM_015818"; nearest_ref "2_00000071"; class_code "="; tss_id "TSS69";
chr1	Cufflinks	exon	36364578	36364681	.	+	.	gene_id "XLOC_000055"; transcript_id "2_00000087"; exon_number "1"; gene_name "Arid5a"; oId "NM_145996"; nearest_ref "2_00000074"; class_code "="; tss_id "TSS70";
chr1	Cufflinks	exon	36373054	36373172	.	+	.	gene_id "XLOC_000055"; transcript_id "2_00000087"; exon_number "2"; gene_name "Arid5a"; oId "NM_145996"; nearest_ref "2_00000074"; class_code "="; tss_id "TSS70";
chr1	Cufflinks	exon	36374929	36375026	.	+	.	gene_id "XLOC_000055"; transcript_id "2_00000087"; exon_number "3"; gene_name "Arid5a"; oId "NM_145996"; nearest_ref "2_00000074"; class_code "="; tss_id "TSS70";
chr1	Cufflinks	exon	36375333	36375498	.	+	.	gene_id "XLOC_000055"; transcript_id "2_00000087"; exon_number "4"; gene_name "Arid5a"; oId "NM_145996"; nearest_ref "2_00000074"; class_code "="; tss_id "TSS70";
chr1	Cufflinks	exon	36375837	36380874	.	+	.	gene_id "XLOC_000055"; transcript_id "2_00000087"; exon_number "5"; gene_name "Arid5a"; oId "NM_145996"; nearest_ref "2_00000074"; class_code "="; tss_id "TSS70";
chr1	Cufflinks	exon	36364578	36364681	.	+	.	gene_id "XLOC_000055"; transcript_id "2_00000088"; exon_number "1"; gene_name "Arid5a"; oId "NR_033310"; nearest_ref "2_00000075"; class_code "="; tss_id "TSS70";
chr1	Cufflinks	exon	36373054	36373172	.	+	.	gene_id "XLOC_000055"; transcript_id "2_00000088"; exon_number "2"; gene_name "Arid5a"; oId "NR_033310"; nearest_ref "2_00000075"; class_code "="; tss_id "TSS70";
chr1	Cufflinks	exon	36374455	36374507	.	+	.	gene_id "XLOC_000055"; transcript_id "2_00000088"; exon_number "3"; gene_name "Arid5a"; oId "NR_033310"; nearest_ref "2_00000075"; class_code "="; tss_id "TSS70";
chr1	Cufflinks	exon	36374929	36375026	.	+	.	gene_id "XLOC_000055"; transcript_id "2_00000088"; exon_number "4"; gene_name "Arid5a"; oId "NR_033310"; nearest_ref "2_00000075"; class_code "="; tss_id "TSS70";
chr1	Cufflinks	exon	36375333	36375498	.	+	.	gene_id "XLOC_000055"; transcript_id "2_00000088"; exon_number "5"; gene_name "Arid5a"; oId "NR_033310"; nearest_ref "2_00000075"; class_code "="; tss_id "TSS70";
chr1	Cufflinks	exon	36375837	36380874	.	+	.	gene_id "XLOC_000055"; transcript_id "2_00000088"; exon_number "6"; gene_name "Arid5a"; oId "NR_033310"; nearest_ref "2_00000075"; class_code "="; tss_id "TSS70";
chr1	Cufflinks	exon	36364578	36364681	.	+	.	gene_id "XLOC_000055"; transcript_id "2_00000086"; exon_number "1"; gene_name "Arid5a"; oId "NM_001172206"; nearest_ref "2_00000073"; class_code "="; tss_id "TSS70";
chr1	Cufflinks	exon	36373057	36373172	.	+	.	gene_id "XLOC_000055"; transcript_id "2_00000086"; exon_number "2"; gene_name "Arid5a"; oId "NM_001172206"; nearest_ref "2_00000073"; class_code "="; tss_id "TSS70";
chr1	Cufflinks	exon	36374049	36374169	.	+	.	gene_id "XLOC_000055"; transcript_id "2_00000086"; exon_number "3"; gene_name "Arid5a"; oId "NM_001172206"; nearest_ref "2_00000073"; class_code "="; tss_id "TSS70";
chr1	Cufflinks	exon	36374455	36374507	.	+	.	gene_id "XLOC_000055"; transcript_id "2_00000086"; exon_number "4"; gene_name "Arid5a"; oId "NM_001172206"; nearest_ref "2_00000073"; class_code "="; tss_id "TSS70";
chr1	Cufflinks	exon	36374929	36375026	.	+	.	gene_id "XLOC_000055"; transcript_id "2_00000086"; exon_number "5"; gene_name "Arid5a"; oId "NM_001172206"; nearest_ref "2_00000073"; class_code "="; tss_id "TSS70";
chr1	Cufflinks	exon	36375333	36375498	.	+	.	gene_id "XLOC_000055"; transcript_id "2_00000086"; exon_number "6"; gene_name "Arid5a"; oId "NM_001172206"; nearest_ref "2_00000073"; class_code "="; tss_id "TSS70";
chr1	Cufflinks	exon	36375837	36380874	.	+	.	gene_id "XLOC_000055"; transcript_id "2_00000086"; exon_number "7"; gene_name "Arid5a"; oId "NM_001172206"; nearest_ref "2_00000073"; class_code "="; tss_id "TSS70";
chr1	Cufflinks	exon	36364578	36364681	.	+	.	gene_id "XLOC_000055"; transcript_id "2_00000085"; exon_number "1"; gene_name "Arid5a"; oId "NM_001172205"; nearest_ref "2_00000072"; class_code "="; tss_id "TSS70";
chr1	Cufflinks	exon	36373054	36373172	.	+	.	gene_id "XLOC_000055"; transcript_id "2_00000085"; exon_number "2"; gene_name "Arid5a"; oId "NM_001172205"; nearest_ref "2_00000072"; class_code "="; tss_id "TSS70";
chr1	Cufflinks	exon	36374049	36374169	.	+	.	gene_id "XLOC_000055"; transcript_id "2_00000085"; exon_number "3"; gene_name "Arid5a"; oId "NM_001172205"; nearest_ref "2_00000072"; class_code "="; tss_id "TSS70";
chr1	Cufflinks	exon	36374455	36374507	.	+	.	gene_id "XLOC_000055"; transcript_id "2_00000085"; exon_number "4"; gene_name "Arid5a"; oId "NM_001172205"; nearest_ref "2_00000072"; class_code "="; tss_id "TSS70";
chr1	Cufflinks	exon	36374929	36375026	.	+	.	gene_id "XLOC_000055"; transcript_id "2_00000085"; exon_number "5"; gene_name "Arid5a"; oId "NM_001172205"; nearest_ref "2_00000072"; class_code "="; tss_id "TSS70";
chr1	Cufflinks	exon	36375333	36375498	.	+	.	gene_id "XLOC_000055"; transcript_id "2_00000085"; exon_number "6"; gene_name "Arid5a"; oId "NM_001172205"; nearest_ref "2_00000072"; class_code "="; tss_id "TSS70";
chr1	Cufflinks	exon	36375837	36380874	.	+	.	gene_id "XLOC_000055"; transcript_id "2_00000085"; exon_number "7"; gene_name "Arid5a"; oId "NM_001172205"; nearest_ref "2_00000072"; class_code "="; tss_id "TSS70";
chr1	Cufflinks	exon	36528442	36529930	.	+	.	gene_id "XLOC_000056"; transcript_id "2_00000090"; exon_number "1"; gene_name "Cnnm4"; oId "NM_033570"; nearest_ref "2_00000076"; class_code "="; tss_id "TSS72";
chr1	Cufflinks	exon	36554835	36554978	.	+	.	gene_id "XLOC_000056"; transcript_id "2_00000090"; exon_number "2"; gene_name "Cnnm4"; oId "NM_033570"; nearest_ref "2_00000076"; class_code "="; tss_id "TSS72";
chr1	Cufflinks	exon	36555240	36555374	.	+	.	gene_id "XLOC_000056"; transcript_id "2_00000090"; exon_number "3"; gene_name "Cnnm4"; oId "NM_033570"; nearest_ref "2_00000076"; class_code "="; tss_id "TSS72";
chr1	Cufflinks	exon	36556256	36556425	.	+	.	gene_id "XLOC_000056"; transcript_id "2_00000090"; exon_number "4"; gene_name "Cnnm4"; oId "NM_033570"; nearest_ref "2_00000076"; class_code "="; tss_id "TSS72";
chr1	Cufflinks	exon	36556730	36556826	.	+	.	gene_id "XLOC_000056"; transcript_id "2_00000090"; exon_number "5"; gene_name "Cnnm4"; oId "NM_033570"; nearest_ref "2_00000076"; class_code "="; tss_id "TSS72";
chr1	Cufflinks	exon	36562446	36562624	.	+	.	gene_id "XLOC_000056"; transcript_id "2_00000090"; exon_number "6"; gene_name "Cnnm4"; oId "NM_033570"; nearest_ref "2_00000076"; class_code "="; tss_id "TSS72";
chr1	Cufflinks	exon	36563254	36565621	.	+	.	gene_id "XLOC_000056"; transcript_id "2_00000090"; exon_number "7"; gene_name "Cnnm4"; oId "NM_033570"; nearest_ref "2_00000076"; class_code "="; tss_id "TSS72";
chr1	Cufflinks	exon	36568721	36569998	.	+	.	gene_id "XLOC_000057"; transcript_id "2_00000092"; exon_number "1"; gene_name "Cnnm3"; oId "NM_053186"; nearest_ref "2_00000078"; class_code "="; tss_id "TSS73";
chr1	Cufflinks	exon	36575797	36575940	.	+	.	gene_id "XLOC_000057"; transcript_id "2_00000092"; exon_number "2"; gene_name "Cnnm3"; oId "NM_053186"; nearest_ref "2_00000078"; class_code "="; tss_id "TSS73";
chr1	Cufflinks	exon	36576923	36577072	.	+	.	gene_id "XLOC_000057"; transcript_id "2_00000092"; exon_number "3"; gene_name "Cnnm3"; oId "NM_053186"; nearest_ref "2_00000078"; class_code "="; tss_id "TSS73";
chr1	Cufflinks	exon	36577364	36577533	.	+	.	gene_id "XLOC_000057"; transcript_id "2_00000092"; exon_number "4"; gene_name "Cnnm3"; oId "NM_053186"; nearest_ref "2_00000078"; class_code "="; tss_id "TSS73";
chr1	Cufflinks	exon	36577664	36577760	.	+	.	gene_id "XLOC_000057"; transcript_id "2_00000092"; exon_number "5"; gene_name "Cnnm3"; oId "NM_053186"; nearest_ref "2_00000078"; class_code "="; tss_id "TSS73";
chr1	Cufflinks	exon	36578050	36578183	.	+	.	gene_id "XLOC_000057"; transcript_id "2_00000092"; exon_number "6"; gene_name "Cnnm3"; oId "NM_053186"; nearest_ref "2_00000078"; class_code "="; tss_id "TSS73";
chr1	Cufflinks	exon	36578546	36578684	.	+	.	gene_id "XLOC_000057"; transcript_id "2_00000092"; exon_number "7"; gene_name "Cnnm3"; oId "NM_053186"; nearest_ref "2_00000078"; class_code "="; tss_id "TSS73";
chr1	Cufflinks	exon	36582011	36585082	.	+	.	gene_id "XLOC_000057"; transcript_id "2_00000092"; exon_number "8"; gene_name "Cnnm3"; oId "NM_053186"; nearest_ref "2_00000078"; class_code "="; tss_id "TSS73";
chr1	Cufflinks	exon	36568721	36569998	.	+	.	gene_id "XLOC_000057"; transcript_id "2_00000091"; exon_number "1"; gene_name "Cnnm3"; oId "NM_001039551"; nearest_ref "2_00000077"; class_code "="; tss_id "TSS73";
chr1	Cufflinks	exon	36575797	36575940	.	+	.	gene_id "XLOC_000057"; transcript_id "2_00000091"; exon_number "2"; gene_name "Cnnm3"; oId "NM_001039551"; nearest_ref "2_00000077"; class_code "="; tss_id "TSS73";
chr1	Cufflinks	exon	36576923	36577072	.	+	.	gene_id "XLOC_000057"; transcript_id "2_00000091"; exon_number "3"; gene_name "Cnnm3"; oId "NM_001039551"; nearest_ref "2_00000077"; class_code "="; tss_id "TSS73";
chr1	Cufflinks	exon	36577364	36577533	.	+	.	gene_id "XLOC_000057"; transcript_id "2_00000091"; exon_number "4"; gene_name "Cnnm3"; oId "NM_001039551"; nearest_ref "2_00000077"; class_code "="; tss_id "TSS73";
chr1	Cufflinks	exon	36577664	36577760	.	+	.	gene_id "XLOC_000057"; transcript_id "2_00000091"; exon_number "5"; gene_name "Cnnm3"; oId "NM_001039551"; nearest_ref "2_00000077"; class_code "="; tss_id "TSS73";
chr1	Cufflinks	exon	36578050	36578183	.	+	.	gene_id "XLOC_000057"; transcript_id "2_00000091"; exon_number "6"; gene_name "Cnnm3"; oId "NM_001039551"; nearest_ref "2_00000077"; class_code "="; tss_id "TSS73";
chr1	Cufflinks	exon	36578546	36578684	.	+	.	gene_id "XLOC_000057"; transcript_id "2_00000091"; exon_number "7"; gene_name "Cnnm3"; oId "NM_001039551"; nearest_ref "2_00000077"; class_code "="; tss_id "TSS73";
chr1	Cufflinks	exon	36580879	36580977	.	+	.	gene_id "XLOC_000057"; transcript_id "2_00000091"; exon_number "8"; gene_name "Cnnm3"; oId "NM_001039551"; nearest_ref "2_00000077"; class_code "="; tss_id "TSS73";
chr1	Cufflinks	exon	36582011	36585082	.	+	.	gene_id "XLOC_000057"; transcript_id "2_00000091"; exon_number "9"; gene_name "Cnnm3"; oId "NM_001039551"; nearest_ref "2_00000077"; class_code "="; tss_id "TSS73";
chr1	Cufflinks	exon	36748332	36748534	.	+	.	gene_id "XLOC_000058"; transcript_id "2_00000094"; exon_number "1"; gene_name "Cox5b"; oId "NM_009942"; nearest_ref "2_00000079"; class_code "="; tss_id "TSS75";
chr1	Cufflinks	exon	36749056	36749129	.	+	.	gene_id "XLOC_000058"; transcript_id "2_00000094"; exon_number "2"; gene_name "Cox5b"; oId "NM_009942"; nearest_ref "2_00000079"; class_code "="; tss_id "TSS75";
chr1	Cufflinks	exon	36749296	36749395	.	+	.	gene_id "XLOC_000058"; transcript_id "2_00000094"; exon_number "3"; gene_name "Cox5b"; oId "NM_009942"; nearest_ref "2_00000079"; class_code "="; tss_id "TSS75";
chr1	Cufflinks	exon	36750042	36750233	.	+	.	gene_id "XLOC_000058"; transcript_id "2_00000094"; exon_number "4"; gene_name "Cox5b"; oId "NM_009942"; nearest_ref "2_00000079"; class_code "="; tss_id "TSS75";
chr1	Cufflinks	exon	36771383	36771542	.	+	.	gene_id "XLOC_000059"; transcript_id "2_00000095"; exon_number "1"; gene_name "4933424G06Rik"; oId "NR_040290"; nearest_ref "2_00000080"; class_code "="; tss_id "TSS76";
chr1	Cufflinks	exon	36775667	36775729	.	+	.	gene_id "XLOC_000059"; transcript_id "2_00000095"; exon_number "2"; gene_name "4933424G06Rik"; oId "NR_040290"; nearest_ref "2_00000080"; class_code "="; tss_id "TSS76";
chr1	Cufflinks	exon	36780210	36780296	.	+	.	gene_id "XLOC_000059"; transcript_id "2_00000095"; exon_number "3"; gene_name "4933424G06Rik"; oId "NR_040290"; nearest_ref "2_00000080"; class_code "="; tss_id "TSS76";
chr1	Cufflinks	exon	36782060	36782143	.	+	.	gene_id "XLOC_000059"; transcript_id "2_00000095"; exon_number "4"; gene_name "4933424G06Rik"; oId "NR_040290"; nearest_ref "2_00000080"; class_code "="; tss_id "TSS76";
chr1	Cufflinks	exon	36790693	36790794	.	+	.	gene_id "XLOC_000059"; transcript_id "2_00000095"; exon_number "5"; gene_name "4933424G06Rik"; oId "NR_040290"; nearest_ref "2_00000080"; class_code "="; tss_id "TSS76";
chr1	Cufflinks	exon	36799123	36799221	.	+	.	gene_id "XLOC_000059"; transcript_id "2_00000095"; exon_number "6"; gene_name "4933424G06Rik"; oId "NR_040290"; nearest_ref "2_00000080"; class_code "="; tss_id "TSS76";
chr1	Cufflinks	exon	36801356	36801506	.	+	.	gene_id "XLOC_000059"; transcript_id "2_00000095"; exon_number "7"; gene_name "4933424G06Rik"; oId "NR_040290"; nearest_ref "2_00000080"; class_code "="; tss_id "TSS76";
chr1	Cufflinks	exon	36803207	36803416	.	+	.	gene_id "XLOC_000059"; transcript_id "2_00000095"; exon_number "8"; gene_name "4933424G06Rik"; oId "NR_040290"; nearest_ref "2_00000080"; class_code "="; tss_id "TSS76";
chr1	Cufflinks	exon	36814635	36814805	.	+	.	gene_id "XLOC_000059"; transcript_id "2_00000095"; exon_number "9"; gene_name "4933424G06Rik"; oId "NR_040290"; nearest_ref "2_00000080"; class_code "="; tss_id "TSS76";
chr1	Cufflinks	exon	36818706	36818787	.	+	.	gene_id "XLOC_000060"; transcript_id "2_00000096"; exon_number "1"; gene_name "Zap70"; oId "NM_009539"; nearest_ref "2_00000081"; class_code "="; tss_id "TSS77";
chr1	Cufflinks	exon	36827647	36828057	.	+	.	gene_id "XLOC_000060"; transcript_id "2_00000096"; exon_number "2"; gene_name "Zap70"; oId "NM_009539"; nearest_ref "2_00000081"; class_code "="; tss_id "TSS77";
chr1	Cufflinks	exon	36828634	36828794	.	+	.	gene_id "XLOC_000060"; transcript_id "2_00000096"; exon_number "3"; gene_name "Zap70"; oId "NM_009539"; nearest_ref "2_00000081"; class_code "="; tss_id "TSS77";
chr1	Cufflinks	exon	36834998	36835136	.	+	.	gene_id "XLOC_000060"; transcript_id "2_00000096"; exon_number "4"; gene_name "Zap70"; oId "NM_009539"; nearest_ref "2_00000081"; class_code "="; tss_id "TSS77";
chr1	Cufflinks	exon	36835225	36835309	.	+	.	gene_id "XLOC_000060"; transcript_id "2_00000096"; exon_number "5"; gene_name "Zap70"; oId "NM_009539"; nearest_ref "2_00000081"; class_code "="; tss_id "TSS77";
chr1	Cufflinks	exon	36835392	36835435	.	+	.	gene_id "XLOC_000060"; transcript_id "2_00000096"; exon_number "6"; gene_name "Zap70"; oId "NM_009539"; nearest_ref "2_00000081"; class_code "="; tss_id "TSS77";
chr1	Cufflinks	exon	36835596	36835647	.	+	.	gene_id "XLOC_000060"; transcript_id "2_00000096"; exon_number "7"; gene_name "Zap70"; oId "NM_009539"; nearest_ref "2_00000081"; class_code "="; tss_id "TSS77";
chr1	Cufflinks	exon	36835962	36836157	.	+	.	gene_id "XLOC_000060"; transcript_id "2_00000096"; exon_number "8"; gene_name "Zap70"; oId "NM_009539"; nearest_ref "2_00000081"; class_code "="; tss_id "TSS77";
chr1	Cufflinks	exon	36836530	36836736	.	+	.	gene_id "XLOC_000060"; transcript_id "2_00000096"; exon_number "9"; gene_name "Zap70"; oId "NM_009539"; nearest_ref "2_00000081"; class_code "="; tss_id "TSS77";
chr1	Cufflinks	exon	36837682	36837874	.	+	.	gene_id "XLOC_000060"; transcript_id "2_00000096"; exon_number "10"; gene_name "Zap70"; oId "NM_009539"; nearest_ref "2_00000081"; class_code "="; tss_id "TSS77";
chr1	Cufflinks	exon	36837964	36838104	.	+	.	gene_id "XLOC_000060"; transcript_id "2_00000096"; exon_number "11"; gene_name "Zap70"; oId "NM_009539"; nearest_ref "2_00000081"; class_code "="; tss_id "TSS77";
chr1	Cufflinks	exon	36838191	36838303	.	+	.	gene_id "XLOC_000060"; transcript_id "2_00000096"; exon_number "12"; gene_name "Zap70"; oId "NM_009539"; nearest_ref "2_00000081"; class_code "="; tss_id "TSS77";
chr1	Cufflinks	exon	36839306	36839661	.	+	.	gene_id "XLOC_000060"; transcript_id "2_00000096"; exon_number "13"; gene_name "Zap70"; oId "NM_009539"; nearest_ref "2_00000081"; class_code "="; tss_id "TSS77";
chr1	Cufflinks	exon	37276106	37276383	.	+	.	gene_id "XLOC_000061"; transcript_id "2_00000097"; exon_number "1"; gene_name "Cnga3"; oId "NM_009918"; nearest_ref "2_00000082"; class_code "="; tss_id "TSS78";
chr1	Cufflinks	exon	37289054	37289190	.	+	.	gene_id "XLOC_000061"; transcript_id "2_00000097"; exon_number "2"; gene_name "Cnga3"; oId "NM_009918"; nearest_ref "2_00000082"; class_code "="; tss_id "TSS78";
chr1	Cufflinks	exon	37301678	37301857	.	+	.	gene_id "XLOC_000061"; transcript_id "2_00000097"; exon_number "3"; gene_name "Cnga3"; oId "NM_009918"; nearest_ref "2_00000082"; class_code "="; tss_id "TSS78";
chr1	Cufflinks	exon	37310802	37310909	.	+	.	gene_id "XLOC_000061"; transcript_id "2_00000097"; exon_number "4"; gene_name "Cnga3"; oId "NM_009918"; nearest_ref "2_00000082"; class_code "="; tss_id "TSS78";
chr1	Cufflinks	exon	37314838	37314944	.	+	.	gene_id "XLOC_000061"; transcript_id "2_00000097"; exon_number "5"; gene_name "Cnga3"; oId "NM_009918"; nearest_ref "2_00000082"; class_code "="; tss_id "TSS78";
chr1	Cufflinks	exon	37317542	37320229	.	+	.	gene_id "XLOC_000061"; transcript_id "2_00000097"; exon_number "6"; gene_name "Cnga3"; oId "NM_009918"; nearest_ref "2_00000082"; class_code "="; tss_id "TSS78";
chr1	Cufflinks	exon	37356738	37356963	.	+	.	gene_id "XLOC_000062"; transcript_id "2_00000098"; exon_number "1"; gene_name "Inpp4a"; oId "NM_030266"; nearest_ref "2_00000083"; class_code "="; tss_id "TSS79";
chr1	Cufflinks	exon	37414188	37414249	.	+	.	gene_id "XLOC_000062"; transcript_id "2_00000098"; exon_number "2"; gene_name "Inpp4a"; oId "NM_030266"; nearest_ref "2_00000083"; class_code "="; tss_id "TSS79";
chr1	Cufflinks	exon	37414660	37414869	.	+	.	gene_id "XLOC_000062"; transcript_id "2_00000098"; exon_number "3"; gene_name "Inpp4a"; oId "NM_030266"; nearest_ref "2_00000083"; class_code "="; tss_id "TSS79";
chr1	Cufflinks	exon	37415353	37415397	.	+	.	gene_id "XLOC_000062"; transcript_id "2_00000098"; exon_number "4"; gene_name "Inpp4a"; oId "NM_030266"; nearest_ref "2_00000083"; class_code "="; tss_id "TSS79";
chr1	Cufflinks	exon	37420955	37421073	.	+	.	gene_id "XLOC_000062"; transcript_id "2_00000098"; exon_number "5"; gene_name "Inpp4a"; oId "NM_030266"; nearest_ref "2_00000083"; class_code "="; tss_id "TSS79";
chr1	Cufflinks	exon	37423008	37423124	.	+	.	gene_id "XLOC_000062"; transcript_id "2_00000098"; exon_number "6"; gene_name "Inpp4a"; oId "NM_030266"; nearest_ref "2_00000083"; class_code "="; tss_id "TSS79";
chr1	Cufflinks	exon	37423384	37423463	.	+	.	gene_id "XLOC_000062"; transcript_id "2_00000098"; exon_number "7"; gene_name "Inpp4a"; oId "NM_030266"; nearest_ref "2_00000083"; class_code "="; tss_id "TSS79";
chr1	Cufflinks	exon	37423715	37423826	.	+	.	gene_id "XLOC_000062"; transcript_id "2_00000098"; exon_number "8"; gene_name "Inpp4a"; oId "NM_030266"; nearest_ref "2_00000083"; class_code "="; tss_id "TSS79";
chr1	Cufflinks	exon	37424602	37424692	.	+	.	gene_id "XLOC_000062"; transcript_id "2_00000098"; exon_number "9"; gene_name "Inpp4a"; oId "NM_030266"; nearest_ref "2_00000083"; class_code "="; tss_id "TSS79";
chr1	Cufflinks	exon	37425122	37425269	.	+	.	gene_id "XLOC_000062"; transcript_id "2_00000098"; exon_number "10"; gene_name "Inpp4a"; oId "NM_030266"; nearest_ref "2_00000083"; class_code "="; tss_id "TSS79";
chr1	Cufflinks	exon	37426203	37426333	.	+	.	gene_id "XLOC_000062"; transcript_id "2_00000098"; exon_number "11"; gene_name "Inpp4a"; oId "NM_030266"; nearest_ref "2_00000083"; class_code "="; tss_id "TSS79";
chr1	Cufflinks	exon	37428547	37428651	.	+	.	gene_id "XLOC_000062"; transcript_id "2_00000098"; exon_number "12"; gene_name "Inpp4a"; oId "NM_030266"; nearest_ref "2_00000083"; class_code "="; tss_id "TSS79";
chr1	Cufflinks	exon	37429156	37429264	.	+	.	gene_id "XLOC_000062"; transcript_id "2_00000098"; exon_number "13"; gene_name "Inpp4a"; oId "NM_030266"; nearest_ref "2_00000083"; class_code "="; tss_id "TSS79";
chr1	Cufflinks	exon	37431117	37431134	.	+	.	gene_id "XLOC_000062"; transcript_id "2_00000098"; exon_number "14"; gene_name "Inpp4a"; oId "NM_030266"; nearest_ref "2_00000083"; class_code "="; tss_id "TSS79";
chr1	Cufflinks	exon	37434423	37434606	.	+	.	gene_id "XLOC_000062"; transcript_id "2_00000098"; exon_number "15"; gene_name "Inpp4a"; oId "NM_030266"; nearest_ref "2_00000083"; class_code "="; tss_id "TSS79";
chr1	Cufflinks	exon	37435686	37435904	.	+	.	gene_id "XLOC_000062"; transcript_id "2_00000098"; exon_number "16"; gene_name "Inpp4a"; oId "NM_030266"; nearest_ref "2_00000083"; class_code "="; tss_id "TSS79";
chr1	Cufflinks	exon	37436767	37436905	.	+	.	gene_id "XLOC_000062"; transcript_id "2_00000098"; exon_number "17"; gene_name "Inpp4a"; oId "NM_030266"; nearest_ref "2_00000083"; class_code "="; tss_id "TSS79";
chr1	Cufflinks	exon	37440184	37440216	.	+	.	gene_id "XLOC_000062"; transcript_id "2_00000098"; exon_number "18"; gene_name "Inpp4a"; oId "NM_030266"; nearest_ref "2_00000083"; class_code "="; tss_id "TSS79";
chr1	Cufflinks	exon	37444543	37444715	.	+	.	gene_id "XLOC_000062"; transcript_id "2_00000098"; exon_number "19"; gene_name "Inpp4a"; oId "NM_030266"; nearest_ref "2_00000083"; class_code "="; tss_id "TSS79";
chr1	Cufflinks	exon	37445632	37445755	.	+	.	gene_id "XLOC_000062"; transcript_id "2_00000098"; exon_number "20"; gene_name "Inpp4a"; oId "NM_030266"; nearest_ref "2_00000083"; class_code "="; tss_id "TSS79";
chr1	Cufflinks	exon	37446495	37446621	.	+	.	gene_id "XLOC_000062"; transcript_id "2_00000098"; exon_number "21"; gene_name "Inpp4a"; oId "NM_030266"; nearest_ref "2_00000083"; class_code "="; tss_id "TSS79";
chr1	Cufflinks	exon	37446894	37447034	.	+	.	gene_id "XLOC_000062"; transcript_id "2_00000098"; exon_number "22"; gene_name "Inpp4a"; oId "NM_030266"; nearest_ref "2_00000083"; class_code "="; tss_id "TSS79";
chr1	Cufflinks	exon	37449788	37449885	.	+	.	gene_id "XLOC_000062"; transcript_id "2_00000098"; exon_number "23"; gene_name "Inpp4a"; oId "NM_030266"; nearest_ref "2_00000083"; class_code "="; tss_id "TSS79";
chr1	Cufflinks	exon	37452915	37453027	.	+	.	gene_id "XLOC_000062"; transcript_id "2_00000098"; exon_number "24"; gene_name "Inpp4a"; oId "NM_030266"; nearest_ref "2_00000083"; class_code "="; tss_id "TSS79";
chr1	Cufflinks	exon	37455611	37455765	.	+	.	gene_id "XLOC_000062"; transcript_id "2_00000098"; exon_number "25"; gene_name "Inpp4a"; oId "NM_030266"; nearest_ref "2_00000083"; class_code "="; tss_id "TSS79";
chr1	Cufflinks	exon	37464972	37467580	.	+	.	gene_id "XLOC_000062"; transcript_id "2_00000098"; exon_number "26"; gene_name "Inpp4a"; oId "NM_030266"; nearest_ref "2_00000083"; class_code "="; tss_id "TSS79";
chr1	Cufflinks	exon	37426066	37426333	.	+	.	gene_id "XLOC_000062"; transcript_id "2_00000099"; exon_number "1"; gene_name "Inpp4a"; oId "NM_172971"; nearest_ref "2_00000084"; class_code "="; tss_id "TSS80";
chr1	Cufflinks	exon	37428547	37428651	.	+	.	gene_id "XLOC_000062"; transcript_id "2_00000099"; exon_number "2"; gene_name "Inpp4a"; oId "NM_172971"; nearest_ref "2_00000084"; class_code "="; tss_id "TSS80";
chr1	Cufflinks	exon	37429156	37429264	.	+	.	gene_id "XLOC_000062"; transcript_id "2_00000099"; exon_number "3"; gene_name "Inpp4a"; oId "NM_172971"; nearest_ref "2_00000084"; class_code "="; tss_id "TSS80";
chr1	Cufflinks	exon	37431117	37431134	.	+	.	gene_id "XLOC_000062"; transcript_id "2_00000099"; exon_number "4"; gene_name "Inpp4a"; oId "NM_172971"; nearest_ref "2_00000084"; class_code "="; tss_id "TSS80";
chr1	Cufflinks	exon	37434423	37434606	.	+	.	gene_id "XLOC_000062"; transcript_id "2_00000099"; exon_number "5"; gene_name "Inpp4a"; oId "NM_172971"; nearest_ref "2_00000084"; class_code "="; tss_id "TSS80";
chr1	Cufflinks	exon	37435686	37435904	.	+	.	gene_id "XLOC_000062"; transcript_id "2_00000099"; exon_number "6"; gene_name "Inpp4a"; oId "NM_172971"; nearest_ref "2_00000084"; class_code "="; tss_id "TSS80";
chr1	Cufflinks	exon	37436767	37436905	.	+	.	gene_id "XLOC_000062"; transcript_id "2_00000099"; exon_number "7"; gene_name "Inpp4a"; oId "NM_172971"; nearest_ref "2_00000084"; class_code "="; tss_id "TSS80";
chr1	Cufflinks	exon	37440184	37440216	.	+	.	gene_id "XLOC_000062"; transcript_id "2_00000099"; exon_number "8"; gene_name "Inpp4a"; oId "NM_172971"; nearest_ref "2_00000084"; class_code "="; tss_id "TSS80";
chr1	Cufflinks	exon	37444543	37444715	.	+	.	gene_id "XLOC_000062"; transcript_id "2_00000099"; exon_number "9"; gene_name "Inpp4a"; oId "NM_172971"; nearest_ref "2_00000084"; class_code "="; tss_id "TSS80";
chr1	Cufflinks	exon	37445632	37445755	.	+	.	gene_id "XLOC_000062"; transcript_id "2_00000099"; exon_number "10"; gene_name "Inpp4a"; oId "NM_172971"; nearest_ref "2_00000084"; class_code "="; tss_id "TSS80";
chr1	Cufflinks	exon	37446495	37446621	.	+	.	gene_id "XLOC_000062"; transcript_id "2_00000099"; exon_number "11"; gene_name "Inpp4a"; oId "NM_172971"; nearest_ref "2_00000084"; class_code "="; tss_id "TSS80";
chr1	Cufflinks	exon	37446894	37447034	.	+	.	gene_id "XLOC_000062"; transcript_id "2_00000099"; exon_number "12"; gene_name "Inpp4a"; oId "NM_172971"; nearest_ref "2_00000084"; class_code "="; tss_id "TSS80";
chr1	Cufflinks	exon	37449788	37449885	.	+	.	gene_id "XLOC_000062"; transcript_id "2_00000099"; exon_number "13"; gene_name "Inpp4a"; oId "NM_172971"; nearest_ref "2_00000084"; class_code "="; tss_id "TSS80";
chr1	Cufflinks	exon	37452915	37453027	.	+	.	gene_id "XLOC_000062"; transcript_id "2_00000099"; exon_number "14"; gene_name "Inpp4a"; oId "NM_172971"; nearest_ref "2_00000084"; class_code "="; tss_id "TSS80";
chr1	Cufflinks	exon	37455611	37455765	.	+	.	gene_id "XLOC_000062"; transcript_id "2_00000099"; exon_number "15"; gene_name "Inpp4a"; oId "NM_172971"; nearest_ref "2_00000084"; class_code "="; tss_id "TSS80";
chr1	Cufflinks	exon	37460294	37461284	.	+	.	gene_id "XLOC_000062"; transcript_id "2_00000099"; exon_number "16"; gene_name "Inpp4a"; oId "NM_172971"; nearest_ref "2_00000084"; class_code "="; tss_id "TSS80";
chr1	Cufflinks	exon	37487017	37487338	.	+	.	gene_id "XLOC_000063"; transcript_id "2_00000101"; exon_number "1"; gene_name "Unc50"; oId "NM_026123"; nearest_ref "2_00000085"; class_code "="; tss_id "TSS81";
chr1	Cufflinks	exon	37488138	37488421	.	+	.	gene_id "XLOC_000063"; transcript_id "2_00000101"; exon_number "2"; gene_name "Unc50"; oId "NM_026123"; nearest_ref "2_00000085"; class_code "="; tss_id "TSS81";
chr1	Cufflinks	exon	37489396	37489516	.	+	.	gene_id "XLOC_000063"; transcript_id "2_00000101"; exon_number "3"; gene_name "Unc50"; oId "NM_026123"; nearest_ref "2_00000085"; class_code "="; tss_id "TSS81";
chr1	Cufflinks	exon	37494007	37494146	.	+	.	gene_id "XLOC_000063"; transcript_id "2_00000101"; exon_number "4"; gene_name "Unc50"; oId "NM_026123"; nearest_ref "2_00000085"; class_code "="; tss_id "TSS81";
chr1	Cufflinks	exon	37494222	37494323	.	+	.	gene_id "XLOC_000063"; transcript_id "2_00000101"; exon_number "5"; gene_name "Unc50"; oId "NM_026123"; nearest_ref "2_00000085"; class_code "="; tss_id "TSS81";
chr1	Cufflinks	exon	37495527	37495969	.	+	.	gene_id "XLOC_000063"; transcript_id "2_00000101"; exon_number "6"; gene_name "Unc50"; oId "NM_026123"; nearest_ref "2_00000085"; class_code "="; tss_id "TSS81";
chr1	Cufflinks	exon	37487017	37487127	.	+	.	gene_id "XLOC_000063"; transcript_id "2_00000100"; exon_number "1"; gene_name "XLOC_000084"; oId "CUFF.394.2"; nearest_ref "2_00001653"; class_code "="; tss_id "TSS81";
chr1	Cufflinks	exon	37488138	37488421	.	+	.	gene_id "XLOC_000063"; transcript_id "2_00000100"; exon_number "2"; gene_name "XLOC_000084"; oId "CUFF.394.2"; nearest_ref "2_00001653"; class_code "="; tss_id "TSS81";
chr1	Cufflinks	exon	37489396	37489516	.	+	.	gene_id "XLOC_000063"; transcript_id "2_00000100"; exon_number "3"; gene_name "XLOC_000084"; oId "CUFF.394.2"; nearest_ref "2_00001653"; class_code "="; tss_id "TSS81";
chr1	Cufflinks	exon	37494007	37494146	.	+	.	gene_id "XLOC_000063"; transcript_id "2_00000100"; exon_number "4"; gene_name "XLOC_000084"; oId "CUFF.394.2"; nearest_ref "2_00001653"; class_code "="; tss_id "TSS81";
chr1	Cufflinks	exon	37494222	37494323	.	+	.	gene_id "XLOC_000063"; transcript_id "2_00000100"; exon_number "5"; gene_name "XLOC_000084"; oId "CUFF.394.2"; nearest_ref "2_00001653"; class_code "="; tss_id "TSS81";
chr1	Cufflinks	exon	37495527	37495969	.	+	.	gene_id "XLOC_000063"; transcript_id "2_00000100"; exon_number "6"; gene_name "XLOC_000084"; oId "CUFF.394.2"; nearest_ref "2_00001653"; class_code "="; tss_id "TSS81";
chr1	Cufflinks	exon	37929051	37929170	.	+	.	gene_id "XLOC_000064"; transcript_id "2_00000102"; exon_number "1"; gene_name "Lipt1"; oId "NM_001037918"; nearest_ref "2_00000086"; class_code "="; tss_id "TSS82";
chr1	Cufflinks	exon	37931709	37933143	.	+	.	gene_id "XLOC_000064"; transcript_id "2_00000102"; exon_number "2"; gene_name "Lipt1"; oId "NM_001037918"; nearest_ref "2_00000086"; class_code "="; tss_id "TSS82";
chr1	Cufflinks	exon	37947398	37947429	.	+	.	gene_id "XLOC_000065"; transcript_id "2_00000103"; exon_number "1"; gene_name "Mrpl30"; oId "NM_027098"; nearest_ref "2_00000087"; class_code "="; tss_id "TSS83";
chr1	Cufflinks	exon	37949788	37949868	.	+	.	gene_id "XLOC_000065"; transcript_id "2_00000103"; exon_number "2"; gene_name "Mrpl30"; oId "NM_027098"; nearest_ref "2_00000087"; class_code "="; tss_id "TSS83";
chr1	Cufflinks	exon	37950784	37950860	.	+	.	gene_id "XLOC_000065"; transcript_id "2_00000103"; exon_number "3"; gene_name "Mrpl30"; oId "NM_027098"; nearest_ref "2_00000087"; class_code "="; tss_id "TSS83";
chr1	Cufflinks	exon	37952175	37952255	.	+	.	gene_id "XLOC_000065"; transcript_id "2_00000103"; exon_number "4"; gene_name "Mrpl30"; oId "NM_027098"; nearest_ref "2_00000087"; class_code "="; tss_id "TSS83";
chr1	Cufflinks	exon	37954533	37954679	.	+	.	gene_id "XLOC_000065"; transcript_id "2_00000103"; exon_number "5"; gene_name "Mrpl30"; oId "NM_027098"; nearest_ref "2_00000087"; class_code "="; tss_id "TSS83";
chr1	Cufflinks	exon	37954906	37955178	.	+	.	gene_id "XLOC_000065"; transcript_id "2_00000103"; exon_number "6"; gene_name "Mrpl30"; oId "NM_027098"; nearest_ref "2_00000087"; class_code "="; tss_id "TSS83";
chr1	Cufflinks	exon	38054855	38055169	.	+	.	gene_id "XLOC_000066"; transcript_id "2_00000104"; exon_number "1"; gene_name "Eif5b"; oId "NM_198303"; nearest_ref "2_00000088"; class_code "="; tss_id "TSS84";
chr1	Cufflinks	exon	38074651	38074776	.	+	.	gene_id "XLOC_000066"; transcript_id "2_00000104"; exon_number "2"; gene_name "Eif5b"; oId "NM_198303"; nearest_ref "2_00000088"; class_code "="; tss_id "TSS84";
chr1	Cufflinks	exon	38074870	38074954	.	+	.	gene_id "XLOC_000066"; transcript_id "2_00000104"; exon_number "3"; gene_name "Eif5b"; oId "NM_198303"; nearest_ref "2_00000088"; class_code "="; tss_id "TSS84";
chr1	Cufflinks	exon	38075710	38076379	.	+	.	gene_id "XLOC_000066"; transcript_id "2_00000104"; exon_number "4"; gene_name "Eif5b"; oId "NM_198303"; nearest_ref "2_00000088"; class_code "="; tss_id "TSS84";
chr1	Cufflinks	exon	38078439	38078656	.	+	.	gene_id "XLOC_000066"; transcript_id "2_00000104"; exon_number "5"; gene_name "Eif5b"; oId "NM_198303"; nearest_ref "2_00000088"; class_code "="; tss_id "TSS84";
chr1	Cufflinks	exon	38079009	38079159	.	+	.	gene_id "XLOC_000066"; transcript_id "2_00000104"; exon_number "6"; gene_name "Eif5b"; oId "NM_198303"; nearest_ref "2_00000088"; class_code "="; tss_id "TSS84";
chr1	Cufflinks	exon	38089122	38089220	.	+	.	gene_id "XLOC_000066"; transcript_id "2_00000104"; exon_number "7"; gene_name "Eif5b"; oId "NM_198303"; nearest_ref "2_00000088"; class_code "="; tss_id "TSS84";
chr1	Cufflinks	exon	38089913	38090002	.	+	.	gene_id "XLOC_000066"; transcript_id "2_00000104"; exon_number "8"; gene_name "Eif5b"; oId "NM_198303"; nearest_ref "2_00000088"; class_code "="; tss_id "TSS84";
chr1	Cufflinks	exon	38090874	38090948	.	+	.	gene_id "XLOC_000066"; transcript_id "2_00000104"; exon_number "9"; gene_name "Eif5b"; oId "NM_198303"; nearest_ref "2_00000088"; class_code "="; tss_id "TSS84";
chr1	Cufflinks	exon	38092838	38093118	.	+	.	gene_id "XLOC_000066"; transcript_id "2_00000104"; exon_number "10"; gene_name "Eif5b"; oId "NM_198303"; nearest_ref "2_00000088"; class_code "="; tss_id "TSS84";
chr1	Cufflinks	exon	38094048	38094155	.	+	.	gene_id "XLOC_000066"; transcript_id "2_00000104"; exon_number "11"; gene_name "Eif5b"; oId "NM_198303"; nearest_ref "2_00000088"; class_code "="; tss_id "TSS84";
chr1	Cufflinks	exon	38094392	38094502	.	+	.	gene_id "XLOC_000066"; transcript_id "2_00000104"; exon_number "12"; gene_name "Eif5b"; oId "NM_198303"; nearest_ref "2_00000088"; class_code "="; tss_id "TSS84";
chr1	Cufflinks	exon	38097518	38097585	.	+	.	gene_id "XLOC_000066"; transcript_id "2_00000104"; exon_number "13"; gene_name "Eif5b"; oId "NM_198303"; nearest_ref "2_00000088"; class_code "="; tss_id "TSS84";
chr1	Cufflinks	exon	38098542	38098683	.	+	.	gene_id "XLOC_000066"; transcript_id "2_00000104"; exon_number "14"; gene_name "Eif5b"; oId "NM_198303"; nearest_ref "2_00000088"; class_code "="; tss_id "TSS84";
chr1	Cufflinks	exon	38101549	38101680	.	+	.	gene_id "XLOC_000066"; transcript_id "2_00000104"; exon_number "15"; gene_name "Eif5b"; oId "NM_198303"; nearest_ref "2_00000088"; class_code "="; tss_id "TSS84";
chr1	Cufflinks	exon	38102169	38102351	.	+	.	gene_id "XLOC_000066"; transcript_id "2_00000104"; exon_number "16"; gene_name "Eif5b"; oId "NM_198303"; nearest_ref "2_00000088"; class_code "="; tss_id "TSS84";
chr1	Cufflinks	exon	38102493	38102654	.	+	.	gene_id "XLOC_000066"; transcript_id "2_00000104"; exon_number "17"; gene_name "Eif5b"; oId "NM_198303"; nearest_ref "2_00000088"; class_code "="; tss_id "TSS84";
chr1	Cufflinks	exon	38103457	38103588	.	+	.	gene_id "XLOC_000066"; transcript_id "2_00000104"; exon_number "18"; gene_name "Eif5b"; oId "NM_198303"; nearest_ref "2_00000088"; class_code "="; tss_id "TSS84";
chr1	Cufflinks	exon	38105638	38105769	.	+	.	gene_id "XLOC_000066"; transcript_id "2_00000104"; exon_number "19"; gene_name "Eif5b"; oId "NM_198303"; nearest_ref "2_00000088"; class_code "="; tss_id "TSS84";
chr1	Cufflinks	exon	38105862	38105938	.	+	.	gene_id "XLOC_000066"; transcript_id "2_00000104"; exon_number "20"; gene_name "Eif5b"; oId "NM_198303"; nearest_ref "2_00000088"; class_code "="; tss_id "TSS84";
chr1	Cufflinks	exon	38106021	38106185	.	+	.	gene_id "XLOC_000066"; transcript_id "2_00000104"; exon_number "21"; gene_name "Eif5b"; oId "NM_198303"; nearest_ref "2_00000088"; class_code "="; tss_id "TSS84";
chr1	Cufflinks	exon	38107032	38107170	.	+	.	gene_id "XLOC_000066"; transcript_id "2_00000104"; exon_number "22"; gene_name "Eif5b"; oId "NM_198303"; nearest_ref "2_00000088"; class_code "="; tss_id "TSS84";
chr1	Cufflinks	exon	38107968	38108129	.	+	.	gene_id "XLOC_000066"; transcript_id "2_00000104"; exon_number "23"; gene_name "Eif5b"; oId "NM_198303"; nearest_ref "2_00000088"; class_code "="; tss_id "TSS84";
chr1	Cufflinks	exon	38108451	38112424	.	+	.	gene_id "XLOC_000066"; transcript_id "2_00000104"; exon_number "24"; gene_name "Eif5b"; oId "NM_198303"; nearest_ref "2_00000088"; class_code "="; tss_id "TSS84";
chr1	Cufflinks	exon	38995994	38996206	.	+	.	gene_id "XLOC_000067"; transcript_id "2_00000105"; exon_number "1"; gene_name "Nms"; oId "NM_001011684"; nearest_ref "2_00000089"; class_code "="; tss_id "TSS85";
chr1	Cufflinks	exon	38998356	38998411	.	+	.	gene_id "XLOC_000067"; transcript_id "2_00000105"; exon_number "2"; gene_name "Nms"; oId "NM_001011684"; nearest_ref "2_00000089"; class_code "="; tss_id "TSS85";
chr1	Cufflinks	exon	38998712	38998762	.	+	.	gene_id "XLOC_000067"; transcript_id "2_00000105"; exon_number "3"; gene_name "Nms"; oId "NM_001011684"; nearest_ref "2_00000089"; class_code "="; tss_id "TSS85";
chr1	Cufflinks	exon	39000783	39000806	.	+	.	gene_id "XLOC_000067"; transcript_id "2_00000105"; exon_number "4"; gene_name "Nms"; oId "NM_001011684"; nearest_ref "2_00000089"; class_code "="; tss_id "TSS85";
chr1	Cufflinks	exon	39000901	39000954	.	+	.	gene_id "XLOC_000067"; transcript_id "2_00000105"; exon_number "5"; gene_name "Nms"; oId "NM_001011684"; nearest_ref "2_00000089"; class_code "="; tss_id "TSS85";
chr1	Cufflinks	exon	39002901	39002984	.	+	.	gene_id "XLOC_000067"; transcript_id "2_00000105"; exon_number "6"; gene_name "Nms"; oId "NM_001011684"; nearest_ref "2_00000089"; class_code "="; tss_id "TSS85";
chr1	Cufflinks	exon	39003800	39003835	.	+	.	gene_id "XLOC_000067"; transcript_id "2_00000105"; exon_number "7"; gene_name "Nms"; oId "NM_001011684"; nearest_ref "2_00000089"; class_code "="; tss_id "TSS85";
chr1	Cufflinks	exon	39004405	39004446	.	+	.	gene_id "XLOC_000067"; transcript_id "2_00000105"; exon_number "8"; gene_name "Nms"; oId "NM_001011684"; nearest_ref "2_00000089"; class_code "="; tss_id "TSS85";
chr1	Cufflinks	exon	39005474	39005520	.	+	.	gene_id "XLOC_000067"; transcript_id "2_00000105"; exon_number "9"; gene_name "Nms"; oId "NM_001011684"; nearest_ref "2_00000089"; class_code "="; tss_id "TSS85";
chr1	Cufflinks	exon	39006728	39007121	.	+	.	gene_id "XLOC_000067"; transcript_id "2_00000105"; exon_number "10"; gene_name "Nms"; oId "NM_001011684"; nearest_ref "2_00000089"; class_code "="; tss_id "TSS85";
chr1	Cufflinks	exon	39044659	39044694	.	+	.	gene_id "XLOC_000068"; transcript_id "2_00000106"; exon_number "1"; gene_name "Pdcl3"; oId "NM_026850"; nearest_ref "2_00000090"; class_code "="; tss_id "TSS86";
chr1	Cufflinks	exon	39048091	39048220	.	+	.	gene_id "XLOC_000068"; transcript_id "2_00000106"; exon_number "2"; gene_name "Pdcl3"; oId "NM_026850"; nearest_ref "2_00000090"; class_code "="; tss_id "TSS86";
chr1	Cufflinks	exon	39051760	39051850	.	+	.	gene_id "XLOC_000068"; transcript_id "2_00000106"; exon_number "3"; gene_name "Pdcl3"; oId "NM_026850"; nearest_ref "2_00000090"; class_code "="; tss_id "TSS86";
chr1	Cufflinks	exon	39052090	39052233	.	+	.	gene_id "XLOC_000068"; transcript_id "2_00000106"; exon_number "4"; gene_name "Pdcl3"; oId "NM_026850"; nearest_ref "2_00000090"; class_code "="; tss_id "TSS86";
chr1	Cufflinks	exon	39052580	39052788	.	+	.	gene_id "XLOC_000068"; transcript_id "2_00000106"; exon_number "5"; gene_name "Pdcl3"; oId "NM_026850"; nearest_ref "2_00000090"; class_code "="; tss_id "TSS86";
chr1	Cufflinks	exon	39052986	39054081	.	+	.	gene_id "XLOC_000068"; transcript_id "2_00000106"; exon_number "6"; gene_name "Pdcl3"; oId "NM_026850"; nearest_ref "2_00000090"; class_code "="; tss_id "TSS86";
chr1	Cufflinks	exon	39251117	39251587	.	+	.	gene_id "XLOC_000069"; transcript_id "2_00000107"; exon_number "1"; gene_name "Npas2"; oId "NM_008719"; nearest_ref "2_00000091"; class_code "="; tss_id "TSS87";
chr1	Cufflinks	exon	39320164	39320220	.	+	.	gene_id "XLOC_000069"; transcript_id "2_00000107"; exon_number "2"; gene_name "Npas2"; oId "NM_008719"; nearest_ref "2_00000091"; class_code "="; tss_id "TSS87";
chr1	Cufflinks	exon	39344313	39344461	.	+	.	gene_id "XLOC_000069"; transcript_id "2_00000107"; exon_number "3"; gene_name "Npas2"; oId "NM_008719"; nearest_ref "2_00000091"; class_code "="; tss_id "TSS87";
chr1	Cufflinks	exon	39349532	39349623	.	+	.	gene_id "XLOC_000069"; transcript_id "2_00000107"; exon_number "4"; gene_name "Npas2"; oId "NM_008719"; nearest_ref "2_00000091"; class_code "="; tss_id "TSS87";
chr1	Cufflinks	exon	39357489	39357578	.	+	.	gene_id "XLOC_000069"; transcript_id "2_00000107"; exon_number "5"; gene_name "Npas2"; oId "NM_008719"; nearest_ref "2_00000091"; class_code "="; tss_id "TSS87";
chr1	Cufflinks	exon	39368686	39368806	.	+	.	gene_id "XLOC_000069"; transcript_id "2_00000107"; exon_number "6"; gene_name "Npas2"; oId "NM_008719"; nearest_ref "2_00000091"; class_code "="; tss_id "TSS87";
chr1	Cufflinks	exon	39369800	39369913	.	+	.	gene_id "XLOC_000069"; transcript_id "2_00000107"; exon_number "7"; gene_name "Npas2"; oId "NM_008719"; nearest_ref "2_00000091"; class_code "="; tss_id "TSS87";
chr1	Cufflinks	exon	39381285	39381403	.	+	.	gene_id "XLOC_000069"; transcript_id "2_00000107"; exon_number "8"; gene_name "Npas2"; oId "NM_008719"; nearest_ref "2_00000091"; class_code "="; tss_id "TSS87";
chr1	Cufflinks	exon	39382141	39382223	.	+	.	gene_id "XLOC_000069"; transcript_id "2_00000107"; exon_number "9"; gene_name "Npas2"; oId "NM_008719"; nearest_ref "2_00000091"; class_code "="; tss_id "TSS87";
chr1	Cufflinks	exon	39382933	39383039	.	+	.	gene_id "XLOC_000069"; transcript_id "2_00000107"; exon_number "10"; gene_name "Npas2"; oId "NM_008719"; nearest_ref "2_00000091"; class_code "="; tss_id "TSS87";
chr1	Cufflinks	exon	39385152	39385299	.	+	.	gene_id "XLOC_000069"; transcript_id "2_00000107"; exon_number "11"; gene_name "Npas2"; oId "NM_008719"; nearest_ref "2_00000091"; class_code "="; tss_id "TSS87";
chr1	Cufflinks	exon	39387782	39387866	.	+	.	gene_id "XLOC_000069"; transcript_id "2_00000107"; exon_number "12"; gene_name "Npas2"; oId "NM_008719"; nearest_ref "2_00000091"; class_code "="; tss_id "TSS87";
chr1	Cufflinks	exon	39390655	39390796	.	+	.	gene_id "XLOC_000069"; transcript_id "2_00000107"; exon_number "13"; gene_name "Npas2"; oId "NM_008719"; nearest_ref "2_00000091"; class_code "="; tss_id "TSS87";
chr1	Cufflinks	exon	39391548	39391657	.	+	.	gene_id "XLOC_000069"; transcript_id "2_00000107"; exon_number "14"; gene_name "Npas2"; oId "NM_008719"; nearest_ref "2_00000091"; class_code "="; tss_id "TSS87";
chr1	Cufflinks	exon	39392840	39392941	.	+	.	gene_id "XLOC_000069"; transcript_id "2_00000107"; exon_number "15"; gene_name "Npas2"; oId "NM_008719"; nearest_ref "2_00000091"; class_code "="; tss_id "TSS87";
chr1	Cufflinks	exon	39394898	39395044	.	+	.	gene_id "XLOC_000069"; transcript_id "2_00000107"; exon_number "16"; gene_name "Npas2"; oId "NM_008719"; nearest_ref "2_00000091"; class_code "="; tss_id "TSS87";
chr1	Cufflinks	exon	39402114	39402311	.	+	.	gene_id "XLOC_000069"; transcript_id "2_00000107"; exon_number "17"; gene_name "Npas2"; oId "NM_008719"; nearest_ref "2_00000091"; class_code "="; tss_id "TSS87";
chr1	Cufflinks	exon	39404336	39404526	.	+	.	gene_id "XLOC_000069"; transcript_id "2_00000107"; exon_number "18"; gene_name "Npas2"; oId "NM_008719"; nearest_ref "2_00000091"; class_code "="; tss_id "TSS87";
chr1	Cufflinks	exon	39405277	39405369	.	+	.	gene_id "XLOC_000069"; transcript_id "2_00000107"; exon_number "19"; gene_name "Npas2"; oId "NM_008719"; nearest_ref "2_00000091"; class_code "="; tss_id "TSS87";
chr1	Cufflinks	exon	39416494	39416668	.	+	.	gene_id "XLOC_000069"; transcript_id "2_00000107"; exon_number "20"; gene_name "Npas2"; oId "NM_008719"; nearest_ref "2_00000091"; class_code "="; tss_id "TSS87";
chr1	Cufflinks	exon	39418700	39420085	.	+	.	gene_id "XLOC_000069"; transcript_id "2_00000107"; exon_number "21"; gene_name "Npas2"; oId "NM_008719"; nearest_ref "2_00000091"; class_code "="; tss_id "TSS87";
chr1	Cufflinks	exon	39424696	39424779	.	+	.	gene_id "XLOC_000070"; transcript_id "2_00000108"; exon_number "1"; gene_name "Rpl31"; oId "NM_053257"; nearest_ref "2_00000092"; class_code "="; tss_id "TSS88";
chr1	Cufflinks	exon	39424994	39425100	.	+	.	gene_id "XLOC_000070"; transcript_id "2_00000108"; exon_number "2"; gene_name "Rpl31"; oId "NM_053257"; nearest_ref "2_00000092"; class_code "="; tss_id "TSS88";
chr1	Cufflinks	exon	39426859	39426984	.	+	.	gene_id "XLOC_000070"; transcript_id "2_00000108"; exon_number "3"; gene_name "Rpl31"; oId "NM_053257"; nearest_ref "2_00000092"; class_code "="; tss_id "TSS88";
chr1	Cufflinks	exon	39427799	39427911	.	+	.	gene_id "XLOC_000070"; transcript_id "2_00000108"; exon_number "4"; gene_name "Rpl31"; oId "NM_053257"; nearest_ref "2_00000092"; class_code "="; tss_id "TSS88";
chr1	Cufflinks	exon	39428147	39428755	.	+	.	gene_id "XLOC_000070"; transcript_id "2_00000108"; exon_number "5"; gene_name "Rpl31"; oId "NM_053257"; nearest_ref "2_00000092"; class_code "="; tss_id "TSS88";
chr1	Cufflinks	exon	39957758	39958131	.	+	.	gene_id "XLOC_000072"; transcript_id "2_00000110"; exon_number "1"; gene_name "Map4k4"; oId "NM_008696"; nearest_ref "2_00000094"; class_code "="; tss_id "TSS90";
chr1	Cufflinks	exon	39958354	39958419	.	+	.	gene_id "XLOC_000072"; transcript_id "2_00000110"; exon_number "2"; gene_name "Map4k4"; oId "NM_008696"; nearest_ref "2_00000094"; class_code "="; tss_id "TSS90";
chr1	Cufflinks	exon	40019023	40019079	.	+	.	gene_id "XLOC_000072"; transcript_id "2_00000110"; exon_number "3"; gene_name "Map4k4"; oId "NM_008696"; nearest_ref "2_00000094"; class_code "="; tss_id "TSS90";
chr1	Cufflinks	exon	40030772	40030897	.	+	.	gene_id "XLOC_000072"; transcript_id "2_00000110"; exon_number "4"; gene_name "Map4k4"; oId "NM_008696"; nearest_ref "2_00000094"; class_code "="; tss_id "TSS90";
chr1	Cufflinks	exon	40033552	40033662	.	+	.	gene_id "XLOC_000072"; transcript_id "2_00000110"; exon_number "5"; gene_name "Map4k4"; oId "NM_008696"; nearest_ref "2_00000094"; class_code "="; tss_id "TSS90";
chr1	Cufflinks	exon	40037405	40037495	.	+	.	gene_id "XLOC_000072"; transcript_id "2_00000110"; exon_number "6"; gene_name "Map4k4"; oId "NM_008696"; nearest_ref "2_00000094"; class_code "="; tss_id "TSS90";
chr1	Cufflinks	exon	40039984	40040114	.	+	.	gene_id "XLOC_000072"; transcript_id "2_00000110"; exon_number "7"; gene_name "Map4k4"; oId "NM_008696"; nearest_ref "2_00000094"; class_code "="; tss_id "TSS90";
chr1	Cufflinks	exon	40040728	40040782	.	+	.	gene_id "XLOC_000072"; transcript_id "2_00000110"; exon_number "8"; gene_name "Map4k4"; oId "NM_008696"; nearest_ref "2_00000094"; class_code "="; tss_id "TSS90";
chr1	Cufflinks	exon	40042027	40042105	.	+	.	gene_id "XLOC_000072"; transcript_id "2_00000110"; exon_number "9"; gene_name "Map4k4"; oId "NM_008696"; nearest_ref "2_00000094"; class_code "="; tss_id "TSS90";
chr1	Cufflinks	exon	40043470	40043645	.	+	.	gene_id "XLOC_000072"; transcript_id "2_00000110"; exon_number "10"; gene_name "Map4k4"; oId "NM_008696"; nearest_ref "2_00000094"; class_code "="; tss_id "TSS90";
chr1	Cufflinks	exon	40045815	40045887	.	+	.	gene_id "XLOC_000072"; transcript_id "2_00000110"; exon_number "11"; gene_name "Map4k4"; oId "NM_008696"; nearest_ref "2_00000094"; class_code "="; tss_id "TSS90";
chr1	Cufflinks	exon	40046934	40047144	.	+	.	gene_id "XLOC_000072"; transcript_id "2_00000110"; exon_number "12"; gene_name "Map4k4"; oId "NM_008696"; nearest_ref "2_00000094"; class_code "="; tss_id "TSS90";
chr1	Cufflinks	exon	40053866	40054027	.	+	.	gene_id "XLOC_000072"; transcript_id "2_00000110"; exon_number "13"; gene_name "Map4k4"; oId "NM_008696"; nearest_ref "2_00000094"; class_code "="; tss_id "TSS90";
chr1	Cufflinks	exon	40056733	40056819	.	+	.	gene_id "XLOC_000072"; transcript_id "2_00000110"; exon_number "14"; gene_name "Map4k4"; oId "NM_008696"; nearest_ref "2_00000094"; class_code "="; tss_id "TSS90";
chr1	Cufflinks	exon	40057469	40057594	.	+	.	gene_id "XLOC_000072"; transcript_id "2_00000110"; exon_number "15"; gene_name "Map4k4"; oId "NM_008696"; nearest_ref "2_00000094"; class_code "="; tss_id "TSS90";
chr1	Cufflinks	exon	40060602	40060832	.	+	.	gene_id "XLOC_000072"; transcript_id "2_00000110"; exon_number "16"; gene_name "Map4k4"; oId "NM_008696"; nearest_ref "2_00000094"; class_code "="; tss_id "TSS90";
chr1	Cufflinks	exon	40061652	40061758	.	+	.	gene_id "XLOC_000072"; transcript_id "2_00000110"; exon_number "17"; gene_name "Map4k4"; oId "NM_008696"; nearest_ref "2_00000094"; class_code "="; tss_id "TSS90";
chr1	Cufflinks	exon	40063516	40063667	.	+	.	gene_id "XLOC_000072"; transcript_id "2_00000110"; exon_number "18"; gene_name "Map4k4"; oId "NM_008696"; nearest_ref "2_00000094"; class_code "="; tss_id "TSS90";
chr1	Cufflinks	exon	40064278	40064375	.	+	.	gene_id "XLOC_000072"; transcript_id "2_00000110"; exon_number "19"; gene_name "Map4k4"; oId "NM_008696"; nearest_ref "2_00000094"; class_code "="; tss_id "TSS90";
chr1	Cufflinks	exon	40065176	40065184	.	+	.	gene_id "XLOC_000072"; transcript_id "2_00000110"; exon_number "20"; gene_name "Map4k4"; oId "NM_008696"; nearest_ref "2_00000094"; class_code "="; tss_id "TSS90";
chr1	Cufflinks	exon	40066533	40066708	.	+	.	gene_id "XLOC_000072"; transcript_id "2_00000110"; exon_number "21"; gene_name "Map4k4"; oId "NM_008696"; nearest_ref "2_00000094"; class_code "="; tss_id "TSS90";
chr1	Cufflinks	exon	40067402	40067522	.	+	.	gene_id "XLOC_000072"; transcript_id "2_00000110"; exon_number "22"; gene_name "Map4k4"; oId "NM_008696"; nearest_ref "2_00000094"; class_code "="; tss_id "TSS90";
chr1	Cufflinks	exon	40070951	40071068	.	+	.	gene_id "XLOC_000072"; transcript_id "2_00000110"; exon_number "23"; gene_name "Map4k4"; oId "NM_008696"; nearest_ref "2_00000094"; class_code "="; tss_id "TSS90";
chr1	Cufflinks	exon	40071372	40071542	.	+	.	gene_id "XLOC_000072"; transcript_id "2_00000110"; exon_number "24"; gene_name "Map4k4"; oId "NM_008696"; nearest_ref "2_00000094"; class_code "="; tss_id "TSS90";
chr1	Cufflinks	exon	40073955	40074098	.	+	.	gene_id "XLOC_000072"; transcript_id "2_00000110"; exon_number "25"; gene_name "Map4k4"; oId "NM_008696"; nearest_ref "2_00000094"; class_code "="; tss_id "TSS90";
chr1	Cufflinks	exon	40076389	40076523	.	+	.	gene_id "XLOC_000072"; transcript_id "2_00000110"; exon_number "26"; gene_name "Map4k4"; oId "NM_008696"; nearest_ref "2_00000094"; class_code "="; tss_id "TSS90";
chr1	Cufflinks	exon	40077929	40078029	.	+	.	gene_id "XLOC_000072"; transcript_id "2_00000110"; exon_number "27"; gene_name "Map4k4"; oId "NM_008696"; nearest_ref "2_00000094"; class_code "="; tss_id "TSS90";
chr1	Cufflinks	exon	40079550	40079699	.	+	.	gene_id "XLOC_000072"; transcript_id "2_00000110"; exon_number "28"; gene_name "Map4k4"; oId "NM_008696"; nearest_ref "2_00000094"; class_code "="; tss_id "TSS90";
chr1	Cufflinks	exon	40080205	40080364	.	+	.	gene_id "XLOC_000072"; transcript_id "2_00000110"; exon_number "29"; gene_name "Map4k4"; oId "NM_008696"; nearest_ref "2_00000094"; class_code "="; tss_id "TSS90";
chr1	Cufflinks	exon	40081155	40081294	.	+	.	gene_id "XLOC_000072"; transcript_id "2_00000110"; exon_number "30"; gene_name "Map4k4"; oId "NM_008696"; nearest_ref "2_00000094"; class_code "="; tss_id "TSS90";
chr1	Cufflinks	exon	40081474	40083155	.	+	.	gene_id "XLOC_000072"; transcript_id "2_00000110"; exon_number "31"; gene_name "Map4k4"; oId "NM_008696"; nearest_ref "2_00000094"; class_code "="; tss_id "TSS90";
chr1	Cufflinks	exon	40141611	40141664	.	+	.	gene_id "XLOC_000073"; transcript_id "2_00000112"; exon_number "1"; gene_name "XLOC_000101"; oId "CUFF.451.1"; nearest_ref "2_00001677"; class_code "="; tss_id "TSS92";
chr1	Cufflinks	exon	40159234	40159382	.	+	.	gene_id "XLOC_000073"; transcript_id "2_00000112"; exon_number "2"; gene_name "XLOC_000101"; oId "CUFF.451.1"; nearest_ref "2_00001677"; class_code "="; tss_id "TSS92";
chr1	Cufflinks	exon	40168800	40168980	.	+	.	gene_id "XLOC_000073"; transcript_id "2_00000112"; exon_number "3"; gene_name "XLOC_000101"; oId "CUFF.451.1"; nearest_ref "2_00001677"; class_code "="; tss_id "TSS92";
chr1	Cufflinks	exon	40171869	40172043	.	+	.	gene_id "XLOC_000073"; transcript_id "2_00000112"; exon_number "4"; gene_name "XLOC_000101"; oId "CUFF.451.1"; nearest_ref "2_00001677"; class_code "="; tss_id "TSS92";
chr1	Cufflinks	exon	40174800	40174862	.	+	.	gene_id "XLOC_000073"; transcript_id "2_00000112"; exon_number "5"; gene_name "XLOC_000101"; oId "CUFF.451.1"; nearest_ref "2_00001677"; class_code "="; tss_id "TSS92";
chr1	Cufflinks	exon	40177754	40177889	.	+	.	gene_id "XLOC_000073"; transcript_id "2_00000112"; exon_number "6"; gene_name "XLOC_000101"; oId "CUFF.451.1"; nearest_ref "2_00001677"; class_code "="; tss_id "TSS92";
chr1	Cufflinks	exon	40179967	40180109	.	+	.	gene_id "XLOC_000073"; transcript_id "2_00000112"; exon_number "7"; gene_name "XLOC_000101"; oId "CUFF.451.1"; nearest_ref "2_00001677"; class_code "="; tss_id "TSS92";
chr1	Cufflinks	exon	40181886	40182070	.	+	.	gene_id "XLOC_000073"; transcript_id "2_00000112"; exon_number "8"; gene_name "XLOC_000101"; oId "CUFF.451.1"; nearest_ref "2_00001677"; class_code "="; tss_id "TSS92";
chr1	Cufflinks	exon	40141613	40141664	.	+	.	gene_id "XLOC_000073"; transcript_id "2_00000113"; exon_number "1"; gene_name "Il1r2"; oId "NM_010555"; nearest_ref "2_00000095"; class_code "="; tss_id "TSS92";
chr1	Cufflinks	exon	40159234	40159382	.	+	.	gene_id "XLOC_000073"; transcript_id "2_00000113"; exon_number "2"; gene_name "Il1r2"; oId "NM_010555"; nearest_ref "2_00000095"; class_code "="; tss_id "TSS92";
chr1	Cufflinks	exon	40162109	40162367	.	+	.	gene_id "XLOC_000073"; transcript_id "2_00000113"; exon_number "3"; gene_name "Il1r2"; oId "NM_010555"; nearest_ref "2_00000095"; class_code "="; tss_id "TSS92";
chr1	Cufflinks	exon	40168800	40168980	.	+	.	gene_id "XLOC_000073"; transcript_id "2_00000113"; exon_number "4"; gene_name "Il1r2"; oId "NM_010555"; nearest_ref "2_00000095"; class_code "="; tss_id "TSS92";
chr1	Cufflinks	exon	40171869	40172043	.	+	.	gene_id "XLOC_000073"; transcript_id "2_00000113"; exon_number "5"; gene_name "Il1r2"; oId "NM_010555"; nearest_ref "2_00000095"; class_code "="; tss_id "TSS92";
chr1	Cufflinks	exon	40174800	40174862	.	+	.	gene_id "XLOC_000073"; transcript_id "2_00000113"; exon_number "6"; gene_name "Il1r2"; oId "NM_010555"; nearest_ref "2_00000095"; class_code "="; tss_id "TSS92";
chr1	Cufflinks	exon	40177754	40177889	.	+	.	gene_id "XLOC_000073"; transcript_id "2_00000113"; exon_number "7"; gene_name "Il1r2"; oId "NM_010555"; nearest_ref "2_00000095"; class_code "="; tss_id "TSS92";
chr1	Cufflinks	exon	40179967	40180109	.	+	.	gene_id "XLOC_000073"; transcript_id "2_00000113"; exon_number "8"; gene_name "Il1r2"; oId "NM_010555"; nearest_ref "2_00000095"; class_code "="; tss_id "TSS92";
chr1	Cufflinks	exon	40181886	40182070	.	+	.	gene_id "XLOC_000073"; transcript_id "2_00000113"; exon_number "9"; gene_name "Il1r2"; oId "NM_010555"; nearest_ref "2_00000095"; class_code "="; tss_id "TSS92";
chr1	Cufflinks	exon	40281925	40282151	.	+	.	gene_id "XLOC_000074"; transcript_id "2_00000114"; exon_number "1"; gene_name "Il1r1"; oId "NM_008362"; nearest_ref "2_00000096"; class_code "="; tss_id "TSS93";
chr1	Cufflinks	exon	40339078	40339141	.	+	.	gene_id "XLOC_000074"; transcript_id "2_00000114"; exon_number "2"; gene_name "Il1r1"; oId "NM_008362"; nearest_ref "2_00000096"; class_code "="; tss_id "TSS93";
chr1	Cufflinks	exon	40349965	40350202	.	+	.	gene_id "XLOC_000074"; transcript_id "2_00000114"; exon_number "3"; gene_name "Il1r1"; oId "NM_008362"; nearest_ref "2_00000096"; class_code "="; tss_id "TSS93";
chr1	Cufflinks	exon	40350303	40350492	.	+	.	gene_id "XLOC_000074"; transcript_id "2_00000114"; exon_number "4"; gene_name "Il1r1"; oId "NM_008362"; nearest_ref "2_00000096"; class_code "="; tss_id "TSS93";
chr1	Cufflinks	exon	40351603	40351771	.	+	.	gene_id "XLOC_000074"; transcript_id "2_00000114"; exon_number "5"; gene_name "Il1r1"; oId "NM_008362"; nearest_ref "2_00000096"; class_code "="; tss_id "TSS93";
chr1	Cufflinks	exon	40354754	40354819	.	+	.	gene_id "XLOC_000074"; transcript_id "2_00000114"; exon_number "6"; gene_name "Il1r1"; oId "NM_008362"; nearest_ref "2_00000096"; class_code "="; tss_id "TSS93";
chr1	Cufflinks	exon	40357605	40357722	.	+	.	gene_id "XLOC_000074"; transcript_id "2_00000114"; exon_number "7"; gene_name "Il1r1"; oId "NM_008362"; nearest_ref "2_00000096"; class_code "="; tss_id "TSS93";
chr1	Cufflinks	exon	40359123	40359274	.	+	.	gene_id "XLOC_000074"; transcript_id "2_00000114"; exon_number "8"; gene_name "Il1r1"; oId "NM_008362"; nearest_ref "2_00000096"; class_code "="; tss_id "TSS93";
chr1	Cufflinks	exon	40367131	40367274	.	+	.	gene_id "XLOC_000074"; transcript_id "2_00000114"; exon_number "9"; gene_name "Il1r1"; oId "NM_008362"; nearest_ref "2_00000096"; class_code "="; tss_id "TSS93";
chr1	Cufflinks	exon	40369192	40369359	.	+	.	gene_id "XLOC_000074"; transcript_id "2_00000114"; exon_number "10"; gene_name "Il1r1"; oId "NM_008362"; nearest_ref "2_00000096"; class_code "="; tss_id "TSS93";
chr1	Cufflinks	exon	40369820	40373022	.	+	.	gene_id "XLOC_000074"; transcript_id "2_00000114"; exon_number "11"; gene_name "Il1r1"; oId "NM_008362"; nearest_ref "2_00000096"; class_code "="; tss_id "TSS93";
chr1	Cufflinks	exon	40323431	40323726	.	+	.	gene_id "XLOC_000074"; transcript_id "2_00000115"; exon_number "1"; gene_name "Il1r1"; oId "NM_001123382"; nearest_ref "2_00000097"; class_code "="; tss_id "TSS94";
chr1	Cufflinks	exon	40339078	40339141	.	+	.	gene_id "XLOC_000074"; transcript_id "2_00000115"; exon_number "2"; gene_name "Il1r1"; oId "NM_001123382"; nearest_ref "2_00000097"; class_code "="; tss_id "TSS94";
chr1	Cufflinks	exon	40349965	40350202	.	+	.	gene_id "XLOC_000074"; transcript_id "2_00000115"; exon_number "3"; gene_name "Il1r1"; oId "NM_001123382"; nearest_ref "2_00000097"; class_code "="; tss_id "TSS94";
chr1	Cufflinks	exon	40350303	40350492	.	+	.	gene_id "XLOC_000074"; transcript_id "2_00000115"; exon_number "4"; gene_name "Il1r1"; oId "NM_001123382"; nearest_ref "2_00000097"; class_code "="; tss_id "TSS94";
chr1	Cufflinks	exon	40351603	40351771	.	+	.	gene_id "XLOC_000074"; transcript_id "2_00000115"; exon_number "5"; gene_name "Il1r1"; oId "NM_001123382"; nearest_ref "2_00000097"; class_code "="; tss_id "TSS94";
chr1	Cufflinks	exon	40354754	40354819	.	+	.	gene_id "XLOC_000074"; transcript_id "2_00000115"; exon_number "6"; gene_name "Il1r1"; oId "NM_001123382"; nearest_ref "2_00000097"; class_code "="; tss_id "TSS94";
chr1	Cufflinks	exon	40357605	40357722	.	+	.	gene_id "XLOC_000074"; transcript_id "2_00000115"; exon_number "7"; gene_name "Il1r1"; oId "NM_001123382"; nearest_ref "2_00000097"; class_code "="; tss_id "TSS94";
chr1	Cufflinks	exon	40359123	40359274	.	+	.	gene_id "XLOC_000074"; transcript_id "2_00000115"; exon_number "8"; gene_name "Il1r1"; oId "NM_001123382"; nearest_ref "2_00000097"; class_code "="; tss_id "TSS94";
chr1	Cufflinks	exon	40367131	40367274	.	+	.	gene_id "XLOC_000074"; transcript_id "2_00000115"; exon_number "9"; gene_name "Il1r1"; oId "NM_001123382"; nearest_ref "2_00000097"; class_code "="; tss_id "TSS94";
chr1	Cufflinks	exon	40369192	40369359	.	+	.	gene_id "XLOC_000074"; transcript_id "2_00000115"; exon_number "10"; gene_name "Il1r1"; oId "NM_001123382"; nearest_ref "2_00000097"; class_code "="; tss_id "TSS94";
chr1	Cufflinks	exon	40369820	40373022	.	+	.	gene_id "XLOC_000074"; transcript_id "2_00000115"; exon_number "11"; gene_name "Il1r1"; oId "NM_001123382"; nearest_ref "2_00000097"; class_code "="; tss_id "TSS94";
chr1	Cufflinks	exon	40381446	40381664	.	+	.	gene_id "XLOC_000075"; transcript_id "2_00000116"; exon_number "1"; gene_name "Il1rl2"; oId "CUFF.452.1"; nearest_ref "2_00000098"; class_code "="; tss_id "TSS95";
chr1	Cufflinks	exon	40383334	40383403	.	+	.	gene_id "XLOC_000075"; transcript_id "2_00000116"; exon_number "2"; gene_name "Il1rl2"; oId "CUFF.452.1"; nearest_ref "2_00000098"; class_code "="; tss_id "TSS95";
chr1	Cufflinks	exon	40384217	40384451	.	+	.	gene_id "XLOC_000075"; transcript_id "2_00000116"; exon_number "3"; gene_name "Il1rl2"; oId "CUFF.452.1"; nearest_ref "2_00000098"; class_code "="; tss_id "TSS95";
chr1	Cufflinks	exon	40385816	40386014	.	+	.	gene_id "XLOC_000075"; transcript_id "2_00000116"; exon_number "4"; gene_name "Il1rl2"; oId "CUFF.452.1"; nearest_ref "2_00000098"; class_code "="; tss_id "TSS95";
chr1	Cufflinks	exon	40399873	40400035	.	+	.	gene_id "XLOC_000075"; transcript_id "2_00000116"; exon_number "5"; gene_name "Il1rl2"; oId "CUFF.452.1"; nearest_ref "2_00000098"; class_code "="; tss_id "TSS95";
chr1	Cufflinks	exon	40402651	40402722	.	+	.	gene_id "XLOC_000075"; transcript_id "2_00000116"; exon_number "6"; gene_name "Il1rl2"; oId "CUFF.452.1"; nearest_ref "2_00000098"; class_code "="; tss_id "TSS95";
chr1	Cufflinks	exon	40407781	40407910	.	+	.	gene_id "XLOC_000075"; transcript_id "2_00000116"; exon_number "7"; gene_name "Il1rl2"; oId "CUFF.452.1"; nearest_ref "2_00000098"; class_code "="; tss_id "TSS95";
chr1	Cufflinks	exon	40408607	40408743	.	+	.	gene_id "XLOC_000075"; transcript_id "2_00000116"; exon_number "8"; gene_name "Il1rl2"; oId "CUFF.452.1"; nearest_ref "2_00000098"; class_code "="; tss_id "TSS95";
chr1	Cufflinks	exon	40413664	40413807	.	+	.	gene_id "XLOC_000075"; transcript_id "2_00000116"; exon_number "9"; gene_name "Il1rl2"; oId "CUFF.452.1"; nearest_ref "2_00000098"; class_code "="; tss_id "TSS95";
chr1	Cufflinks	exon	40420037	40420198	.	+	.	gene_id "XLOC_000075"; transcript_id "2_00000116"; exon_number "10"; gene_name "Il1rl2"; oId "CUFF.452.1"; nearest_ref "2_00000098"; class_code "="; tss_id "TSS95";
chr1	Cufflinks	exon	40421872	40424356	.	+	.	gene_id "XLOC_000075"; transcript_id "2_00000116"; exon_number "11"; gene_name "Il1rl2"; oId "CUFF.452.1"; nearest_ref "2_00000098"; class_code "="; tss_id "TSS95";
chr1	Cufflinks	exon	40496494	40496701	.	+	.	gene_id "XLOC_000076"; transcript_id "2_00000119"; exon_number "1"; gene_name "Il1rl1"; oId "NM_010743"; nearest_ref "2_00000099"; class_code "="; tss_id "TSS98";
chr1	Cufflinks	exon	40497473	40497673	.	+	.	gene_id "XLOC_000076"; transcript_id "2_00000119"; exon_number "2"; gene_name "Il1rl1"; oId "NM_010743"; nearest_ref "2_00000099"; class_code "="; tss_id "TSS98";
chr1	Cufflinks	exon	40498137	40498347	.	+	.	gene_id "XLOC_000076"; transcript_id "2_00000119"; exon_number "3"; gene_name "Il1rl1"; oId "NM_010743"; nearest_ref "2_00000099"; class_code "="; tss_id "TSS98";
chr1	Cufflinks	exon	40499151	40499325	.	+	.	gene_id "XLOC_000076"; transcript_id "2_00000119"; exon_number "4"; gene_name "Il1rl1"; oId "NM_010743"; nearest_ref "2_00000099"; class_code "="; tss_id "TSS98";
chr1	Cufflinks	exon	40499444	40499606	.	+	.	gene_id "XLOC_000076"; transcript_id "2_00000119"; exon_number "5"; gene_name "Il1rl1"; oId "NM_010743"; nearest_ref "2_00000099"; class_code "="; tss_id "TSS98";
chr1	Cufflinks	exon	40501179	40501247	.	+	.	gene_id "XLOC_000076"; transcript_id "2_00000119"; exon_number "6"; gene_name "Il1rl1"; oId "NM_010743"; nearest_ref "2_00000099"; class_code "="; tss_id "TSS98";
chr1	Cufflinks	exon	40502932	40503073	.	+	.	gene_id "XLOC_000076"; transcript_id "2_00000119"; exon_number "7"; gene_name "Il1rl1"; oId "NM_010743"; nearest_ref "2_00000099"; class_code "="; tss_id "TSS98";
chr1	Cufflinks	exon	40503375	40505207	.	+	.	gene_id "XLOC_000076"; transcript_id "2_00000119"; exon_number "8"; gene_name "Il1rl1"; oId "NM_010743"; nearest_ref "2_00000099"; class_code "="; tss_id "TSS98";
chr1	Cufflinks	exon	40522397	40522626	.	+	.	gene_id "XLOC_000077"; transcript_id "2_00000120"; exon_number "1"; gene_name "XLOC_000105"; oId "NM_001161842"; nearest_ref "2_00000101"; class_code "="; tss_id "TSS99";
chr1	Cufflinks	exon	40523006	40523202	.	+	.	gene_id "XLOC_000077"; transcript_id "2_00000120"; exon_number "2"; gene_name "XLOC_000105"; oId "NM_001161842"; nearest_ref "2_00000101"; class_code "="; tss_id "TSS99";
chr1	Cufflinks	exon	40528574	40528659	.	+	.	gene_id "XLOC_000077"; transcript_id "2_00000120"; exon_number "3"; gene_name "XLOC_000105"; oId "NM_001161842"; nearest_ref "2_00000101"; class_code "="; tss_id "TSS99";
chr1	Cufflinks	exon	40531539	40531785	.	+	.	gene_id "XLOC_000077"; transcript_id "2_00000120"; exon_number "4"; gene_name "XLOC_000105"; oId "NM_001161842"; nearest_ref "2_00000101"; class_code "="; tss_id "TSS99";
chr1	Cufflinks	exon	40535230	40535395	.	+	.	gene_id "XLOC_000077"; transcript_id "2_00000120"; exon_number "5"; gene_name "XLOC_000105"; oId "NM_001161842"; nearest_ref "2_00000101"; class_code "="; tss_id "TSS99";
chr1	Cufflinks	exon	40537767	40537911	.	+	.	gene_id "XLOC_000077"; transcript_id "2_00000120"; exon_number "6"; gene_name "XLOC_000105"; oId "NM_001161842"; nearest_ref "2_00000101"; class_code "="; tss_id "TSS99";
chr1	Cufflinks	exon	40541126	40541188	.	+	.	gene_id "XLOC_000077"; transcript_id "2_00000120"; exon_number "7"; gene_name "XLOC_000105"; oId "NM_001161842"; nearest_ref "2_00000101"; class_code "="; tss_id "TSS99";
chr1	Cufflinks	exon	40543820	40543943	.	+	.	gene_id "XLOC_000077"; transcript_id "2_00000120"; exon_number "8"; gene_name "XLOC_000105"; oId "NM_001161842"; nearest_ref "2_00000101"; class_code "="; tss_id "TSS99";
chr1	Cufflinks	exon	40546446	40546585	.	+	.	gene_id "XLOC_000077"; transcript_id "2_00000120"; exon_number "9"; gene_name "XLOC_000105"; oId "NM_001161842"; nearest_ref "2_00000101"; class_code "="; tss_id "TSS99";
chr1	Cufflinks	exon	40547903	40548423	.	+	.	gene_id "XLOC_000077"; transcript_id "2_00000120"; exon_number "10"; gene_name "XLOC_000105"; oId "NM_001161842"; nearest_ref "2_00000101"; class_code "="; tss_id "TSS99";
chr1	Cufflinks	exon	40522466	40522655	.	+	.	gene_id "XLOC_000077"; transcript_id "2_00000121"; exon_number "1"; gene_name "Il18r1"; oId "NM_001161843"; nearest_ref "2_00000102"; class_code "="; tss_id "TSS99";
chr1	Cufflinks	exon	40523006	40523114	.	+	.	gene_id "XLOC_000077"; transcript_id "2_00000121"; exon_number "2"; gene_name "Il18r1"; oId "NM_001161843"; nearest_ref "2_00000102"; class_code "="; tss_id "TSS99";
chr1	Cufflinks	exon	40528574	40528659	.	+	.	gene_id "XLOC_000077"; transcript_id "2_00000121"; exon_number "3"; gene_name "Il18r1"; oId "NM_001161843"; nearest_ref "2_00000102"; class_code "="; tss_id "TSS99";
chr1	Cufflinks	exon	40531539	40531785	.	+	.	gene_id "XLOC_000077"; transcript_id "2_00000121"; exon_number "4"; gene_name "Il18r1"; oId "NM_001161843"; nearest_ref "2_00000102"; class_code "="; tss_id "TSS99";
chr1	Cufflinks	exon	40535230	40535395	.	+	.	gene_id "XLOC_000077"; transcript_id "2_00000121"; exon_number "5"; gene_name "Il18r1"; oId "NM_001161843"; nearest_ref "2_00000102"; class_code "="; tss_id "TSS99";
chr1	Cufflinks	exon	40537767	40537911	.	+	.	gene_id "XLOC_000077"; transcript_id "2_00000121"; exon_number "6"; gene_name "Il18r1"; oId "NM_001161843"; nearest_ref "2_00000102"; class_code "="; tss_id "TSS99";
chr1	Cufflinks	exon	40541126	40541188	.	+	.	gene_id "XLOC_000077"; transcript_id "2_00000121"; exon_number "7"; gene_name "Il18r1"; oId "NM_001161843"; nearest_ref "2_00000102"; class_code "="; tss_id "TSS99";
chr1	Cufflinks	exon	40543820	40543943	.	+	.	gene_id "XLOC_000077"; transcript_id "2_00000121"; exon_number "8"; gene_name "Il18r1"; oId "NM_001161843"; nearest_ref "2_00000102"; class_code "="; tss_id "TSS99";
chr1	Cufflinks	exon	40546446	40546585	.	+	.	gene_id "XLOC_000077"; transcript_id "2_00000121"; exon_number "9"; gene_name "Il18r1"; oId "NM_001161843"; nearest_ref "2_00000102"; class_code "="; tss_id "TSS99";
chr1	Cufflinks	exon	40547903	40548425	.	+	.	gene_id "XLOC_000077"; transcript_id "2_00000121"; exon_number "10"; gene_name "Il18r1"; oId "NM_001161843"; nearest_ref "2_00000102"; class_code "="; tss_id "TSS99";
chr1	Cufflinks	exon	40522851	40523202	.	+	.	gene_id "XLOC_000077"; transcript_id "2_00000122"; exon_number "1"; gene_name "Il18r1"; oId "NM_008365"; nearest_ref "2_00000103"; class_code "="; tss_id "TSS100";
chr1	Cufflinks	exon	40528574	40528659	.	+	.	gene_id "XLOC_000077"; transcript_id "2_00000122"; exon_number "2"; gene_name "Il18r1"; oId "NM_008365"; nearest_ref "2_00000103"; class_code "="; tss_id "TSS100";
chr1	Cufflinks	exon	40531539	40531785	.	+	.	gene_id "XLOC_000077"; transcript_id "2_00000122"; exon_number "3"; gene_name "Il18r1"; oId "NM_008365"; nearest_ref "2_00000103"; class_code "="; tss_id "TSS100";
chr1	Cufflinks	exon	40535230	40535395	.	+	.	gene_id "XLOC_000077"; transcript_id "2_00000122"; exon_number "4"; gene_name "Il18r1"; oId "NM_008365"; nearest_ref "2_00000103"; class_code "="; tss_id "TSS100";
chr1	Cufflinks	exon	40537767	40537911	.	+	.	gene_id "XLOC_000077"; transcript_id "2_00000122"; exon_number "5"; gene_name "Il18r1"; oId "NM_008365"; nearest_ref "2_00000103"; class_code "="; tss_id "TSS100";
chr1	Cufflinks	exon	40541126	40541188	.	+	.	gene_id "XLOC_000077"; transcript_id "2_00000122"; exon_number "6"; gene_name "Il18r1"; oId "NM_008365"; nearest_ref "2_00000103"; class_code "="; tss_id "TSS100";
chr1	Cufflinks	exon	40543820	40543943	.	+	.	gene_id "XLOC_000077"; transcript_id "2_00000122"; exon_number "7"; gene_name "Il18r1"; oId "NM_008365"; nearest_ref "2_00000103"; class_code "="; tss_id "TSS100";
chr1	Cufflinks	exon	40546446	40546585	.	+	.	gene_id "XLOC_000077"; transcript_id "2_00000122"; exon_number "8"; gene_name "Il18r1"; oId "NM_008365"; nearest_ref "2_00000103"; class_code "="; tss_id "TSS100";
chr1	Cufflinks	exon	40547903	40548061	.	+	.	gene_id "XLOC_000077"; transcript_id "2_00000122"; exon_number "9"; gene_name "Il18r1"; oId "NM_008365"; nearest_ref "2_00000103"; class_code "="; tss_id "TSS100";
chr1	Cufflinks	exon	40552594	40552752	.	+	.	gene_id "XLOC_000077"; transcript_id "2_00000122"; exon_number "10"; gene_name "Il18r1"; oId "NM_008365"; nearest_ref "2_00000103"; class_code "="; tss_id "TSS100";
chr1	Cufflinks	exon	40555183	40557699	.	+	.	gene_id "XLOC_000077"; transcript_id "2_00000122"; exon_number "11"; gene_name "Il18r1"; oId "NM_008365"; nearest_ref "2_00000103"; class_code "="; tss_id "TSS100";
chr1	Cufflinks	exon	40572207	40572321	.	+	.	gene_id "XLOC_000078"; transcript_id "2_00000123"; exon_number "1"; gene_name "Il18rap"; oId "NM_010553"; nearest_ref "2_00000104"; class_code "="; tss_id "TSS101";
chr1	Cufflinks	exon	40572545	40572620	.	+	.	gene_id "XLOC_000078"; transcript_id "2_00000123"; exon_number "2"; gene_name "Il18rap"; oId "NM_010553"; nearest_ref "2_00000104"; class_code "="; tss_id "TSS101";
chr1	Cufflinks	exon	40573242	40573380	.	+	.	gene_id "XLOC_000078"; transcript_id "2_00000123"; exon_number "3"; gene_name "Il18rap"; oId "NM_010553"; nearest_ref "2_00000104"; class_code "="; tss_id "TSS101";
chr1	Cufflinks	exon	40581061	40581227	.	+	.	gene_id "XLOC_000078"; transcript_id "2_00000123"; exon_number "4"; gene_name "Il18rap"; oId "NM_010553"; nearest_ref "2_00000104"; class_code "="; tss_id "TSS101";
chr1	Cufflinks	exon	40581639	40581960	.	+	.	gene_id "XLOC_000078"; transcript_id "2_00000123"; exon_number "5"; gene_name "Il18rap"; oId "NM_010553"; nearest_ref "2_00000104"; class_code "="; tss_id "TSS101";
chr1	Cufflinks	exon	40582049	40582232	.	+	.	gene_id "XLOC_000078"; transcript_id "2_00000123"; exon_number "6"; gene_name "Il18rap"; oId "NM_010553"; nearest_ref "2_00000104"; class_code "="; tss_id "TSS101";
chr1	Cufflinks	exon	40588321	40588471	.	+	.	gene_id "XLOC_000078"; transcript_id "2_00000123"; exon_number "7"; gene_name "Il18rap"; oId "NM_010553"; nearest_ref "2_00000104"; class_code "="; tss_id "TSS101";
chr1	Cufflinks	exon	40593903	40593968	.	+	.	gene_id "XLOC_000078"; transcript_id "2_00000123"; exon_number "8"; gene_name "Il18rap"; oId "NM_010553"; nearest_ref "2_00000104"; class_code "="; tss_id "TSS101";
chr1	Cufflinks	exon	40596069	40596192	.	+	.	gene_id "XLOC_000078"; transcript_id "2_00000123"; exon_number "9"; gene_name "Il18rap"; oId "NM_010553"; nearest_ref "2_00000104"; class_code "="; tss_id "TSS101";
chr1	Cufflinks	exon	40598732	40598883	.	+	.	gene_id "XLOC_000078"; transcript_id "2_00000123"; exon_number "10"; gene_name "Il18rap"; oId "NM_010553"; nearest_ref "2_00000104"; class_code "="; tss_id "TSS101";
chr1	Cufflinks	exon	40599835	40599972	.	+	.	gene_id "XLOC_000078"; transcript_id "2_00000123"; exon_number "11"; gene_name "Il18rap"; oId "NM_010553"; nearest_ref "2_00000104"; class_code "="; tss_id "TSS101";
chr1	Cufflinks	exon	40604612	40604785	.	+	.	gene_id "XLOC_000078"; transcript_id "2_00000123"; exon_number "12"; gene_name "Il18rap"; oId "NM_010553"; nearest_ref "2_00000104"; class_code "="; tss_id "TSS101";
chr1	Cufflinks	exon	40605470	40606142	.	+	.	gene_id "XLOC_000078"; transcript_id "2_00000123"; exon_number "13"; gene_name "Il18rap"; oId "NM_010553"; nearest_ref "2_00000104"; class_code "="; tss_id "TSS101";
chr1	Cufflinks	exon	40637072	40637616	.	+	.	gene_id "XLOC_000079"; transcript_id "2_00000125"; exon_number "1"; gene_name "Slc9a4"; oId "NM_177084"; nearest_ref "2_00000105"; class_code "="; tss_id "TSS102";
chr1	Cufflinks	exon	40640704	40641167	.	+	.	gene_id "XLOC_000079"; transcript_id "2_00000125"; exon_number "2"; gene_name "Slc9a4"; oId "NM_177084"; nearest_ref "2_00000105"; class_code "="; tss_id "TSS102";
chr1	Cufflinks	exon	40657615	40657874	.	+	.	gene_id "XLOC_000079"; transcript_id "2_00000125"; exon_number "3"; gene_name "Slc9a4"; oId "NM_177084"; nearest_ref "2_00000105"; class_code "="; tss_id "TSS102";
chr1	Cufflinks	exon	40659698	40659915	.	+	.	gene_id "XLOC_000079"; transcript_id "2_00000125"; exon_number "4"; gene_name "Slc9a4"; oId "NM_177084"; nearest_ref "2_00000105"; class_code "="; tss_id "TSS102";
chr1	Cufflinks	exon	40663854	40664056	.	+	.	gene_id "XLOC_000079"; transcript_id "2_00000125"; exon_number "5"; gene_name "Slc9a4"; oId "NM_177084"; nearest_ref "2_00000105"; class_code "="; tss_id "TSS102";
chr1	Cufflinks	exon	40664594	40664680	.	+	.	gene_id "XLOC_000079"; transcript_id "2_00000125"; exon_number "6"; gene_name "Slc9a4"; oId "NM_177084"; nearest_ref "2_00000105"; class_code "="; tss_id "TSS102";
chr1	Cufflinks	exon	40667162	40667232	.	+	.	gene_id "XLOC_000079"; transcript_id "2_00000125"; exon_number "7"; gene_name "Slc9a4"; oId "NM_177084"; nearest_ref "2_00000105"; class_code "="; tss_id "TSS102";
chr1	Cufflinks	exon	40668968	40669129	.	+	.	gene_id "XLOC_000079"; transcript_id "2_00000125"; exon_number "8"; gene_name "Slc9a4"; oId "NM_177084"; nearest_ref "2_00000105"; class_code "="; tss_id "TSS102";
chr1	Cufflinks	exon	40675885	40675981	.	+	.	gene_id "XLOC_000079"; transcript_id "2_00000125"; exon_number "9"; gene_name "Slc9a4"; oId "NM_177084"; nearest_ref "2_00000105"; class_code "="; tss_id "TSS102";
chr1	Cufflinks	exon	40680238	40680369	.	+	.	gene_id "XLOC_000079"; transcript_id "2_00000125"; exon_number "10"; gene_name "Slc9a4"; oId "NM_177084"; nearest_ref "2_00000105"; class_code "="; tss_id "TSS102";
chr1	Cufflinks	exon	40681059	40681146	.	+	.	gene_id "XLOC_000079"; transcript_id "2_00000125"; exon_number "11"; gene_name "Slc9a4"; oId "NM_177084"; nearest_ref "2_00000105"; class_code "="; tss_id "TSS102";
chr1	Cufflinks	exon	40686082	40687576	.	+	.	gene_id "XLOC_000079"; transcript_id "2_00000125"; exon_number "12"; gene_name "Slc9a4"; oId "NM_177084"; nearest_ref "2_00000105"; class_code "="; tss_id "TSS102";
chr1	Cufflinks	exon	40738557	40739010	.	+	.	gene_id "XLOC_000080"; transcript_id "2_00000126"; exon_number "1"; gene_name "Slc9a2"; oId "NM_001033289"; nearest_ref "2_00000106"; class_code "="; tss_id "TSS103";
chr1	Cufflinks	exon	40775440	40775903	.	+	.	gene_id "XLOC_000080"; transcript_id "2_00000126"; exon_number "2"; gene_name "Slc9a2"; oId "NM_001033289"; nearest_ref "2_00000106"; class_code "="; tss_id "TSS103";
chr1	Cufflinks	exon	40783053	40783303	.	+	.	gene_id "XLOC_000080"; transcript_id "2_00000126"; exon_number "3"; gene_name "Slc9a2"; oId "NM_001033289"; nearest_ref "2_00000106"; class_code "="; tss_id "TSS103";
chr1	Cufflinks	exon	40799465	40799682	.	+	.	gene_id "XLOC_000080"; transcript_id "2_00000126"; exon_number "4"; gene_name "Slc9a2"; oId "NM_001033289"; nearest_ref "2_00000106"; class_code "="; tss_id "TSS103";
chr1	Cufflinks	exon	40800648	40800850	.	+	.	gene_id "XLOC_000080"; transcript_id "2_00000126"; exon_number "5"; gene_name "Slc9a2"; oId "NM_001033289"; nearest_ref "2_00000106"; class_code "="; tss_id "TSS103";
chr1	Cufflinks	exon	40812554	40812643	.	+	.	gene_id "XLOC_000080"; transcript_id "2_00000126"; exon_number "6"; gene_name "Slc9a2"; oId "NM_001033289"; nearest_ref "2_00000106"; class_code "="; tss_id "TSS103";
chr1	Cufflinks	exon	40813104	40813174	.	+	.	gene_id "XLOC_000080"; transcript_id "2_00000126"; exon_number "7"; gene_name "Slc9a2"; oId "NM_001033289"; nearest_ref "2_00000106"; class_code "="; tss_id "TSS103";
chr1	Cufflinks	exon	40818746	40818907	.	+	.	gene_id "XLOC_000080"; transcript_id "2_00000126"; exon_number "8"; gene_name "Slc9a2"; oId "NM_001033289"; nearest_ref "2_00000106"; class_code "="; tss_id "TSS103";
chr1	Cufflinks	exon	40820388	40820484	.	+	.	gene_id "XLOC_000080"; transcript_id "2_00000126"; exon_number "9"; gene_name "Slc9a2"; oId "NM_001033289"; nearest_ref "2_00000106"; class_code "="; tss_id "TSS103";
chr1	Cufflinks	exon	40822410	40822541	.	+	.	gene_id "XLOC_000080"; transcript_id "2_00000126"; exon_number "10"; gene_name "Slc9a2"; oId "NM_001033289"; nearest_ref "2_00000106"; class_code "="; tss_id "TSS103";
chr1	Cufflinks	exon	40823088	40823178	.	+	.	gene_id "XLOC_000080"; transcript_id "2_00000126"; exon_number "11"; gene_name "Slc9a2"; oId "NM_001033289"; nearest_ref "2_00000106"; class_code "="; tss_id "TSS103";
chr1	Cufflinks	exon	40824471	40825730	.	+	.	gene_id "XLOC_000080"; transcript_id "2_00000126"; exon_number "12"; gene_name "Slc9a2"; oId "NM_001033289"; nearest_ref "2_00000106"; class_code "="; tss_id "TSS103";
chr1	Cufflinks	exon	40862446	40862732	.	+	.	gene_id "XLOC_000082"; transcript_id "2_00000128"; exon_number "1"; gene_name "Tmem182"; oId "NM_001081198"; nearest_ref "2_00000107"; class_code "="; tss_id "TSS105";
chr1	Cufflinks	exon	40862944	40863043	.	+	.	gene_id "XLOC_000082"; transcript_id "2_00000128"; exon_number "2"; gene_name "Tmem182"; oId "NM_001081198"; nearest_ref "2_00000107"; class_code "="; tss_id "TSS105";
chr1	Cufflinks	exon	40864467	40864565	.	+	.	gene_id "XLOC_000082"; transcript_id "2_00000128"; exon_number "3"; gene_name "Tmem182"; oId "NM_001081198"; nearest_ref "2_00000107"; class_code "="; tss_id "TSS105";
chr1	Cufflinks	exon	40895143	40895280	.	+	.	gene_id "XLOC_000082"; transcript_id "2_00000128"; exon_number "4"; gene_name "Tmem182"; oId "NM_001081198"; nearest_ref "2_00000107"; class_code "="; tss_id "TSS105";
chr1	Cufflinks	exon	40911641	40912112	.	+	.	gene_id "XLOC_000082"; transcript_id "2_00000128"; exon_number "5"; gene_name "Tmem182"; oId "NM_001081198"; nearest_ref "2_00000107"; class_code "="; tss_id "TSS105";
chr1	Cufflinks	exon	42908078	42908271	.	+	.	gene_id "XLOC_000083"; transcript_id "2_00000129"; exon_number "1"; gene_name "Mrps9"; oId "NM_023514"; nearest_ref "2_00000108"; class_code "="; tss_id "TSS106";
chr1	Cufflinks	exon	42919314	42919493	.	+	.	gene_id "XLOC_000083"; transcript_id "2_00000129"; exon_number "2"; gene_name "Mrps9"; oId "NM_023514"; nearest_ref "2_00000108"; class_code "="; tss_id "TSS106";
chr1	Cufflinks	exon	42936600	42936662	.	+	.	gene_id "XLOC_000083"; transcript_id "2_00000129"; exon_number "3"; gene_name "Mrps9"; oId "NM_023514"; nearest_ref "2_00000108"; class_code "="; tss_id "TSS106";
chr1	Cufflinks	exon	42936741	42936771	.	+	.	gene_id "XLOC_000083"; transcript_id "2_00000129"; exon_number "4"; gene_name "Mrps9"; oId "NM_023514"; nearest_ref "2_00000108"; class_code "="; tss_id "TSS106";
chr1	Cufflinks	exon	42944552	42944631	.	+	.	gene_id "XLOC_000083"; transcript_id "2_00000129"; exon_number "5"; gene_name "Mrps9"; oId "NM_023514"; nearest_ref "2_00000108"; class_code "="; tss_id "TSS106";
chr1	Cufflinks	exon	42952195	42952262	.	+	.	gene_id "XLOC_000083"; transcript_id "2_00000129"; exon_number "6"; gene_name "Mrps9"; oId "NM_023514"; nearest_ref "2_00000108"; class_code "="; tss_id "TSS106";
chr1	Cufflinks	exon	42952938	42953013	.	+	.	gene_id "XLOC_000083"; transcript_id "2_00000129"; exon_number "7"; gene_name "Mrps9"; oId "NM_023514"; nearest_ref "2_00000108"; class_code "="; tss_id "TSS106";
chr1	Cufflinks	exon	42955285	42955453	.	+	.	gene_id "XLOC_000083"; transcript_id "2_00000129"; exon_number "8"; gene_name "Mrps9"; oId "NM_023514"; nearest_ref "2_00000108"; class_code "="; tss_id "TSS106";
chr1	Cufflinks	exon	42956286	42956394	.	+	.	gene_id "XLOC_000083"; transcript_id "2_00000129"; exon_number "9"; gene_name "Mrps9"; oId "NM_023514"; nearest_ref "2_00000108"; class_code "="; tss_id "TSS106";
chr1	Cufflinks	exon	42960140	42960309	.	+	.	gene_id "XLOC_000083"; transcript_id "2_00000129"; exon_number "10"; gene_name "Mrps9"; oId "NM_023514"; nearest_ref "2_00000108"; class_code "="; tss_id "TSS106";
chr1	Cufflinks	exon	42962250	42962528	.	+	.	gene_id "XLOC_000083"; transcript_id "2_00000129"; exon_number "11"; gene_name "Mrps9"; oId "NM_023514"; nearest_ref "2_00000108"; class_code "="; tss_id "TSS106";
chr1	Cufflinks	exon	43009717	43010078	.	+	.	gene_id "XLOC_000084"; transcript_id "2_00000130"; exon_number "1"; gene_name "Gpr45"; oId "NM_053107"; nearest_ref "2_00000109"; class_code "="; tss_id "TSS107";
chr1	Cufflinks	exon	43088797	43092294	.	+	.	gene_id "XLOC_000084"; transcript_id "2_00000130"; exon_number "2"; gene_name "Gpr45"; oId "NM_053107"; nearest_ref "2_00000109"; class_code "="; tss_id "TSS107";
chr1	Cufflinks	exon	43155555	43155707	.	+	.	gene_id "XLOC_000085"; transcript_id "2_00000132"; exon_number "1"; gene_name "AI597479"; oId "NM_133818"; nearest_ref "2_00000110"; class_code "="; tss_id "TSS108";
chr1	Cufflinks	exon	43157560	43157726	.	+	.	gene_id "XLOC_000085"; transcript_id "2_00000132"; exon_number "2"; gene_name "AI597479"; oId "NM_133818"; nearest_ref "2_00000110"; class_code "="; tss_id "TSS108";
chr1	Cufflinks	exon	43167843	43168218	.	+	.	gene_id "XLOC_000085"; transcript_id "2_00000132"; exon_number "3"; gene_name "AI597479"; oId "NM_133818"; nearest_ref "2_00000110"; class_code "="; tss_id "TSS108";
chr1	Cufflinks	exon	43170031	43172791	.	+	.	gene_id "XLOC_000085"; transcript_id "2_00000132"; exon_number "4"; gene_name "AI597479"; oId "NM_133818"; nearest_ref "2_00000110"; class_code "="; tss_id "TSS108";
chr1	Cufflinks	exon	43502596	43502872	.	+	.	gene_id "XLOC_000086"; transcript_id "2_00000133"; exon_number "1"; gene_name "Nck2"; oId "NM_010879"; nearest_ref "2_00000111"; class_code "="; tss_id "TSS109";
chr1	Cufflinks	exon	43566466	43566628	.	+	.	gene_id "XLOC_000086"; transcript_id "2_00000133"; exon_number "2"; gene_name "Nck2"; oId "NM_010879"; nearest_ref "2_00000111"; class_code "="; tss_id "TSS109";
chr1	Cufflinks	exon	43590397	43590638	.	+	.	gene_id "XLOC_000086"; transcript_id "2_00000133"; exon_number "3"; gene_name "Nck2"; oId "NM_010879"; nearest_ref "2_00000111"; class_code "="; tss_id "TSS109";
chr1	Cufflinks	exon	43610706	43611427	.	+	.	gene_id "XLOC_000086"; transcript_id "2_00000133"; exon_number "4"; gene_name "Nck2"; oId "NM_010879"; nearest_ref "2_00000111"; class_code "="; tss_id "TSS109";
chr1	Cufflinks	exon	43625993	43627363	.	+	.	gene_id "XLOC_000086"; transcript_id "2_00000133"; exon_number "5"; gene_name "Nck2"; oId "NM_010879"; nearest_ref "2_00000111"; class_code "="; tss_id "TSS109";
chr1	Cufflinks	exon	43502871	43502872	.	+	.	gene_id "XLOC_000086"; transcript_id "2_00000134"; exon_number "1"; gene_name "Nck2"; oId "CUFF.501.2"; nearest_ref "2_00001688"; class_code "="; tss_id "TSS110";
chr1	Cufflinks	exon	43590397	43590638	.	+	.	gene_id "XLOC_000086"; transcript_id "2_00000134"; exon_number "2"; gene_name "Nck2"; oId "CUFF.501.2"; nearest_ref "2_00001688"; class_code "="; tss_id "TSS110";
chr1	Cufflinks	exon	43610706	43611427	.	+	.	gene_id "XLOC_000086"; transcript_id "2_00000134"; exon_number "3"; gene_name "Nck2"; oId "CUFF.501.2"; nearest_ref "2_00001688"; class_code "="; tss_id "TSS110";
chr1	Cufflinks	exon	43625993	43627376	.	+	.	gene_id "XLOC_000086"; transcript_id "2_00000134"; exon_number "4"; gene_name "Nck2"; oId "CUFF.501.2"; nearest_ref "2_00001688"; class_code "="; tss_id "TSS110";
chr1	Cufflinks	exon	43787447	43787808	.	+	.	gene_id "XLOC_000087"; transcript_id "2_00000135"; exon_number "1"; gene_name "1500015O10Rik"; oId "NM_024283"; nearest_ref "2_00000112"; class_code "="; tss_id "TSS111";
chr1	Cufflinks	exon	43794045	43794092	.	+	.	gene_id "XLOC_000087"; transcript_id "2_00000135"; exon_number "2"; gene_name "1500015O10Rik"; oId "NM_024283"; nearest_ref "2_00000112"; class_code "="; tss_id "TSS111";
chr1	Cufflinks	exon	43795405	43795562	.	+	.	gene_id "XLOC_000087"; transcript_id "2_00000135"; exon_number "3"; gene_name "1500015O10Rik"; oId "NM_024283"; nearest_ref "2_00000112"; class_code "="; tss_id "TSS111";
chr1	Cufflinks	exon	43799090	43799409	.	+	.	gene_id "XLOC_000087"; transcript_id "2_00000135"; exon_number "4"; gene_name "1500015O10Rik"; oId "NM_024283"; nearest_ref "2_00000112"; class_code "="; tss_id "TSS111";
chr1	Cufflinks	exon	43990852	43991098	.	+	.	gene_id "XLOC_000088"; transcript_id "2_00000136"; exon_number "1"; gene_name "Tpp2"; oId "NM_009418"; nearest_ref "2_00000113"; class_code "="; tss_id "TSS112";
chr1	Cufflinks	exon	43996955	43997083	.	+	.	gene_id "XLOC_000088"; transcript_id "2_00000136"; exon_number "2"; gene_name "Tpp2"; oId "NM_009418"; nearest_ref "2_00000113"; class_code "="; tss_id "TSS112";
chr1	Cufflinks	exon	44006157	44006252	.	+	.	gene_id "XLOC_000088"; transcript_id "2_00000136"; exon_number "3"; gene_name "Tpp2"; oId "NM_009418"; nearest_ref "2_00000113"; class_code "="; tss_id "TSS112";
chr1	Cufflinks	exon	44007952	44008056	.	+	.	gene_id "XLOC_000088"; transcript_id "2_00000136"; exon_number "4"; gene_name "Tpp2"; oId "NM_009418"; nearest_ref "2_00000113"; class_code "="; tss_id "TSS112";
chr1	Cufflinks	exon	44010102	44010226	.	+	.	gene_id "XLOC_000088"; transcript_id "2_00000136"; exon_number "5"; gene_name "Tpp2"; oId "NM_009418"; nearest_ref "2_00000113"; class_code "="; tss_id "TSS112";
chr1	Cufflinks	exon	44011422	44011585	.	+	.	gene_id "XLOC_000088"; transcript_id "2_00000136"; exon_number "6"; gene_name "Tpp2"; oId "NM_009418"; nearest_ref "2_00000113"; class_code "="; tss_id "TSS112";
chr1	Cufflinks	exon	44013316	44013470	.	+	.	gene_id "XLOC_000088"; transcript_id "2_00000136"; exon_number "7"; gene_name "Tpp2"; oId "NM_009418"; nearest_ref "2_00000113"; class_code "="; tss_id "TSS112";
chr1	Cufflinks	exon	44014281	44014357	.	+	.	gene_id "XLOC_000088"; transcript_id "2_00000136"; exon_number "8"; gene_name "Tpp2"; oId "NM_009418"; nearest_ref "2_00000113"; class_code "="; tss_id "TSS112";
chr1	Cufflinks	exon	44016929	44017056	.	+	.	gene_id "XLOC_000088"; transcript_id "2_00000136"; exon_number "9"; gene_name "Tpp2"; oId "NM_009418"; nearest_ref "2_00000113"; class_code "="; tss_id "TSS112";
chr1	Cufflinks	exon	44017713	44017812	.	+	.	gene_id "XLOC_000088"; transcript_id "2_00000136"; exon_number "10"; gene_name "Tpp2"; oId "NM_009418"; nearest_ref "2_00000113"; class_code "="; tss_id "TSS112";
chr1	Cufflinks	exon	44025727	44025875	.	+	.	gene_id "XLOC_000088"; transcript_id "2_00000136"; exon_number "11"; gene_name "Tpp2"; oId "NM_009418"; nearest_ref "2_00000113"; class_code "="; tss_id "TSS112";
chr1	Cufflinks	exon	44027246	44027361	.	+	.	gene_id "XLOC_000088"; transcript_id "2_00000136"; exon_number "12"; gene_name "Tpp2"; oId "NM_009418"; nearest_ref "2_00000113"; class_code "="; tss_id "TSS112";
chr1	Cufflinks	exon	44028409	44028577	.	+	.	gene_id "XLOC_000088"; transcript_id "2_00000136"; exon_number "13"; gene_name "Tpp2"; oId "NM_009418"; nearest_ref "2_00000113"; class_code "="; tss_id "TSS112";
chr1	Cufflinks	exon	44029375	44029532	.	+	.	gene_id "XLOC_000088"; transcript_id "2_00000136"; exon_number "14"; gene_name "Tpp2"; oId "NM_009418"; nearest_ref "2_00000113"; class_code "="; tss_id "TSS112";
chr1	Cufflinks	exon	44030289	44030365	.	+	.	gene_id "XLOC_000088"; transcript_id "2_00000136"; exon_number "15"; gene_name "Tpp2"; oId "NM_009418"; nearest_ref "2_00000113"; class_code "="; tss_id "TSS112";
chr1	Cufflinks	exon	44032261	44032367	.	+	.	gene_id "XLOC_000088"; transcript_id "2_00000136"; exon_number "16"; gene_name "Tpp2"; oId "NM_009418"; nearest_ref "2_00000113"; class_code "="; tss_id "TSS112";
chr1	Cufflinks	exon	44034052	44034206	.	+	.	gene_id "XLOC_000088"; transcript_id "2_00000136"; exon_number "17"; gene_name "Tpp2"; oId "NM_009418"; nearest_ref "2_00000113"; class_code "="; tss_id "TSS112";
chr1	Cufflinks	exon	44035258	44035374	.	+	.	gene_id "XLOC_000088"; transcript_id "2_00000136"; exon_number "18"; gene_name "Tpp2"; oId "NM_009418"; nearest_ref "2_00000113"; class_code "="; tss_id "TSS112";
chr1	Cufflinks	exon	44035580	44035680	.	+	.	gene_id "XLOC_000088"; transcript_id "2_00000136"; exon_number "19"; gene_name "Tpp2"; oId "NM_009418"; nearest_ref "2_00000113"; class_code "="; tss_id "TSS112";
chr1	Cufflinks	exon	44037153	44037249	.	+	.	gene_id "XLOC_000088"; transcript_id "2_00000136"; exon_number "20"; gene_name "Tpp2"; oId "NM_009418"; nearest_ref "2_00000113"; class_code "="; tss_id "TSS112";
chr1	Cufflinks	exon	44038575	44038712	.	+	.	gene_id "XLOC_000088"; transcript_id "2_00000136"; exon_number "21"; gene_name "Tpp2"; oId "NM_009418"; nearest_ref "2_00000113"; class_code "="; tss_id "TSS112";
chr1	Cufflinks	exon	44039917	44040161	.	+	.	gene_id "XLOC_000088"; transcript_id "2_00000136"; exon_number "22"; gene_name "Tpp2"; oId "NM_009418"; nearest_ref "2_00000113"; class_code "="; tss_id "TSS112";
chr1	Cufflinks	exon	44040359	44040437	.	+	.	gene_id "XLOC_000088"; transcript_id "2_00000136"; exon_number "23"; gene_name "Tpp2"; oId "NM_009418"; nearest_ref "2_00000113"; class_code "="; tss_id "TSS112";
chr1	Cufflinks	exon	44042261	44042299	.	+	.	gene_id "XLOC_000088"; transcript_id "2_00000136"; exon_number "24"; gene_name "Tpp2"; oId "NM_009418"; nearest_ref "2_00000113"; class_code "="; tss_id "TSS112";
chr1	Cufflinks	exon	44047356	44047507	.	+	.	gene_id "XLOC_000088"; transcript_id "2_00000136"; exon_number "25"; gene_name "Tpp2"; oId "NM_009418"; nearest_ref "2_00000113"; class_code "="; tss_id "TSS112";
chr1	Cufflinks	exon	44048108	44048204	.	+	.	gene_id "XLOC_000088"; transcript_id "2_00000136"; exon_number "26"; gene_name "Tpp2"; oId "NM_009418"; nearest_ref "2_00000113"; class_code "="; tss_id "TSS112";
chr1	Cufflinks	exon	44049109	44049239	.	+	.	gene_id "XLOC_000088"; transcript_id "2_00000136"; exon_number "27"; gene_name "Tpp2"; oId "NM_009418"; nearest_ref "2_00000113"; class_code "="; tss_id "TSS112";
chr1	Cufflinks	exon	44056473	44056680	.	+	.	gene_id "XLOC_000088"; transcript_id "2_00000136"; exon_number "28"; gene_name "Tpp2"; oId "NM_009418"; nearest_ref "2_00000113"; class_code "="; tss_id "TSS112";
chr1	Cufflinks	exon	44058164	44058283	.	+	.	gene_id "XLOC_000088"; transcript_id "2_00000136"; exon_number "29"; gene_name "Tpp2"; oId "NM_009418"; nearest_ref "2_00000113"; class_code "="; tss_id "TSS112";
chr1	Cufflinks	exon	44058949	44059816	.	+	.	gene_id "XLOC_000088"; transcript_id "2_00000136"; exon_number "30"; gene_name "Tpp2"; oId "NM_009418"; nearest_ref "2_00000113"; class_code "="; tss_id "TSS112";
chr1	Cufflinks	exon	44176813	44177119	.	+	.	gene_id "XLOC_000089"; transcript_id "2_00000141"; exon_number "1"; gene_name "Bivm"; oId "NM_144558"; nearest_ref "2_00000114"; class_code "="; tss_id "TSS115";
chr1	Cufflinks	exon	44183111	44183711	.	+	.	gene_id "XLOC_000089"; transcript_id "2_00000141"; exon_number "2"; gene_name "Bivm"; oId "NM_144558"; nearest_ref "2_00000114"; class_code "="; tss_id "TSS115";
chr1	Cufflinks	exon	44184483	44184609	.	+	.	gene_id "XLOC_000089"; transcript_id "2_00000141"; exon_number "3"; gene_name "Bivm"; oId "NM_144558"; nearest_ref "2_00000114"; class_code "="; tss_id "TSS115";
chr1	Cufflinks	exon	44185573	44185668	.	+	.	gene_id "XLOC_000089"; transcript_id "2_00000141"; exon_number "4"; gene_name "Bivm"; oId "NM_144558"; nearest_ref "2_00000114"; class_code "="; tss_id "TSS115";
chr1	Cufflinks	exon	44186105	44186209	.	+	.	gene_id "XLOC_000089"; transcript_id "2_00000141"; exon_number "5"; gene_name "Bivm"; oId "NM_144558"; nearest_ref "2_00000114"; class_code "="; tss_id "TSS115";
chr1	Cufflinks	exon	44186428	44186522	.	+	.	gene_id "XLOC_000089"; transcript_id "2_00000141"; exon_number "6"; gene_name "Bivm"; oId "NM_144558"; nearest_ref "2_00000114"; class_code "="; tss_id "TSS115";
chr1	Cufflinks	exon	44193829	44193961	.	+	.	gene_id "XLOC_000089"; transcript_id "2_00000141"; exon_number "7"; gene_name "Bivm"; oId "NM_144558"; nearest_ref "2_00000114"; class_code "="; tss_id "TSS115";
chr1	Cufflinks	exon	44195418	44195504	.	+	.	gene_id "XLOC_000089"; transcript_id "2_00000141"; exon_number "8"; gene_name "Bivm"; oId "NM_144558"; nearest_ref "2_00000114"; class_code "="; tss_id "TSS115";
chr1	Cufflinks	exon	44198623	44198719	.	+	.	gene_id "XLOC_000089"; transcript_id "2_00000141"; exon_number "9"; gene_name "Bivm"; oId "NM_144558"; nearest_ref "2_00000114"; class_code "="; tss_id "TSS115";
chr1	Cufflinks	exon	44199694	44201616	.	+	.	gene_id "XLOC_000089"; transcript_id "2_00000141"; exon_number "10"; gene_name "Bivm"; oId "NM_144558"; nearest_ref "2_00000114"; class_code "="; tss_id "TSS115";
chr1	Cufflinks	exon	44204589	44204995	.	+	.	gene_id "XLOC_000090"; transcript_id "2_00000143"; exon_number "1"; gene_name "Ercc5"; oId "NM_011729"; nearest_ref "2_00000115"; class_code "="; tss_id "TSS116";
chr1	Cufflinks	exon	44213782	44213957	.	+	.	gene_id "XLOC_000090"; transcript_id "2_00000143"; exon_number "2"; gene_name "Ercc5"; oId "NM_011729"; nearest_ref "2_00000115"; class_code "="; tss_id "TSS116";
chr1	Cufflinks	exon	44214989	44215104	.	+	.	gene_id "XLOC_000090"; transcript_id "2_00000143"; exon_number "3"; gene_name "Ercc5"; oId "NM_011729"; nearest_ref "2_00000115"; class_code "="; tss_id "TSS116";
chr1	Cufflinks	exon	44215650	44215736	.	+	.	gene_id "XLOC_000090"; transcript_id "2_00000143"; exon_number "4"; gene_name "Ercc5"; oId "NM_011729"; nearest_ref "2_00000115"; class_code "="; tss_id "TSS116";
chr1	Cufflinks	exon	44217822	44217882	.	+	.	gene_id "XLOC_000090"; transcript_id "2_00000143"; exon_number "5"; gene_name "Ercc5"; oId "NM_011729"; nearest_ref "2_00000115"; class_code "="; tss_id "TSS116";
chr1	Cufflinks	exon	44218655	44218798	.	+	.	gene_id "XLOC_000090"; transcript_id "2_00000143"; exon_number "6"; gene_name "Ercc5"; oId "NM_011729"; nearest_ref "2_00000115"; class_code "="; tss_id "TSS116";
chr1	Cufflinks	exon	44220722	44220929	.	+	.	gene_id "XLOC_000090"; transcript_id "2_00000143"; exon_number "7"; gene_name "Ercc5"; oId "NM_011729"; nearest_ref "2_00000115"; class_code "="; tss_id "TSS116";
chr1	Cufflinks	exon	44223654	44224727	.	+	.	gene_id "XLOC_000090"; transcript_id "2_00000143"; exon_number "8"; gene_name "Ercc5"; oId "NM_011729"; nearest_ref "2_00000115"; class_code "="; tss_id "TSS116";
chr1	Cufflinks	exon	44230183	44230424	.	+	.	gene_id "XLOC_000090"; transcript_id "2_00000143"; exon_number "9"; gene_name "Ercc5"; oId "NM_011729"; nearest_ref "2_00000115"; class_code "="; tss_id "TSS116";
chr1	Cufflinks	exon	44230757	44230876	.	+	.	gene_id "XLOC_000090"; transcript_id "2_00000143"; exon_number "10"; gene_name "Ercc5"; oId "NM_011729"; nearest_ref "2_00000115"; class_code "="; tss_id "TSS116";
chr1	Cufflinks	exon	44231007	44231220	.	+	.	gene_id "XLOC_000090"; transcript_id "2_00000143"; exon_number "11"; gene_name "Ercc5"; oId "NM_011729"; nearest_ref "2_00000115"; class_code "="; tss_id "TSS116";
chr1	Cufflinks	exon	44232684	44232828	.	+	.	gene_id "XLOC_000090"; transcript_id "2_00000143"; exon_number "12"; gene_name "Ercc5"; oId "NM_011729"; nearest_ref "2_00000115"; class_code "="; tss_id "TSS116";
chr1	Cufflinks	exon	44235019	44235219	.	+	.	gene_id "XLOC_000090"; transcript_id "2_00000143"; exon_number "13"; gene_name "Ercc5"; oId "NM_011729"; nearest_ref "2_00000115"; class_code "="; tss_id "TSS116";
chr1	Cufflinks	exon	44235992	44236076	.	+	.	gene_id "XLOC_000090"; transcript_id "2_00000143"; exon_number "14"; gene_name "Ercc5"; oId "NM_011729"; nearest_ref "2_00000115"; class_code "="; tss_id "TSS116";
chr1	Cufflinks	exon	44237376	44238105	.	+	.	gene_id "XLOC_000090"; transcript_id "2_00000143"; exon_number "15"; gene_name "Ercc5"; oId "NM_011729"; nearest_ref "2_00000115"; class_code "="; tss_id "TSS116";
chr1	Cufflinks	exon	44608516	44608717	.	+	.	gene_id "XLOC_000091"; transcript_id "2_00000144"; exon_number "1"; gene_name "Gulp1"; oId "NM_028450"; nearest_ref "2_00000116"; class_code "="; tss_id "TSS117";
chr1	Cufflinks	exon	44745989	44746060	.	+	.	gene_id "XLOC_000091"; transcript_id "2_00000144"; exon_number "2"; gene_name "Gulp1"; oId "NM_028450"; nearest_ref "2_00000116"; class_code "="; tss_id "TSS117";
chr1	Cufflinks	exon	44765462	44765523	.	+	.	gene_id "XLOC_000091"; transcript_id "2_00000144"; exon_number "3"; gene_name "Gulp1"; oId "NM_028450"; nearest_ref "2_00000116"; class_code "="; tss_id "TSS117";
chr1	Cufflinks	exon	44801319	44801390	.	+	.	gene_id "XLOC_000091"; transcript_id "2_00000144"; exon_number "4"; gene_name "Gulp1"; oId "NM_028450"; nearest_ref "2_00000116"; class_code "="; tss_id "TSS117";
chr1	Cufflinks	exon	44811188	44811286	.	+	.	gene_id "XLOC_000091"; transcript_id "2_00000144"; exon_number "5"; gene_name "Gulp1"; oId "NM_028450"; nearest_ref "2_00000116"; class_code "="; tss_id "TSS117";
chr1	Cufflinks	exon	44822859	44822996	.	+	.	gene_id "XLOC_000091"; transcript_id "2_00000144"; exon_number "6"; gene_name "Gulp1"; oId "NM_028450"; nearest_ref "2_00000116"; class_code "="; tss_id "TSS117";
chr1	Cufflinks	exon	44830116	44830232	.	+	.	gene_id "XLOC_000091"; transcript_id "2_00000144"; exon_number "7"; gene_name "Gulp1"; oId "NM_028450"; nearest_ref "2_00000116"; class_code "="; tss_id "TSS117";
chr1	Cufflinks	exon	44830898	44830990	.	+	.	gene_id "XLOC_000091"; transcript_id "2_00000144"; exon_number "8"; gene_name "Gulp1"; oId "NM_028450"; nearest_ref "2_00000116"; class_code "="; tss_id "TSS117";
chr1	Cufflinks	exon	44837813	44837951	.	+	.	gene_id "XLOC_000091"; transcript_id "2_00000144"; exon_number "9"; gene_name "Gulp1"; oId "NM_028450"; nearest_ref "2_00000116"; class_code "="; tss_id "TSS117";
chr1	Cufflinks	exon	44845293	44845387	.	+	.	gene_id "XLOC_000091"; transcript_id "2_00000144"; exon_number "10"; gene_name "Gulp1"; oId "NM_028450"; nearest_ref "2_00000116"; class_code "="; tss_id "TSS117";
chr1	Cufflinks	exon	44851795	44853681	.	+	.	gene_id "XLOC_000091"; transcript_id "2_00000144"; exon_number "11"; gene_name "Gulp1"; oId "NM_028450"; nearest_ref "2_00000116"; class_code "="; tss_id "TSS117";
chr1	Cufflinks	exon	45368383	45368677	.	+	.	gene_id "XLOC_000092"; transcript_id "2_00000145"; exon_number "1"; gene_name "Col3a1"; oId "NM_009930"; nearest_ref "2_00000117"; class_code "="; tss_id "TSS118";
chr1	Cufflinks	exon	45378342	45378541	.	+	.	gene_id "XLOC_000092"; transcript_id "2_00000145"; exon_number "2"; gene_name "Col3a1"; oId "NM_009930"; nearest_ref "2_00000117"; class_code "="; tss_id "TSS118";
chr1	Cufflinks	exon	45378787	45378837	.	+	.	gene_id "XLOC_000092"; transcript_id "2_00000145"; exon_number "3"; gene_name "Col3a1"; oId "NM_009930"; nearest_ref "2_00000117"; class_code "="; tss_id "TSS118";
chr1	Cufflinks	exon	45379251	45379364	.	+	.	gene_id "XLOC_000092"; transcript_id "2_00000145"; exon_number "4"; gene_name "Col3a1"; oId "NM_009930"; nearest_ref "2_00000117"; class_code "="; tss_id "TSS118";
chr1	Cufflinks	exon	45380568	45380642	.	+	.	gene_id "XLOC_000092"; transcript_id "2_00000145"; exon_number "5"; gene_name "Col3a1"; oId "NM_009930"; nearest_ref "2_00000117"; class_code "="; tss_id "TSS118";
chr1	Cufflinks	exon	45382205	45382258	.	+	.	gene_id "XLOC_000092"; transcript_id "2_00000145"; exon_number "6"; gene_name "Col3a1"; oId "NM_009930"; nearest_ref "2_00000117"; class_code "="; tss_id "TSS118";
chr1	Cufflinks	exon	45382650	45382703	.	+	.	gene_id "XLOC_000092"; transcript_id "2_00000145"; exon_number "7"; gene_name "Col3a1"; oId "NM_009930"; nearest_ref "2_00000117"; class_code "="; tss_id "TSS118";
chr1	Cufflinks	exon	45383416	45383469	.	+	.	gene_id "XLOC_000092"; transcript_id "2_00000145"; exon_number "8"; gene_name "Col3a1"; oId "NM_009930"; nearest_ref "2_00000117"; class_code "="; tss_id "TSS118";
chr1	Cufflinks	exon	45384434	45384487	.	+	.	gene_id "XLOC_000092"; transcript_id "2_00000145"; exon_number "9"; gene_name "Col3a1"; oId "NM_009930"; nearest_ref "2_00000117"; class_code "="; tss_id "TSS118";
chr1	Cufflinks	exon	45384655	45384708	.	+	.	gene_id "XLOC_000092"; transcript_id "2_00000145"; exon_number "10"; gene_name "Col3a1"; oId "NM_009930"; nearest_ref "2_00000117"; class_code "="; tss_id "TSS118";
chr1	Cufflinks	exon	45385278	45385331	.	+	.	gene_id "XLOC_000092"; transcript_id "2_00000145"; exon_number "11"; gene_name "Col3a1"; oId "NM_009930"; nearest_ref "2_00000117"; class_code "="; tss_id "TSS118";
chr1	Cufflinks	exon	45385722	45385766	.	+	.	gene_id "XLOC_000092"; transcript_id "2_00000145"; exon_number "12"; gene_name "Col3a1"; oId "NM_009930"; nearest_ref "2_00000117"; class_code "="; tss_id "TSS118";
chr1	Cufflinks	exon	45385898	45385951	.	+	.	gene_id "XLOC_000092"; transcript_id "2_00000145"; exon_number "13"; gene_name "Col3a1"; oId "NM_009930"; nearest_ref "2_00000117"; class_code "="; tss_id "TSS118";
chr1	Cufflinks	exon	45386948	45386992	.	+	.	gene_id "XLOC_000092"; transcript_id "2_00000145"; exon_number "14"; gene_name "Col3a1"; oId "NM_009930"; nearest_ref "2_00000117"; class_code "="; tss_id "TSS118";
chr1	Cufflinks	exon	45387400	45387453	.	+	.	gene_id "XLOC_000092"; transcript_id "2_00000145"; exon_number "15"; gene_name "Col3a1"; oId "NM_009930"; nearest_ref "2_00000117"; class_code "="; tss_id "TSS118";
chr1	Cufflinks	exon	45387951	45388049	.	+	.	gene_id "XLOC_000092"; transcript_id "2_00000145"; exon_number "16"; gene_name "Col3a1"; oId "NM_009930"; nearest_ref "2_00000117"; class_code "="; tss_id "TSS118";
chr1	Cufflinks	exon	45388362	45388406	.	+	.	gene_id "XLOC_000092"; transcript_id "2_00000145"; exon_number "17"; gene_name "Col3a1"; oId "NM_009930"; nearest_ref "2_00000117"; class_code "="; tss_id "TSS118";
chr1	Cufflinks	exon	45388523	45388621	.	+	.	gene_id "XLOC_000092"; transcript_id "2_00000145"; exon_number "18"; gene_name "Col3a1"; oId "NM_009930"; nearest_ref "2_00000117"; class_code "="; tss_id "TSS118";
chr1	Cufflinks	exon	45388818	45388871	.	+	.	gene_id "XLOC_000092"; transcript_id "2_00000145"; exon_number "19"; gene_name "Col3a1"; oId "NM_009930"; nearest_ref "2_00000117"; class_code "="; tss_id "TSS118";
chr1	Cufflinks	exon	45388980	45389087	.	+	.	gene_id "XLOC_000092"; transcript_id "2_00000145"; exon_number "20"; gene_name "Col3a1"; oId "NM_009930"; nearest_ref "2_00000117"; class_code "="; tss_id "TSS118";
chr1	Cufflinks	exon	45389810	45389863	.	+	.	gene_id "XLOC_000092"; transcript_id "2_00000145"; exon_number "21"; gene_name "Col3a1"; oId "NM_009930"; nearest_ref "2_00000117"; class_code "="; tss_id "TSS118";
chr1	Cufflinks	exon	45390408	45390506	.	+	.	gene_id "XLOC_000092"; transcript_id "2_00000145"; exon_number "22"; gene_name "Col3a1"; oId "NM_009930"; nearest_ref "2_00000117"; class_code "="; tss_id "TSS118";
chr1	Cufflinks	exon	45390852	45390905	.	+	.	gene_id "XLOC_000092"; transcript_id "2_00000145"; exon_number "23"; gene_name "Col3a1"; oId "NM_009930"; nearest_ref "2_00000117"; class_code "="; tss_id "TSS118";
chr1	Cufflinks	exon	45391059	45391157	.	+	.	gene_id "XLOC_000092"; transcript_id "2_00000145"; exon_number "24"; gene_name "Col3a1"; oId "NM_009930"; nearest_ref "2_00000117"; class_code "="; tss_id "TSS118";
chr1	Cufflinks	exon	45391442	45391495	.	+	.	gene_id "XLOC_000092"; transcript_id "2_00000145"; exon_number "25"; gene_name "Col3a1"; oId "NM_009930"; nearest_ref "2_00000117"; class_code "="; tss_id "TSS118";
chr1	Cufflinks	exon	45391606	45391659	.	+	.	gene_id "XLOC_000092"; transcript_id "2_00000145"; exon_number "26"; gene_name "Col3a1"; oId "NM_009930"; nearest_ref "2_00000117"; class_code "="; tss_id "TSS118";
chr1	Cufflinks	exon	45391980	45392033	.	+	.	gene_id "XLOC_000092"; transcript_id "2_00000145"; exon_number "27"; gene_name "Col3a1"; oId "NM_009930"; nearest_ref "2_00000117"; class_code "="; tss_id "TSS118";
chr1	Cufflinks	exon	45392573	45392626	.	+	.	gene_id "XLOC_000092"; transcript_id "2_00000145"; exon_number "28"; gene_name "Col3a1"; oId "NM_009930"; nearest_ref "2_00000117"; class_code "="; tss_id "TSS118";
chr1	Cufflinks	exon	45393505	45393549	.	+	.	gene_id "XLOC_000092"; transcript_id "2_00000145"; exon_number "29"; gene_name "Col3a1"; oId "NM_009930"; nearest_ref "2_00000117"; class_code "="; tss_id "TSS118";
chr1	Cufflinks	exon	45394086	45394184	.	+	.	gene_id "XLOC_000092"; transcript_id "2_00000145"; exon_number "30"; gene_name "Col3a1"; oId "NM_009930"; nearest_ref "2_00000117"; class_code "="; tss_id "TSS118";
chr1	Cufflinks	exon	45394271	45394378	.	+	.	gene_id "XLOC_000092"; transcript_id "2_00000145"; exon_number "31"; gene_name "Col3a1"; oId "NM_009930"; nearest_ref "2_00000117"; class_code "="; tss_id "TSS118";
chr1	Cufflinks	exon	45394803	45394856	.	+	.	gene_id "XLOC_000092"; transcript_id "2_00000145"; exon_number "32"; gene_name "Col3a1"; oId "NM_009930"; nearest_ref "2_00000117"; class_code "="; tss_id "TSS118";
chr1	Cufflinks	exon	45395419	45395472	.	+	.	gene_id "XLOC_000092"; transcript_id "2_00000145"; exon_number "33"; gene_name "Col3a1"; oId "NM_009930"; nearest_ref "2_00000117"; class_code "="; tss_id "TSS118";
chr1	Cufflinks	exon	45395555	45395608	.	+	.	gene_id "XLOC_000092"; transcript_id "2_00000145"; exon_number "34"; gene_name "Col3a1"; oId "NM_009930"; nearest_ref "2_00000117"; class_code "="; tss_id "TSS118";
chr1	Cufflinks	exon	45396204	45396257	.	+	.	gene_id "XLOC_000092"; transcript_id "2_00000145"; exon_number "35"; gene_name "Col3a1"; oId "NM_009930"; nearest_ref "2_00000117"; class_code "="; tss_id "TSS118";
chr1	Cufflinks	exon	45396719	45396826	.	+	.	gene_id "XLOC_000092"; transcript_id "2_00000145"; exon_number "36"; gene_name "Col3a1"; oId "NM_009930"; nearest_ref "2_00000117"; class_code "="; tss_id "TSS118";
chr1	Cufflinks	exon	45397100	45397153	.	+	.	gene_id "XLOC_000092"; transcript_id "2_00000145"; exon_number "37"; gene_name "Col3a1"; oId "NM_009930"; nearest_ref "2_00000117"; class_code "="; tss_id "TSS118";
chr1	Cufflinks	exon	45397475	45397528	.	+	.	gene_id "XLOC_000092"; transcript_id "2_00000145"; exon_number "38"; gene_name "Col3a1"; oId "NM_009930"; nearest_ref "2_00000117"; class_code "="; tss_id "TSS118";
chr1	Cufflinks	exon	45397711	45397872	.	+	.	gene_id "XLOC_000092"; transcript_id "2_00000145"; exon_number "39"; gene_name "Col3a1"; oId "NM_009930"; nearest_ref "2_00000117"; class_code "="; tss_id "TSS118";
chr1	Cufflinks	exon	45397983	45398090	.	+	.	gene_id "XLOC_000092"; transcript_id "2_00000145"; exon_number "40"; gene_name "Col3a1"; oId "NM_009930"; nearest_ref "2_00000117"; class_code "="; tss_id "TSS118";
chr1	Cufflinks	exon	45398968	45399075	.	+	.	gene_id "XLOC_000092"; transcript_id "2_00000145"; exon_number "41"; gene_name "Col3a1"; oId "NM_009930"; nearest_ref "2_00000117"; class_code "="; tss_id "TSS118";
chr1	Cufflinks	exon	45400101	45400154	.	+	.	gene_id "XLOC_000092"; transcript_id "2_00000145"; exon_number "42"; gene_name "Col3a1"; oId "NM_009930"; nearest_ref "2_00000117"; class_code "="; tss_id "TSS118";
chr1	Cufflinks	exon	45400239	45400346	.	+	.	gene_id "XLOC_000092"; transcript_id "2_00000145"; exon_number "43"; gene_name "Col3a1"; oId "NM_009930"; nearest_ref "2_00000117"; class_code "="; tss_id "TSS118";
chr1	Cufflinks	exon	45400811	45400864	.	+	.	gene_id "XLOC_000092"; transcript_id "2_00000145"; exon_number "44"; gene_name "Col3a1"; oId "NM_009930"; nearest_ref "2_00000117"; class_code "="; tss_id "TSS118";
chr1	Cufflinks	exon	45401304	45401411	.	+	.	gene_id "XLOC_000092"; transcript_id "2_00000145"; exon_number "45"; gene_name "Col3a1"; oId "NM_009930"; nearest_ref "2_00000117"; class_code "="; tss_id "TSS118";
chr1	Cufflinks	exon	45401642	45401695	.	+	.	gene_id "XLOC_000092"; transcript_id "2_00000145"; exon_number "46"; gene_name "Col3a1"; oId "NM_009930"; nearest_ref "2_00000117"; class_code "="; tss_id "TSS118";
chr1	Cufflinks	exon	45401797	45401904	.	+	.	gene_id "XLOC_000092"; transcript_id "2_00000145"; exon_number "47"; gene_name "Col3a1"; oId "NM_009930"; nearest_ref "2_00000117"; class_code "="; tss_id "TSS118";
chr1	Cufflinks	exon	45402693	45402987	.	+	.	gene_id "XLOC_000092"; transcript_id "2_00000145"; exon_number "48"; gene_name "Col3a1"; oId "NM_009930"; nearest_ref "2_00000117"; class_code "="; tss_id "TSS118";
chr1	Cufflinks	exon	45403965	45404152	.	+	.	gene_id "XLOC_000092"; transcript_id "2_00000145"; exon_number "49"; gene_name "Col3a1"; oId "NM_009930"; nearest_ref "2_00000117"; class_code "="; tss_id "TSS118";
chr1	Cufflinks	exon	45404481	45404723	.	+	.	gene_id "XLOC_000092"; transcript_id "2_00000145"; exon_number "50"; gene_name "Col3a1"; oId "NM_009930"; nearest_ref "2_00000117"; class_code "="; tss_id "TSS118";
chr1	Cufflinks	exon	45405446	45406551	.	+	.	gene_id "XLOC_000092"; transcript_id "2_00000145"; exon_number "51"; gene_name "Col3a1"; oId "NM_009930"; nearest_ref "2_00000117"; class_code "="; tss_id "TSS118";
chr1	Cufflinks	exon	45852346	45852449	.	+	.	gene_id "XLOC_000093"; transcript_id "2_00000147"; exon_number "1"; gene_name "Wdr75"; oId "NM_028599"; nearest_ref "2_00000118"; class_code "="; tss_id "TSS119";
chr1	Cufflinks	exon	45855861	45855990	.	+	.	gene_id "XLOC_000093"; transcript_id "2_00000147"; exon_number "2"; gene_name "Wdr75"; oId "NM_028599"; nearest_ref "2_00000118"; class_code "="; tss_id "TSS119";
chr1	Cufflinks	exon	45858006	45858071	.	+	.	gene_id "XLOC_000093"; transcript_id "2_00000147"; exon_number "3"; gene_name "Wdr75"; oId "NM_028599"; nearest_ref "2_00000118"; class_code "="; tss_id "TSS119";
chr1	Cufflinks	exon	45858884	45858974	.	+	.	gene_id "XLOC_000093"; transcript_id "2_00000147"; exon_number "4"; gene_name "Wdr75"; oId "NM_028599"; nearest_ref "2_00000118"; class_code "="; tss_id "TSS119";
chr1	Cufflinks	exon	45860722	45860846	.	+	.	gene_id "XLOC_000093"; transcript_id "2_00000147"; exon_number "5"; gene_name "Wdr75"; oId "NM_028599"; nearest_ref "2_00000118"; class_code "="; tss_id "TSS119";
chr1	Cufflinks	exon	45862222	45862292	.	+	.	gene_id "XLOC_000093"; transcript_id "2_00000147"; exon_number "6"; gene_name "Wdr75"; oId "NM_028599"; nearest_ref "2_00000118"; class_code "="; tss_id "TSS119";
chr1	Cufflinks	exon	45863518	45863637	.	+	.	gene_id "XLOC_000093"; transcript_id "2_00000147"; exon_number "7"; gene_name "Wdr75"; oId "NM_028599"; nearest_ref "2_00000118"; class_code "="; tss_id "TSS119";
chr1	Cufflinks	exon	45864516	45864604	.	+	.	gene_id "XLOC_000093"; transcript_id "2_00000147"; exon_number "8"; gene_name "Wdr75"; oId "NM_028599"; nearest_ref "2_00000118"; class_code "="; tss_id "TSS119";
chr1	Cufflinks	exon	45868886	45869044	.	+	.	gene_id "XLOC_000093"; transcript_id "2_00000147"; exon_number "9"; gene_name "Wdr75"; oId "NM_028599"; nearest_ref "2_00000118"; class_code "="; tss_id "TSS119";
chr1	Cufflinks	exon	45869890	45869949	.	+	.	gene_id "XLOC_000093"; transcript_id "2_00000147"; exon_number "10"; gene_name "Wdr75"; oId "NM_028599"; nearest_ref "2_00000118"; class_code "="; tss_id "TSS119";
chr1	Cufflinks	exon	45870035	45870150	.	+	.	gene_id "XLOC_000093"; transcript_id "2_00000147"; exon_number "11"; gene_name "Wdr75"; oId "NM_028599"; nearest_ref "2_00000118"; class_code "="; tss_id "TSS119";
chr1	Cufflinks	exon	45871386	45871561	.	+	.	gene_id "XLOC_000093"; transcript_id "2_00000147"; exon_number "12"; gene_name "Wdr75"; oId "NM_028599"; nearest_ref "2_00000118"; class_code "="; tss_id "TSS119";
chr1	Cufflinks	exon	45873322	45873479	.	+	.	gene_id "XLOC_000093"; transcript_id "2_00000147"; exon_number "13"; gene_name "Wdr75"; oId "NM_028599"; nearest_ref "2_00000118"; class_code "="; tss_id "TSS119";
chr1	Cufflinks	exon	45874108	45874288	.	+	.	gene_id "XLOC_000093"; transcript_id "2_00000147"; exon_number "14"; gene_name "Wdr75"; oId "NM_028599"; nearest_ref "2_00000118"; class_code "="; tss_id "TSS119";
chr1	Cufflinks	exon	45875015	45875109	.	+	.	gene_id "XLOC_000093"; transcript_id "2_00000147"; exon_number "15"; gene_name "Wdr75"; oId "NM_028599"; nearest_ref "2_00000118"; class_code "="; tss_id "TSS119";
chr1	Cufflinks	exon	45875667	45875762	.	+	.	gene_id "XLOC_000093"; transcript_id "2_00000147"; exon_number "16"; gene_name "Wdr75"; oId "NM_028599"; nearest_ref "2_00000118"; class_code "="; tss_id "TSS119";
chr1	Cufflinks	exon	45876334	45876503	.	+	.	gene_id "XLOC_000093"; transcript_id "2_00000147"; exon_number "17"; gene_name "Wdr75"; oId "NM_028599"; nearest_ref "2_00000118"; class_code "="; tss_id "TSS119";
chr1	Cufflinks	exon	45876976	45877035	.	+	.	gene_id "XLOC_000093"; transcript_id "2_00000147"; exon_number "18"; gene_name "Wdr75"; oId "NM_028599"; nearest_ref "2_00000118"; class_code "="; tss_id "TSS119";
chr1	Cufflinks	exon	45879293	45879439	.	+	.	gene_id "XLOC_000093"; transcript_id "2_00000147"; exon_number "19"; gene_name "Wdr75"; oId "NM_028599"; nearest_ref "2_00000118"; class_code "="; tss_id "TSS119";
chr1	Cufflinks	exon	45879728	45879819	.	+	.	gene_id "XLOC_000093"; transcript_id "2_00000147"; exon_number "20"; gene_name "Wdr75"; oId "NM_028599"; nearest_ref "2_00000118"; class_code "="; tss_id "TSS119";
chr1	Cufflinks	exon	45880153	45880458	.	+	.	gene_id "XLOC_000093"; transcript_id "2_00000147"; exon_number "21"; gene_name "Wdr75"; oId "NM_028599"; nearest_ref "2_00000118"; class_code "="; tss_id "TSS119";
chr1	Cufflinks	exon	46123583	46123669	.	+	.	gene_id "XLOC_000094"; transcript_id "2_00000148"; exon_number "1"; gene_name "Dnahc7b"; oId "NM_001160386"; nearest_ref "2_00000119"; class_code "="; tss_id "TSS120";
chr1	Cufflinks	exon	46123790	46123849	.	+	.	gene_id "XLOC_000094"; transcript_id "2_00000148"; exon_number "2"; gene_name "Dnahc7b"; oId "NM_001160386"; nearest_ref "2_00000119"; class_code "="; tss_id "TSS120";
chr1	Cufflinks	exon	46135368	46135430	.	+	.	gene_id "XLOC_000094"; transcript_id "2_00000148"; exon_number "3"; gene_name "Dnahc7b"; oId "NM_001160386"; nearest_ref "2_00000119"; class_code "="; tss_id "TSS120";
chr1	Cufflinks	exon	46138280	46138342	.	+	.	gene_id "XLOC_000094"; transcript_id "2_00000148"; exon_number "4"; gene_name "Dnahc7b"; oId "NM_001160386"; nearest_ref "2_00000119"; class_code "="; tss_id "TSS120";
chr1	Cufflinks	exon	46140550	46140658	.	+	.	gene_id "XLOC_000094"; transcript_id "2_00000148"; exon_number "5"; gene_name "Dnahc7b"; oId "NM_001160386"; nearest_ref "2_00000119"; class_code "="; tss_id "TSS120";
chr1	Cufflinks	exon	46142400	46142547	.	+	.	gene_id "XLOC_000094"; transcript_id "2_00000148"; exon_number "6"; gene_name "Dnahc7b"; oId "NM_001160386"; nearest_ref "2_00000119"; class_code "="; tss_id "TSS120";
chr1	Cufflinks	exon	46154843	46154930	.	+	.	gene_id "XLOC_000094"; transcript_id "2_00000148"; exon_number "7"; gene_name "Dnahc7b"; oId "NM_001160386"; nearest_ref "2_00000119"; class_code "="; tss_id "TSS120";
chr1	Cufflinks	exon	46156263	46156443	.	+	.	gene_id "XLOC_000094"; transcript_id "2_00000148"; exon_number "8"; gene_name "Dnahc7b"; oId "NM_001160386"; nearest_ref "2_00000119"; class_code "="; tss_id "TSS120";
chr1	Cufflinks	exon	46166110	46166185	.	+	.	gene_id "XLOC_000094"; transcript_id "2_00000148"; exon_number "9"; gene_name "Dnahc7b"; oId "NM_001160386"; nearest_ref "2_00000119"; class_code "="; tss_id "TSS120";
chr1	Cufflinks	exon	46173014	46173139	.	+	.	gene_id "XLOC_000094"; transcript_id "2_00000148"; exon_number "10"; gene_name "Dnahc7b"; oId "NM_001160386"; nearest_ref "2_00000119"; class_code "="; tss_id "TSS120";
chr1	Cufflinks	exon	46176105	46176224	.	+	.	gene_id "XLOC_000094"; transcript_id "2_00000148"; exon_number "11"; gene_name "Dnahc7b"; oId "NM_001160386"; nearest_ref "2_00000119"; class_code "="; tss_id "TSS120";
chr1	Cufflinks	exon	46180462	46180645	.	+	.	gene_id "XLOC_000094"; transcript_id "2_00000148"; exon_number "12"; gene_name "Dnahc7b"; oId "NM_001160386"; nearest_ref "2_00000119"; class_code "="; tss_id "TSS120";
chr1	Cufflinks	exon	46181188	46181367	.	+	.	gene_id "XLOC_000094"; transcript_id "2_00000148"; exon_number "13"; gene_name "Dnahc7b"; oId "NM_001160386"; nearest_ref "2_00000119"; class_code "="; tss_id "TSS120";
chr1	Cufflinks	exon	46183507	46183779	.	+	.	gene_id "XLOC_000094"; transcript_id "2_00000148"; exon_number "14"; gene_name "Dnahc7b"; oId "NM_001160386"; nearest_ref "2_00000119"; class_code "="; tss_id "TSS120";
chr1	Cufflinks	exon	46184953	46185080	.	+	.	gene_id "XLOC_000094"; transcript_id "2_00000148"; exon_number "15"; gene_name "Dnahc7b"; oId "NM_001160386"; nearest_ref "2_00000119"; class_code "="; tss_id "TSS120";
chr1	Cufflinks	exon	46188151	46188229	.	+	.	gene_id "XLOC_000094"; transcript_id "2_00000148"; exon_number "16"; gene_name "Dnahc7b"; oId "NM_001160386"; nearest_ref "2_00000119"; class_code "="; tss_id "TSS120";
chr1	Cufflinks	exon	46191347	46191571	.	+	.	gene_id "XLOC_000094"; transcript_id "2_00000148"; exon_number "17"; gene_name "Dnahc7b"; oId "NM_001160386"; nearest_ref "2_00000119"; class_code "="; tss_id "TSS120";
chr1	Cufflinks	exon	46194257	46194403	.	+	.	gene_id "XLOC_000094"; transcript_id "2_00000148"; exon_number "18"; gene_name "Dnahc7b"; oId "NM_001160386"; nearest_ref "2_00000119"; class_code "="; tss_id "TSS120";
chr1	Cufflinks	exon	46196351	46197036	.	+	.	gene_id "XLOC_000094"; transcript_id "2_00000148"; exon_number "19"; gene_name "Dnahc7b"; oId "NM_001160386"; nearest_ref "2_00000119"; class_code "="; tss_id "TSS120";
chr1	Cufflinks	exon	46198823	46199009	.	+	.	gene_id "XLOC_000094"; transcript_id "2_00000148"; exon_number "20"; gene_name "Dnahc7b"; oId "NM_001160386"; nearest_ref "2_00000119"; class_code "="; tss_id "TSS120";
chr1	Cufflinks	exon	46232132	46232325	.	+	.	gene_id "XLOC_000094"; transcript_id "2_00000148"; exon_number "21"; gene_name "Dnahc7b"; oId "NM_001160386"; nearest_ref "2_00000119"; class_code "="; tss_id "TSS120";
chr1	Cufflinks	exon	46234075	46234273	.	+	.	gene_id "XLOC_000094"; transcript_id "2_00000148"; exon_number "22"; gene_name "Dnahc7b"; oId "NM_001160386"; nearest_ref "2_00000119"; class_code "="; tss_id "TSS120";
chr1	Cufflinks	exon	46239186	46239326	.	+	.	gene_id "XLOC_000094"; transcript_id "2_00000148"; exon_number "23"; gene_name "Dnahc7b"; oId "NM_001160386"; nearest_ref "2_00000119"; class_code "="; tss_id "TSS120";
chr1	Cufflinks	exon	46244000	46244212	.	+	.	gene_id "XLOC_000094"; transcript_id "2_00000148"; exon_number "24"; gene_name "Dnahc7b"; oId "NM_001160386"; nearest_ref "2_00000119"; class_code "="; tss_id "TSS120";
chr1	Cufflinks	exon	46245421	46245530	.	+	.	gene_id "XLOC_000094"; transcript_id "2_00000148"; exon_number "25"; gene_name "Dnahc7b"; oId "NM_001160386"; nearest_ref "2_00000119"; class_code "="; tss_id "TSS120";
chr1	Cufflinks	exon	46248496	46248664	.	+	.	gene_id "XLOC_000094"; transcript_id "2_00000148"; exon_number "26"; gene_name "Dnahc7b"; oId "NM_001160386"; nearest_ref "2_00000119"; class_code "="; tss_id "TSS120";
chr1	Cufflinks	exon	46251880	46251982	.	+	.	gene_id "XLOC_000094"; transcript_id "2_00000148"; exon_number "27"; gene_name "Dnahc7b"; oId "NM_001160386"; nearest_ref "2_00000119"; class_code "="; tss_id "TSS120";
chr1	Cufflinks	exon	46252094	46252221	.	+	.	gene_id "XLOC_000094"; transcript_id "2_00000148"; exon_number "28"; gene_name "Dnahc7b"; oId "NM_001160386"; nearest_ref "2_00000119"; class_code "="; tss_id "TSS120";
chr1	Cufflinks	exon	46258037	46258249	.	+	.	gene_id "XLOC_000094"; transcript_id "2_00000148"; exon_number "29"; gene_name "Dnahc7b"; oId "NM_001160386"; nearest_ref "2_00000119"; class_code "="; tss_id "TSS120";
chr1	Cufflinks	exon	46261063	46261161	.	+	.	gene_id "XLOC_000094"; transcript_id "2_00000148"; exon_number "30"; gene_name "Dnahc7b"; oId "NM_001160386"; nearest_ref "2_00000119"; class_code "="; tss_id "TSS120";
chr1	Cufflinks	exon	46264290	46264538	.	+	.	gene_id "XLOC_000094"; transcript_id "2_00000148"; exon_number "31"; gene_name "Dnahc7b"; oId "NM_001160386"; nearest_ref "2_00000119"; class_code "="; tss_id "TSS120";
chr1	Cufflinks	exon	46268094	46268243	.	+	.	gene_id "XLOC_000094"; transcript_id "2_00000148"; exon_number "32"; gene_name "Dnahc7b"; oId "NM_001160386"; nearest_ref "2_00000119"; class_code "="; tss_id "TSS120";
chr1	Cufflinks	exon	46270183	46270365	.	+	.	gene_id "XLOC_000094"; transcript_id "2_00000148"; exon_number "33"; gene_name "Dnahc7b"; oId "NM_001160386"; nearest_ref "2_00000119"; class_code "="; tss_id "TSS120";
chr1	Cufflinks	exon	46271143	46271319	.	+	.	gene_id "XLOC_000094"; transcript_id "2_00000148"; exon_number "34"; gene_name "Dnahc7b"; oId "NM_001160386"; nearest_ref "2_00000119"; class_code "="; tss_id "TSS120";
chr1	Cufflinks	exon	46273922	46274053	.	+	.	gene_id "XLOC_000094"; transcript_id "2_00000148"; exon_number "35"; gene_name "Dnahc7b"; oId "NM_001160386"; nearest_ref "2_00000119"; class_code "="; tss_id "TSS120";
chr1	Cufflinks	exon	46276166	46276390	.	+	.	gene_id "XLOC_000094"; transcript_id "2_00000148"; exon_number "36"; gene_name "Dnahc7b"; oId "NM_001160386"; nearest_ref "2_00000119"; class_code "="; tss_id "TSS120";
chr1	Cufflinks	exon	46278424	46278621	.	+	.	gene_id "XLOC_000094"; transcript_id "2_00000148"; exon_number "37"; gene_name "Dnahc7b"; oId "NM_001160386"; nearest_ref "2_00000119"; class_code "="; tss_id "TSS120";
chr1	Cufflinks	exon	46279917	46280072	.	+	.	gene_id "XLOC_000094"; transcript_id "2_00000148"; exon_number "38"; gene_name "Dnahc7b"; oId "NM_001160386"; nearest_ref "2_00000119"; class_code "="; tss_id "TSS120";
chr1	Cufflinks	exon	46281454	46281622	.	+	.	gene_id "XLOC_000094"; transcript_id "2_00000148"; exon_number "39"; gene_name "Dnahc7b"; oId "NM_001160386"; nearest_ref "2_00000119"; class_code "="; tss_id "TSS120";
chr1	Cufflinks	exon	46282611	46282737	.	+	.	gene_id "XLOC_000094"; transcript_id "2_00000148"; exon_number "40"; gene_name "Dnahc7b"; oId "NM_001160386"; nearest_ref "2_00000119"; class_code "="; tss_id "TSS120";
chr1	Cufflinks	exon	46283663	46283882	.	+	.	gene_id "XLOC_000094"; transcript_id "2_00000148"; exon_number "41"; gene_name "Dnahc7b"; oId "NM_001160386"; nearest_ref "2_00000119"; class_code "="; tss_id "TSS120";
chr1	Cufflinks	exon	46290324	46291196	.	+	.	gene_id "XLOC_000094"; transcript_id "2_00000148"; exon_number "42"; gene_name "Dnahc7b"; oId "NM_001160386"; nearest_ref "2_00000119"; class_code "="; tss_id "TSS120";
chr1	Cufflinks	exon	46293438	46293667	.	+	.	gene_id "XLOC_000094"; transcript_id "2_00000148"; exon_number "43"; gene_name "Dnahc7b"; oId "NM_001160386"; nearest_ref "2_00000119"; class_code "="; tss_id "TSS120";
chr1	Cufflinks	exon	46297626	46297956	.	+	.	gene_id "XLOC_000094"; transcript_id "2_00000148"; exon_number "44"; gene_name "Dnahc7b"; oId "NM_001160386"; nearest_ref "2_00000119"; class_code "="; tss_id "TSS120";
chr1	Cufflinks	exon	46298825	46299171	.	+	.	gene_id "XLOC_000094"; transcript_id "2_00000148"; exon_number "45"; gene_name "Dnahc7b"; oId "NM_001160386"; nearest_ref "2_00000119"; class_code "="; tss_id "TSS120";
chr1	Cufflinks	exon	46300100	46300280	.	+	.	gene_id "XLOC_000094"; transcript_id "2_00000148"; exon_number "46"; gene_name "Dnahc7b"; oId "NM_001160386"; nearest_ref "2_00000119"; class_code "="; tss_id "TSS120";
chr1	Cufflinks	exon	46306618	46306803	.	+	.	gene_id "XLOC_000094"; transcript_id "2_00000148"; exon_number "47"; gene_name "Dnahc7b"; oId "NM_001160386"; nearest_ref "2_00000119"; class_code "="; tss_id "TSS120";
chr1	Cufflinks	exon	46310215	46310378	.	+	.	gene_id "XLOC_000094"; transcript_id "2_00000148"; exon_number "48"; gene_name "Dnahc7b"; oId "NM_001160386"; nearest_ref "2_00000119"; class_code "="; tss_id "TSS120";
chr1	Cufflinks	exon	46325450	46325604	.	+	.	gene_id "XLOC_000094"; transcript_id "2_00000148"; exon_number "49"; gene_name "Dnahc7b"; oId "NM_001160386"; nearest_ref "2_00000119"; class_code "="; tss_id "TSS120";
chr1	Cufflinks	exon	46333806	46333996	.	+	.	gene_id "XLOC_000094"; transcript_id "2_00000148"; exon_number "50"; gene_name "Dnahc7b"; oId "NM_001160386"; nearest_ref "2_00000119"; class_code "="; tss_id "TSS120";
chr1	Cufflinks	exon	46346378	46346511	.	+	.	gene_id "XLOC_000094"; transcript_id "2_00000148"; exon_number "51"; gene_name "Dnahc7b"; oId "NM_001160386"; nearest_ref "2_00000119"; class_code "="; tss_id "TSS120";
chr1	Cufflinks	exon	46347400	46347735	.	+	.	gene_id "XLOC_000094"; transcript_id "2_00000148"; exon_number "52"; gene_name "Dnahc7b"; oId "NM_001160386"; nearest_ref "2_00000119"; class_code "="; tss_id "TSS120";
chr1	Cufflinks	exon	46355093	46355219	.	+	.	gene_id "XLOC_000094"; transcript_id "2_00000148"; exon_number "53"; gene_name "Dnahc7b"; oId "NM_001160386"; nearest_ref "2_00000119"; class_code "="; tss_id "TSS120";
chr1	Cufflinks	exon	46356659	46356853	.	+	.	gene_id "XLOC_000094"; transcript_id "2_00000148"; exon_number "54"; gene_name "Dnahc7b"; oId "NM_001160386"; nearest_ref "2_00000119"; class_code "="; tss_id "TSS120";
chr1	Cufflinks	exon	46360391	46360483	.	+	.	gene_id "XLOC_000094"; transcript_id "2_00000148"; exon_number "55"; gene_name "Dnahc7b"; oId "NM_001160386"; nearest_ref "2_00000119"; class_code "="; tss_id "TSS120";
chr1	Cufflinks	exon	46379095	46379271	.	+	.	gene_id "XLOC_000094"; transcript_id "2_00000148"; exon_number "56"; gene_name "Dnahc7b"; oId "NM_001160386"; nearest_ref "2_00000119"; class_code "="; tss_id "TSS120";
chr1	Cufflinks	exon	46381552	46381713	.	+	.	gene_id "XLOC_000094"; transcript_id "2_00000148"; exon_number "57"; gene_name "Dnahc7b"; oId "NM_001160386"; nearest_ref "2_00000119"; class_code "="; tss_id "TSS120";
chr1	Cufflinks	exon	46382553	46382753	.	+	.	gene_id "XLOC_000094"; transcript_id "2_00000148"; exon_number "58"; gene_name "Dnahc7b"; oId "NM_001160386"; nearest_ref "2_00000119"; class_code "="; tss_id "TSS120";
chr1	Cufflinks	exon	46394275	46394436	.	+	.	gene_id "XLOC_000094"; transcript_id "2_00000148"; exon_number "59"; gene_name "Dnahc7b"; oId "NM_001160386"; nearest_ref "2_00000119"; class_code "="; tss_id "TSS120";
chr1	Cufflinks	exon	46396963	46397148	.	+	.	gene_id "XLOC_000094"; transcript_id "2_00000148"; exon_number "60"; gene_name "Dnahc7b"; oId "NM_001160386"; nearest_ref "2_00000119"; class_code "="; tss_id "TSS120";
chr1	Cufflinks	exon	46400579	46400716	.	+	.	gene_id "XLOC_000094"; transcript_id "2_00000148"; exon_number "61"; gene_name "Dnahc7b"; oId "NM_001160386"; nearest_ref "2_00000119"; class_code "="; tss_id "TSS120";
chr1	Cufflinks	exon	46409660	46409890	.	+	.	gene_id "XLOC_000094"; transcript_id "2_00000148"; exon_number "62"; gene_name "Dnahc7b"; oId "NM_001160386"; nearest_ref "2_00000119"; class_code "="; tss_id "TSS120";
chr1	Cufflinks	exon	46413350	46413502	.	+	.	gene_id "XLOC_000094"; transcript_id "2_00000148"; exon_number "63"; gene_name "Dnahc7b"; oId "NM_001160386"; nearest_ref "2_00000119"; class_code "="; tss_id "TSS120";
chr1	Cufflinks	exon	46414974	46415151	.	+	.	gene_id "XLOC_000094"; transcript_id "2_00000148"; exon_number "64"; gene_name "Dnahc7b"; oId "NM_001160386"; nearest_ref "2_00000119"; class_code "="; tss_id "TSS120";
chr1	Cufflinks	exon	46419748	46419851	.	+	.	gene_id "XLOC_000094"; transcript_id "2_00000148"; exon_number "65"; gene_name "Dnahc7b"; oId "NM_001160386"; nearest_ref "2_00000119"; class_code "="; tss_id "TSS120";
chr1	Cufflinks	exon	46430078	46430395	.	+	.	gene_id "XLOC_000094"; transcript_id "2_00000148"; exon_number "66"; gene_name "Dnahc7b"; oId "NM_001160386"; nearest_ref "2_00000119"; class_code "="; tss_id "TSS120";
chr1	Cufflinks	exon	50984367	50984963	.	+	.	gene_id "XLOC_000095"; transcript_id "2_00000149"; exon_number "1"; gene_name "Tmeff2"; oId "NM_019790"; nearest_ref "2_00000120"; class_code "="; tss_id "TSS121";
chr1	Cufflinks	exon	50987393	50987502	.	+	.	gene_id "XLOC_000095"; transcript_id "2_00000149"; exon_number "2"; gene_name "Tmeff2"; oId "NM_019790"; nearest_ref "2_00000120"; class_code "="; tss_id "TSS121";
chr1	Cufflinks	exon	50995057	50995186	.	+	.	gene_id "XLOC_000095"; transcript_id "2_00000149"; exon_number "3"; gene_name "Tmeff2"; oId "NM_019790"; nearest_ref "2_00000120"; class_code "="; tss_id "TSS121";
chr1	Cufflinks	exon	51000041	51000067	.	+	.	gene_id "XLOC_000095"; transcript_id "2_00000149"; exon_number "4"; gene_name "Tmeff2"; oId "NM_019790"; nearest_ref "2_00000120"; class_code "="; tss_id "TSS121";
chr1	Cufflinks	exon	51128312	51128408	.	+	.	gene_id "XLOC_000095"; transcript_id "2_00000149"; exon_number "5"; gene_name "Tmeff2"; oId "NM_019790"; nearest_ref "2_00000120"; class_code "="; tss_id "TSS121";
chr1	Cufflinks	exon	51188987	51189135	.	+	.	gene_id "XLOC_000095"; transcript_id "2_00000149"; exon_number "6"; gene_name "Tmeff2"; oId "NM_019790"; nearest_ref "2_00000120"; class_code "="; tss_id "TSS121";
chr1	Cufflinks	exon	51189903	51189962	.	+	.	gene_id "XLOC_000095"; transcript_id "2_00000149"; exon_number "7"; gene_name "Tmeff2"; oId "NM_019790"; nearest_ref "2_00000120"; class_code "="; tss_id "TSS121";
chr1	Cufflinks	exon	51237096	51237219	.	+	.	gene_id "XLOC_000095"; transcript_id "2_00000149"; exon_number "8"; gene_name "Tmeff2"; oId "NM_019790"; nearest_ref "2_00000120"; class_code "="; tss_id "TSS121";
chr1	Cufflinks	exon	51238581	51238739	.	+	.	gene_id "XLOC_000095"; transcript_id "2_00000149"; exon_number "9"; gene_name "Tmeff2"; oId "NM_019790"; nearest_ref "2_00000120"; class_code "="; tss_id "TSS121";
chr1	Cufflinks	exon	51242229	51244114	.	+	.	gene_id "XLOC_000095"; transcript_id "2_00000149"; exon_number "10"; gene_name "Tmeff2"; oId "NM_019790"; nearest_ref "2_00000120"; class_code "="; tss_id "TSS121";
chr1	Cufflinks	exon	51345970	51346712	.	+	.	gene_id "XLOC_000096"; transcript_id "2_00000150"; exon_number "1"; gene_name "Sdpr"; oId "NM_138741"; nearest_ref "2_00000121"; class_code "="; tss_id "TSS122";
chr1	Cufflinks	exon	51357493	51359804	.	+	.	gene_id "XLOC_000096"; transcript_id "2_00000150"; exon_number "2"; gene_name "Sdpr"; oId "NM_138741"; nearest_ref "2_00000121"; class_code "="; tss_id "TSS122";
chr1	Cufflinks	exon	52065088	52065572	.	+	.	gene_id "XLOC_000097"; transcript_id "2_00000151"; exon_number "1"; gene_name "Stat4"; oId "NM_011487"; nearest_ref "2_00000122"; class_code "="; tss_id "TSS123";
chr1	Cufflinks	exon	52068627	52068755	.	+	.	gene_id "XLOC_000097"; transcript_id "2_00000151"; exon_number "2"; gene_name "Stat4"; oId "NM_011487"; nearest_ref "2_00000122"; class_code "="; tss_id "TSS123";
chr1	Cufflinks	exon	52070634	52070778	.	+	.	gene_id "XLOC_000097"; transcript_id "2_00000151"; exon_number "3"; gene_name "Stat4"; oId "NM_011487"; nearest_ref "2_00000122"; class_code "="; tss_id "TSS123";
chr1	Cufflinks	exon	52122159	52122257	.	+	.	gene_id "XLOC_000097"; transcript_id "2_00000151"; exon_number "4"; gene_name "Stat4"; oId "NM_011487"; nearest_ref "2_00000122"; class_code "="; tss_id "TSS123";
chr1	Cufflinks	exon	52125590	52125682	.	+	.	gene_id "XLOC_000097"; transcript_id "2_00000151"; exon_number "5"; gene_name "Stat4"; oId "NM_011487"; nearest_ref "2_00000122"; class_code "="; tss_id "TSS123";
chr1	Cufflinks	exon	52128705	52128783	.	+	.	gene_id "XLOC_000097"; transcript_id "2_00000151"; exon_number "6"; gene_name "Stat4"; oId "NM_011487"; nearest_ref "2_00000122"; class_code "="; tss_id "TSS123";
chr1	Cufflinks	exon	52131521	52131606	.	+	.	gene_id "XLOC_000097"; transcript_id "2_00000151"; exon_number "7"; gene_name "Stat4"; oId "NM_011487"; nearest_ref "2_00000122"; class_code "="; tss_id "TSS123";
chr1	Cufflinks	exon	52133377	52133528	.	+	.	gene_id "XLOC_000097"; transcript_id "2_00000151"; exon_number "8"; gene_name "Stat4"; oId "NM_011487"; nearest_ref "2_00000122"; class_code "="; tss_id "TSS123";
chr1	Cufflinks	exon	52135338	52135496	.	+	.	gene_id "XLOC_000097"; transcript_id "2_00000151"; exon_number "9"; gene_name "Stat4"; oId "NM_011487"; nearest_ref "2_00000122"; class_code "="; tss_id "TSS123";
chr1	Cufflinks	exon	52136585	52136677	.	+	.	gene_id "XLOC_000097"; transcript_id "2_00000151"; exon_number "10"; gene_name "Stat4"; oId "NM_011487"; nearest_ref "2_00000122"; class_code "="; tss_id "TSS123";
chr1	Cufflinks	exon	52139362	52139421	.	+	.	gene_id "XLOC_000097"; transcript_id "2_00000151"; exon_number "11"; gene_name "Stat4"; oId "NM_011487"; nearest_ref "2_00000122"; class_code "="; tss_id "TSS123";
chr1	Cufflinks	exon	52139706	52139723	.	+	.	gene_id "XLOC_000097"; transcript_id "2_00000151"; exon_number "12"; gene_name "Stat4"; oId "NM_011487"; nearest_ref "2_00000122"; class_code "="; tss_id "TSS123";
chr1	Cufflinks	exon	52139822	52139915	.	+	.	gene_id "XLOC_000097"; transcript_id "2_00000151"; exon_number "13"; gene_name "Stat4"; oId "NM_011487"; nearest_ref "2_00000122"; class_code "="; tss_id "TSS123";
chr1	Cufflinks	exon	52140923	52140967	.	+	.	gene_id "XLOC_000097"; transcript_id "2_00000151"; exon_number "14"; gene_name "Stat4"; oId "NM_011487"; nearest_ref "2_00000122"; class_code "="; tss_id "TSS123";
chr1	Cufflinks	exon	52153629	52153712	.	+	.	gene_id "XLOC_000097"; transcript_id "2_00000151"; exon_number "15"; gene_name "Stat4"; oId "NM_011487"; nearest_ref "2_00000122"; class_code "="; tss_id "TSS123";
chr1	Cufflinks	exon	52155231	52155329	.	+	.	gene_id "XLOC_000097"; transcript_id "2_00000151"; exon_number "16"; gene_name "Stat4"; oId "NM_011487"; nearest_ref "2_00000122"; class_code "="; tss_id "TSS123";
chr1	Cufflinks	exon	52157168	52157303	.	+	.	gene_id "XLOC_000097"; transcript_id "2_00000151"; exon_number "17"; gene_name "Stat4"; oId "NM_011487"; nearest_ref "2_00000122"; class_code "="; tss_id "TSS123";
chr1	Cufflinks	exon	52158696	52158745	.	+	.	gene_id "XLOC_000097"; transcript_id "2_00000151"; exon_number "18"; gene_name "Stat4"; oId "NM_011487"; nearest_ref "2_00000122"; class_code "="; tss_id "TSS123";
chr1	Cufflinks	exon	52158961	52159055	.	+	.	gene_id "XLOC_000097"; transcript_id "2_00000151"; exon_number "19"; gene_name "Stat4"; oId "NM_011487"; nearest_ref "2_00000122"; class_code "="; tss_id "TSS123";
chr1	Cufflinks	exon	52159325	52159461	.	+	.	gene_id "XLOC_000097"; transcript_id "2_00000151"; exon_number "20"; gene_name "Stat4"; oId "NM_011487"; nearest_ref "2_00000122"; class_code "="; tss_id "TSS123";
chr1	Cufflinks	exon	52159692	52159883	.	+	.	gene_id "XLOC_000097"; transcript_id "2_00000151"; exon_number "21"; gene_name "Stat4"; oId "NM_011487"; nearest_ref "2_00000122"; class_code "="; tss_id "TSS123";
chr1	Cufflinks	exon	52162050	52162116	.	+	.	gene_id "XLOC_000097"; transcript_id "2_00000151"; exon_number "22"; gene_name "Stat4"; oId "NM_011487"; nearest_ref "2_00000122"; class_code "="; tss_id "TSS123";
chr1	Cufflinks	exon	52162512	52162620	.	+	.	gene_id "XLOC_000097"; transcript_id "2_00000151"; exon_number "23"; gene_name "Stat4"; oId "NM_011487"; nearest_ref "2_00000122"; class_code "="; tss_id "TSS123";
chr1	Cufflinks	exon	52163754	52164028	.	+	.	gene_id "XLOC_000097"; transcript_id "2_00000151"; exon_number "24"; gene_name "Stat4"; oId "NM_011487"; nearest_ref "2_00000122"; class_code "="; tss_id "TSS123";
chr1	Cufflinks	exon	52176282	52176467	.	+	.	gene_id "XLOC_000098"; transcript_id "2_00000154"; exon_number "1"; gene_name "Stat1"; oId "NM_009283"; nearest_ref "2_00000124"; class_code "="; tss_id "TSS124";
chr1	Cufflinks	exon	52176756	52176916	.	+	.	gene_id "XLOC_000098"; transcript_id "2_00000154"; exon_number "2"; gene_name "Stat1"; oId "NM_009283"; nearest_ref "2_00000124"; class_code "="; tss_id "TSS124";
chr1	Cufflinks	exon	52179435	52179565	.	+	.	gene_id "XLOC_000098"; transcript_id "2_00000154"; exon_number "3"; gene_name "Stat1"; oId "NM_009283"; nearest_ref "2_00000124"; class_code "="; tss_id "TSS124";
chr1	Cufflinks	exon	52179958	52180102	.	+	.	gene_id "XLOC_000098"; transcript_id "2_00000154"; exon_number "4"; gene_name "Stat1"; oId "NM_009283"; nearest_ref "2_00000124"; class_code "="; tss_id "TSS124";
chr1	Cufflinks	exon	52183364	52183462	.	+	.	gene_id "XLOC_000098"; transcript_id "2_00000154"; exon_number "5"; gene_name "Stat1"; oId "NM_009283"; nearest_ref "2_00000124"; class_code "="; tss_id "TSS124";
chr1	Cufflinks	exon	52189388	52189477	.	+	.	gene_id "XLOC_000098"; transcript_id "2_00000154"; exon_number "6"; gene_name "Stat1"; oId "NM_009283"; nearest_ref "2_00000124"; class_code "="; tss_id "TSS124";
chr1	Cufflinks	exon	52192447	52192525	.	+	.	gene_id "XLOC_000098"; transcript_id "2_00000154"; exon_number "7"; gene_name "Stat1"; oId "NM_009283"; nearest_ref "2_00000124"; class_code "="; tss_id "TSS124";
chr1	Cufflinks	exon	52193723	52193814	.	+	.	gene_id "XLOC_000098"; transcript_id "2_00000154"; exon_number "8"; gene_name "Stat1"; oId "NM_009283"; nearest_ref "2_00000124"; class_code "="; tss_id "TSS124";
chr1	Cufflinks	exon	52194123	52194274	.	+	.	gene_id "XLOC_000098"; transcript_id "2_00000154"; exon_number "9"; gene_name "Stat1"; oId "NM_009283"; nearest_ref "2_00000124"; class_code "="; tss_id "TSS124";
chr1	Cufflinks	exon	52196038	52196196	.	+	.	gene_id "XLOC_000098"; transcript_id "2_00000154"; exon_number "10"; gene_name "Stat1"; oId "NM_009283"; nearest_ref "2_00000124"; class_code "="; tss_id "TSS124";
chr1	Cufflinks	exon	52197421	52197513	.	+	.	gene_id "XLOC_000098"; transcript_id "2_00000154"; exon_number "11"; gene_name "Stat1"; oId "NM_009283"; nearest_ref "2_00000124"; class_code "="; tss_id "TSS124";
chr1	Cufflinks	exon	52199745	52199804	.	+	.	gene_id "XLOC_000098"; transcript_id "2_00000154"; exon_number "12"; gene_name "Stat1"; oId "NM_009283"; nearest_ref "2_00000124"; class_code "="; tss_id "TSS124";
chr1	Cufflinks	exon	52200930	52200959	.	+	.	gene_id "XLOC_000098"; transcript_id "2_00000154"; exon_number "13"; gene_name "Stat1"; oId "NM_009283"; nearest_ref "2_00000124"; class_code "="; tss_id "TSS124";
chr1	Cufflinks	exon	52201048	52201141	.	+	.	gene_id "XLOC_000098"; transcript_id "2_00000154"; exon_number "14"; gene_name "Stat1"; oId "NM_009283"; nearest_ref "2_00000124"; class_code "="; tss_id "TSS124";
chr1	Cufflinks	exon	52201994	52202035	.	+	.	gene_id "XLOC_000098"; transcript_id "2_00000154"; exon_number "15"; gene_name "Stat1"; oId "NM_009283"; nearest_ref "2_00000124"; class_code "="; tss_id "TSS124";
chr1	Cufflinks	exon	52204138	52204221	.	+	.	gene_id "XLOC_000098"; transcript_id "2_00000154"; exon_number "16"; gene_name "Stat1"; oId "NM_009283"; nearest_ref "2_00000124"; class_code "="; tss_id "TSS124";
chr1	Cufflinks	exon	52204745	52204843	.	+	.	gene_id "XLOC_000098"; transcript_id "2_00000154"; exon_number "17"; gene_name "Stat1"; oId "NM_009283"; nearest_ref "2_00000124"; class_code "="; tss_id "TSS124";
chr1	Cufflinks	exon	52205747	52205882	.	+	.	gene_id "XLOC_000098"; transcript_id "2_00000154"; exon_number "18"; gene_name "Stat1"; oId "NM_009283"; nearest_ref "2_00000124"; class_code "="; tss_id "TSS124";
chr1	Cufflinks	exon	52207463	52207512	.	+	.	gene_id "XLOC_000098"; transcript_id "2_00000154"; exon_number "19"; gene_name "Stat1"; oId "NM_009283"; nearest_ref "2_00000124"; class_code "="; tss_id "TSS124";
chr1	Cufflinks	exon	52208082	52208176	.	+	.	gene_id "XLOC_000098"; transcript_id "2_00000154"; exon_number "20"; gene_name "Stat1"; oId "NM_009283"; nearest_ref "2_00000124"; class_code "="; tss_id "TSS124";
chr1	Cufflinks	exon	52209077	52209222	.	+	.	gene_id "XLOC_000098"; transcript_id "2_00000154"; exon_number "21"; gene_name "Stat1"; oId "NM_009283"; nearest_ref "2_00000124"; class_code "="; tss_id "TSS124";
chr1	Cufflinks	exon	52210688	52210873	.	+	.	gene_id "XLOC_000098"; transcript_id "2_00000154"; exon_number "22"; gene_name "Stat1"; oId "NM_009283"; nearest_ref "2_00000124"; class_code "="; tss_id "TSS124";
chr1	Cufflinks	exon	52211830	52211905	.	+	.	gene_id "XLOC_000098"; transcript_id "2_00000154"; exon_number "23"; gene_name "Stat1"; oId "NM_009283"; nearest_ref "2_00000124"; class_code "="; tss_id "TSS124";
chr1	Cufflinks	exon	52212827	52212926	.	+	.	gene_id "XLOC_000098"; transcript_id "2_00000154"; exon_number "24"; gene_name "Stat1"; oId "NM_009283"; nearest_ref "2_00000124"; class_code "="; tss_id "TSS124";
chr1	Cufflinks	exon	52216127	52218709	.	+	.	gene_id "XLOC_000098"; transcript_id "2_00000154"; exon_number "25"; gene_name "Stat1"; oId "NM_009283"; nearest_ref "2_00000124"; class_code "="; tss_id "TSS124";
chr1	Cufflinks	exon	52176282	52176452	.	+	.	gene_id "XLOC_000098"; transcript_id "2_00000153"; exon_number "1"; gene_name "Stat1"; oId "NM_001205314"; nearest_ref "2_00000123"; class_code "="; tss_id "TSS124";
chr1	Cufflinks	exon	52176756	52176916	.	+	.	gene_id "XLOC_000098"; transcript_id "2_00000153"; exon_number "2"; gene_name "Stat1"; oId "NM_001205314"; nearest_ref "2_00000123"; class_code "="; tss_id "TSS124";
chr1	Cufflinks	exon	52179435	52179565	.	+	.	gene_id "XLOC_000098"; transcript_id "2_00000153"; exon_number "3"; gene_name "Stat1"; oId "NM_001205314"; nearest_ref "2_00000123"; class_code "="; tss_id "TSS124";
chr1	Cufflinks	exon	52179958	52180102	.	+	.	gene_id "XLOC_000098"; transcript_id "2_00000153"; exon_number "4"; gene_name "Stat1"; oId "NM_001205314"; nearest_ref "2_00000123"; class_code "="; tss_id "TSS124";
chr1	Cufflinks	exon	52183364	52183462	.	+	.	gene_id "XLOC_000098"; transcript_id "2_00000153"; exon_number "5"; gene_name "Stat1"; oId "NM_001205314"; nearest_ref "2_00000123"; class_code "="; tss_id "TSS124";
chr1	Cufflinks	exon	52189388	52189477	.	+	.	gene_id "XLOC_000098"; transcript_id "2_00000153"; exon_number "6"; gene_name "Stat1"; oId "NM_001205314"; nearest_ref "2_00000123"; class_code "="; tss_id "TSS124";
chr1	Cufflinks	exon	52192447	52192525	.	+	.	gene_id "XLOC_000098"; transcript_id "2_00000153"; exon_number "7"; gene_name "Stat1"; oId "NM_001205314"; nearest_ref "2_00000123"; class_code "="; tss_id "TSS124";
chr1	Cufflinks	exon	52193723	52193814	.	+	.	gene_id "XLOC_000098"; transcript_id "2_00000153"; exon_number "8"; gene_name "Stat1"; oId "NM_001205314"; nearest_ref "2_00000123"; class_code "="; tss_id "TSS124";
chr1	Cufflinks	exon	52194123	52194274	.	+	.	gene_id "XLOC_000098"; transcript_id "2_00000153"; exon_number "9"; gene_name "Stat1"; oId "NM_001205314"; nearest_ref "2_00000123"; class_code "="; tss_id "TSS124";
chr1	Cufflinks	exon	52196038	52196196	.	+	.	gene_id "XLOC_000098"; transcript_id "2_00000153"; exon_number "10"; gene_name "Stat1"; oId "NM_001205314"; nearest_ref "2_00000123"; class_code "="; tss_id "TSS124";
chr1	Cufflinks	exon	52197421	52197513	.	+	.	gene_id "XLOC_000098"; transcript_id "2_00000153"; exon_number "11"; gene_name "Stat1"; oId "NM_001205314"; nearest_ref "2_00000123"; class_code "="; tss_id "TSS124";
chr1	Cufflinks	exon	52199745	52199804	.	+	.	gene_id "XLOC_000098"; transcript_id "2_00000153"; exon_number "12"; gene_name "Stat1"; oId "NM_001205314"; nearest_ref "2_00000123"; class_code "="; tss_id "TSS124";
chr1	Cufflinks	exon	52200930	52200959	.	+	.	gene_id "XLOC_000098"; transcript_id "2_00000153"; exon_number "13"; gene_name "Stat1"; oId "NM_001205314"; nearest_ref "2_00000123"; class_code "="; tss_id "TSS124";
chr1	Cufflinks	exon	52201048	52201141	.	+	.	gene_id "XLOC_000098"; transcript_id "2_00000153"; exon_number "14"; gene_name "Stat1"; oId "NM_001205314"; nearest_ref "2_00000123"; class_code "="; tss_id "TSS124";
chr1	Cufflinks	exon	52201994	52202035	.	+	.	gene_id "XLOC_000098"; transcript_id "2_00000153"; exon_number "15"; gene_name "Stat1"; oId "NM_001205314"; nearest_ref "2_00000123"; class_code "="; tss_id "TSS124";
chr1	Cufflinks	exon	52204138	52204221	.	+	.	gene_id "XLOC_000098"; transcript_id "2_00000153"; exon_number "16"; gene_name "Stat1"; oId "NM_001205314"; nearest_ref "2_00000123"; class_code "="; tss_id "TSS124";
chr1	Cufflinks	exon	52204745	52204843	.	+	.	gene_id "XLOC_000098"; transcript_id "2_00000153"; exon_number "17"; gene_name "Stat1"; oId "NM_001205314"; nearest_ref "2_00000123"; class_code "="; tss_id "TSS124";
chr1	Cufflinks	exon	52205747	52205882	.	+	.	gene_id "XLOC_000098"; transcript_id "2_00000153"; exon_number "18"; gene_name "Stat1"; oId "NM_001205314"; nearest_ref "2_00000123"; class_code "="; tss_id "TSS124";
chr1	Cufflinks	exon	52207463	52207512	.	+	.	gene_id "XLOC_000098"; transcript_id "2_00000153"; exon_number "19"; gene_name "Stat1"; oId "NM_001205314"; nearest_ref "2_00000123"; class_code "="; tss_id "TSS124";
chr1	Cufflinks	exon	52208082	52208176	.	+	.	gene_id "XLOC_000098"; transcript_id "2_00000153"; exon_number "20"; gene_name "Stat1"; oId "NM_001205314"; nearest_ref "2_00000123"; class_code "="; tss_id "TSS124";
chr1	Cufflinks	exon	52209077	52209222	.	+	.	gene_id "XLOC_000098"; transcript_id "2_00000153"; exon_number "21"; gene_name "Stat1"; oId "NM_001205314"; nearest_ref "2_00000123"; class_code "="; tss_id "TSS124";
chr1	Cufflinks	exon	52210688	52210873	.	+	.	gene_id "XLOC_000098"; transcript_id "2_00000153"; exon_number "22"; gene_name "Stat1"; oId "NM_001205314"; nearest_ref "2_00000123"; class_code "="; tss_id "TSS124";
chr1	Cufflinks	exon	52211830	52211905	.	+	.	gene_id "XLOC_000098"; transcript_id "2_00000153"; exon_number "23"; gene_name "Stat1"; oId "NM_001205314"; nearest_ref "2_00000123"; class_code "="; tss_id "TSS124";
chr1	Cufflinks	exon	52212827	52212926	.	+	.	gene_id "XLOC_000098"; transcript_id "2_00000153"; exon_number "24"; gene_name "Stat1"; oId "NM_001205314"; nearest_ref "2_00000123"; class_code "="; tss_id "TSS124";
chr1	Cufflinks	exon	52216127	52218709	.	+	.	gene_id "XLOC_000098"; transcript_id "2_00000153"; exon_number "25"; gene_name "Stat1"; oId "NM_001205314"; nearest_ref "2_00000123"; class_code "="; tss_id "TSS124";
chr1	Cufflinks	exon	52176466	52176637	.	+	.	gene_id "XLOC_000098"; transcript_id "2_00000156"; exon_number "1"; gene_name "Stat1"; oId "NM_001205313"; nearest_ref "2_00000125"; class_code "="; tss_id "TSS125";
chr1	Cufflinks	exon	52176756	52176879	.	+	.	gene_id "XLOC_000098"; transcript_id "2_00000156"; exon_number "2"; gene_name "Stat1"; oId "NM_001205313"; nearest_ref "2_00000125"; class_code "="; tss_id "TSS125";
chr1	Cufflinks	exon	52179435	52179565	.	+	.	gene_id "XLOC_000098"; transcript_id "2_00000156"; exon_number "3"; gene_name "Stat1"; oId "NM_001205313"; nearest_ref "2_00000125"; class_code "="; tss_id "TSS125";
chr1	Cufflinks	exon	52179958	52180102	.	+	.	gene_id "XLOC_000098"; transcript_id "2_00000156"; exon_number "4"; gene_name "Stat1"; oId "NM_001205313"; nearest_ref "2_00000125"; class_code "="; tss_id "TSS125";
chr1	Cufflinks	exon	52183364	52183462	.	+	.	gene_id "XLOC_000098"; transcript_id "2_00000156"; exon_number "5"; gene_name "Stat1"; oId "NM_001205313"; nearest_ref "2_00000125"; class_code "="; tss_id "TSS125";
chr1	Cufflinks	exon	52189388	52189477	.	+	.	gene_id "XLOC_000098"; transcript_id "2_00000156"; exon_number "6"; gene_name "Stat1"; oId "NM_001205313"; nearest_ref "2_00000125"; class_code "="; tss_id "TSS125";
chr1	Cufflinks	exon	52192447	52192525	.	+	.	gene_id "XLOC_000098"; transcript_id "2_00000156"; exon_number "7"; gene_name "Stat1"; oId "NM_001205313"; nearest_ref "2_00000125"; class_code "="; tss_id "TSS125";
chr1	Cufflinks	exon	52193723	52193814	.	+	.	gene_id "XLOC_000098"; transcript_id "2_00000156"; exon_number "8"; gene_name "Stat1"; oId "NM_001205313"; nearest_ref "2_00000125"; class_code "="; tss_id "TSS125";
chr1	Cufflinks	exon	52194123	52194274	.	+	.	gene_id "XLOC_000098"; transcript_id "2_00000156"; exon_number "9"; gene_name "Stat1"; oId "NM_001205313"; nearest_ref "2_00000125"; class_code "="; tss_id "TSS125";
chr1	Cufflinks	exon	52196038	52196196	.	+	.	gene_id "XLOC_000098"; transcript_id "2_00000156"; exon_number "10"; gene_name "Stat1"; oId "NM_001205313"; nearest_ref "2_00000125"; class_code "="; tss_id "TSS125";
chr1	Cufflinks	exon	52197421	52197513	.	+	.	gene_id "XLOC_000098"; transcript_id "2_00000156"; exon_number "11"; gene_name "Stat1"; oId "NM_001205313"; nearest_ref "2_00000125"; class_code "="; tss_id "TSS125";
chr1	Cufflinks	exon	52199745	52199804	.	+	.	gene_id "XLOC_000098"; transcript_id "2_00000156"; exon_number "12"; gene_name "Stat1"; oId "NM_001205313"; nearest_ref "2_00000125"; class_code "="; tss_id "TSS125";
chr1	Cufflinks	exon	52200930	52200959	.	+	.	gene_id "XLOC_000098"; transcript_id "2_00000156"; exon_number "13"; gene_name "Stat1"; oId "NM_001205313"; nearest_ref "2_00000125"; class_code "="; tss_id "TSS125";
chr1	Cufflinks	exon	52201048	52201141	.	+	.	gene_id "XLOC_000098"; transcript_id "2_00000156"; exon_number "14"; gene_name "Stat1"; oId "NM_001205313"; nearest_ref "2_00000125"; class_code "="; tss_id "TSS125";
chr1	Cufflinks	exon	52201994	52202035	.	+	.	gene_id "XLOC_000098"; transcript_id "2_00000156"; exon_number "15"; gene_name "Stat1"; oId "NM_001205313"; nearest_ref "2_00000125"; class_code "="; tss_id "TSS125";
chr1	Cufflinks	exon	52204138	52204221	.	+	.	gene_id "XLOC_000098"; transcript_id "2_00000156"; exon_number "16"; gene_name "Stat1"; oId "NM_001205313"; nearest_ref "2_00000125"; class_code "="; tss_id "TSS125";
chr1	Cufflinks	exon	52204727	52204843	.	+	.	gene_id "XLOC_000098"; transcript_id "2_00000156"; exon_number "17"; gene_name "Stat1"; oId "NM_001205313"; nearest_ref "2_00000125"; class_code "="; tss_id "TSS125";
chr1	Cufflinks	exon	52205747	52205882	.	+	.	gene_id "XLOC_000098"; transcript_id "2_00000156"; exon_number "18"; gene_name "Stat1"; oId "NM_001205313"; nearest_ref "2_00000125"; class_code "="; tss_id "TSS125";
chr1	Cufflinks	exon	52207463	52207512	.	+	.	gene_id "XLOC_000098"; transcript_id "2_00000156"; exon_number "19"; gene_name "Stat1"; oId "NM_001205313"; nearest_ref "2_00000125"; class_code "="; tss_id "TSS125";
chr1	Cufflinks	exon	52208082	52208176	.	+	.	gene_id "XLOC_000098"; transcript_id "2_00000156"; exon_number "20"; gene_name "Stat1"; oId "NM_001205313"; nearest_ref "2_00000125"; class_code "="; tss_id "TSS125";
chr1	Cufflinks	exon	52209077	52209222	.	+	.	gene_id "XLOC_000098"; transcript_id "2_00000156"; exon_number "21"; gene_name "Stat1"; oId "NM_001205313"; nearest_ref "2_00000125"; class_code "="; tss_id "TSS125";
chr1	Cufflinks	exon	52210688	52210873	.	+	.	gene_id "XLOC_000098"; transcript_id "2_00000156"; exon_number "22"; gene_name "Stat1"; oId "NM_001205313"; nearest_ref "2_00000125"; class_code "="; tss_id "TSS125";
chr1	Cufflinks	exon	52211830	52211905	.	+	.	gene_id "XLOC_000098"; transcript_id "2_00000156"; exon_number "23"; gene_name "Stat1"; oId "NM_001205313"; nearest_ref "2_00000125"; class_code "="; tss_id "TSS125";
chr1	Cufflinks	exon	52212827	52212926	.	+	.	gene_id "XLOC_000098"; transcript_id "2_00000156"; exon_number "24"; gene_name "Stat1"; oId "NM_001205313"; nearest_ref "2_00000125"; class_code "="; tss_id "TSS125";
chr1	Cufflinks	exon	52216127	52218709	.	+	.	gene_id "XLOC_000098"; transcript_id "2_00000156"; exon_number "25"; gene_name "Stat1"; oId "NM_001205313"; nearest_ref "2_00000125"; class_code "="; tss_id "TSS125";
chr1	Cufflinks	exon	52687549	52687695	.	+	.	gene_id "XLOC_000099"; transcript_id "2_00000158"; exon_number "1"; gene_name "Tmem194b"; oId "NR_024590"; nearest_ref "2_00000127"; class_code "="; tss_id "TSS126";
chr1	Cufflinks	exon	52694209	52694324	.	+	.	gene_id "XLOC_000099"; transcript_id "2_00000158"; exon_number "2"; gene_name "Tmem194b"; oId "NR_024590"; nearest_ref "2_00000127"; class_code "="; tss_id "TSS126";
chr1	Cufflinks	exon	52697673	52697904	.	+	.	gene_id "XLOC_000099"; transcript_id "2_00000158"; exon_number "3"; gene_name "Tmem194b"; oId "NR_024590"; nearest_ref "2_00000127"; class_code "="; tss_id "TSS126";
chr1	Cufflinks	exon	52698015	52698087	.	+	.	gene_id "XLOC_000099"; transcript_id "2_00000158"; exon_number "4"; gene_name "Tmem194b"; oId "NR_024590"; nearest_ref "2_00000127"; class_code "="; tss_id "TSS126";
chr1	Cufflinks	exon	52699163	52699256	.	+	.	gene_id "XLOC_000099"; transcript_id "2_00000158"; exon_number "5"; gene_name "Tmem194b"; oId "NR_024590"; nearest_ref "2_00000127"; class_code "="; tss_id "TSS126";
chr1	Cufflinks	exon	52700012	52700080	.	+	.	gene_id "XLOC_000099"; transcript_id "2_00000158"; exon_number "6"; gene_name "Tmem194b"; oId "NR_024590"; nearest_ref "2_00000127"; class_code "="; tss_id "TSS126";
chr1	Cufflinks	exon	52702105	52702330	.	+	.	gene_id "XLOC_000099"; transcript_id "2_00000158"; exon_number "7"; gene_name "Tmem194b"; oId "NR_024590"; nearest_ref "2_00000127"; class_code "="; tss_id "TSS126";
chr1	Cufflinks	exon	52705594	52705770	.	+	.	gene_id "XLOC_000099"; transcript_id "2_00000158"; exon_number "8"; gene_name "Tmem194b"; oId "NR_024590"; nearest_ref "2_00000127"; class_code "="; tss_id "TSS126";
chr1	Cufflinks	exon	52706550	52708763	.	+	.	gene_id "XLOC_000099"; transcript_id "2_00000158"; exon_number "9"; gene_name "Tmem194b"; oId "NR_024590"; nearest_ref "2_00000127"; class_code "="; tss_id "TSS126";
chr1	Cufflinks	exon	52687549	52687695	.	+	.	gene_id "XLOC_000099"; transcript_id "2_00000157"; exon_number "1"; gene_name "Tmem194b"; oId "NM_001142647"; nearest_ref "2_00000126"; class_code "="; tss_id "TSS126";
chr1	Cufflinks	exon	52694209	52694324	.	+	.	gene_id "XLOC_000099"; transcript_id "2_00000157"; exon_number "2"; gene_name "Tmem194b"; oId "NM_001142647"; nearest_ref "2_00000126"; class_code "="; tss_id "TSS126";
chr1	Cufflinks	exon	52697673	52697904	.	+	.	gene_id "XLOC_000099"; transcript_id "2_00000157"; exon_number "3"; gene_name "Tmem194b"; oId "NM_001142647"; nearest_ref "2_00000126"; class_code "="; tss_id "TSS126";
chr1	Cufflinks	exon	52698015	52698087	.	+	.	gene_id "XLOC_000099"; transcript_id "2_00000157"; exon_number "4"; gene_name "Tmem194b"; oId "NM_001142647"; nearest_ref "2_00000126"; class_code "="; tss_id "TSS126";
chr1	Cufflinks	exon	52699163	52699256	.	+	.	gene_id "XLOC_000099"; transcript_id "2_00000157"; exon_number "5"; gene_name "Tmem194b"; oId "NM_001142647"; nearest_ref "2_00000126"; class_code "="; tss_id "TSS126";
chr1	Cufflinks	exon	52699966	52700080	.	+	.	gene_id "XLOC_000099"; transcript_id "2_00000157"; exon_number "6"; gene_name "Tmem194b"; oId "NM_001142647"; nearest_ref "2_00000126"; class_code "="; tss_id "TSS126";
chr1	Cufflinks	exon	52702105	52702330	.	+	.	gene_id "XLOC_000099"; transcript_id "2_00000157"; exon_number "7"; gene_name "Tmem194b"; oId "NM_001142647"; nearest_ref "2_00000126"; class_code "="; tss_id "TSS126";
chr1	Cufflinks	exon	52705594	52705770	.	+	.	gene_id "XLOC_000099"; transcript_id "2_00000157"; exon_number "8"; gene_name "Tmem194b"; oId "NM_001142647"; nearest_ref "2_00000126"; class_code "="; tss_id "TSS126";
chr1	Cufflinks	exon	52706550	52708763	.	+	.	gene_id "XLOC_000099"; transcript_id "2_00000157"; exon_number "9"; gene_name "Tmem194b"; oId "NM_001142647"; nearest_ref "2_00000126"; class_code "="; tss_id "TSS126";
chr1	Cufflinks	exon	52901890	52901988	.	+	.	gene_id "XLOC_000100"; transcript_id "2_00000162"; exon_number "1"; gene_name "Hibch"; oId "NM_146108"; nearest_ref "2_00000128"; class_code "="; tss_id "TSS130";
chr1	Cufflinks	exon	52910512	52910554	.	+	.	gene_id "XLOC_000100"; transcript_id "2_00000162"; exon_number "2"; gene_name "Hibch"; oId "NM_146108"; nearest_ref "2_00000128"; class_code "="; tss_id "TSS130";
chr1	Cufflinks	exon	52916872	52917009	.	+	.	gene_id "XLOC_000100"; transcript_id "2_00000162"; exon_number "3"; gene_name "Hibch"; oId "NM_146108"; nearest_ref "2_00000128"; class_code "="; tss_id "TSS130";
chr1	Cufflinks	exon	52919112	52919196	.	+	.	gene_id "XLOC_000100"; transcript_id "2_00000162"; exon_number "4"; gene_name "Hibch"; oId "NM_146108"; nearest_ref "2_00000128"; class_code "="; tss_id "TSS130";
chr1	Cufflinks	exon	52922393	52922473	.	+	.	gene_id "XLOC_000100"; transcript_id "2_00000162"; exon_number "5"; gene_name "Hibch"; oId "NM_146108"; nearest_ref "2_00000128"; class_code "="; tss_id "TSS130";
chr1	Cufflinks	exon	52925750	52925802	.	+	.	gene_id "XLOC_000100"; transcript_id "2_00000162"; exon_number "6"; gene_name "Hibch"; oId "NM_146108"; nearest_ref "2_00000128"; class_code "="; tss_id "TSS130";
chr1	Cufflinks	exon	52941947	52942025	.	+	.	gene_id "XLOC_000100"; transcript_id "2_00000162"; exon_number "7"; gene_name "Hibch"; oId "NM_146108"; nearest_ref "2_00000128"; class_code "="; tss_id "TSS130";
chr1	Cufflinks	exon	52958032	52958177	.	+	.	gene_id "XLOC_000100"; transcript_id "2_00000162"; exon_number "8"; gene_name "Hibch"; oId "NM_146108"; nearest_ref "2_00000128"; class_code "="; tss_id "TSS130";
chr1	Cufflinks	exon	52959691	52959777	.	+	.	gene_id "XLOC_000100"; transcript_id "2_00000162"; exon_number "9"; gene_name "Hibch"; oId "NM_146108"; nearest_ref "2_00000128"; class_code "="; tss_id "TSS130";
chr1	Cufflinks	exon	52961486	52961544	.	+	.	gene_id "XLOC_000100"; transcript_id "2_00000162"; exon_number "10"; gene_name "Hibch"; oId "NM_146108"; nearest_ref "2_00000128"; class_code "="; tss_id "TSS130";
chr1	Cufflinks	exon	52962215	52962296	.	+	.	gene_id "XLOC_000100"; transcript_id "2_00000162"; exon_number "11"; gene_name "Hibch"; oId "NM_146108"; nearest_ref "2_00000128"; class_code "="; tss_id "TSS130";
chr1	Cufflinks	exon	52970575	52970694	.	+	.	gene_id "XLOC_000100"; transcript_id "2_00000162"; exon_number "12"; gene_name "Hibch"; oId "NM_146108"; nearest_ref "2_00000128"; class_code "="; tss_id "TSS130";
chr1	Cufflinks	exon	52973481	52973514	.	+	.	gene_id "XLOC_000100"; transcript_id "2_00000162"; exon_number "13"; gene_name "Hibch"; oId "NM_146108"; nearest_ref "2_00000128"; class_code "="; tss_id "TSS130";
chr1	Cufflinks	exon	52977107	52977704	.	+	.	gene_id "XLOC_000100"; transcript_id "2_00000162"; exon_number "14"; gene_name "Hibch"; oId "NM_146108"; nearest_ref "2_00000128"; class_code "="; tss_id "TSS130";
chr1	Cufflinks	exon	53118507	53118985	.	+	.	gene_id "XLOC_000101"; transcript_id "2_00000163"; exon_number "1"; gene_name "Mstn"; oId "NM_010834"; nearest_ref "2_00000129"; class_code "="; tss_id "TSS131";
chr1	Cufflinks	exon	53120727	53121100	.	+	.	gene_id "XLOC_000101"; transcript_id "2_00000163"; exon_number "2"; gene_name "Mstn"; oId "NM_010834"; nearest_ref "2_00000129"; class_code "="; tss_id "TSS131";
chr1	Cufflinks	exon	53123095	53124923	.	+	.	gene_id "XLOC_000101"; transcript_id "2_00000163"; exon_number "3"; gene_name "Mstn"; oId "NM_010834"; nearest_ref "2_00000129"; class_code "="; tss_id "TSS131";
chr1	Cufflinks	exon	53353939	53354032	.	+	.	gene_id "XLOC_000102"; transcript_id "2_00000164"; exon_number "1"; gene_name "Ormdl1"; oId "NM_145517"; nearest_ref "2_00000130"; class_code "="; tss_id "TSS132";
chr1	Cufflinks	exon	53355816	53355996	.	+	.	gene_id "XLOC_000102"; transcript_id "2_00000164"; exon_number "2"; gene_name "Ormdl1"; oId "NM_145517"; nearest_ref "2_00000130"; class_code "="; tss_id "TSS132";
chr1	Cufflinks	exon	53362299	53362450	.	+	.	gene_id "XLOC_000102"; transcript_id "2_00000164"; exon_number "3"; gene_name "Ormdl1"; oId "NM_145517"; nearest_ref "2_00000130"; class_code "="; tss_id "TSS132";
chr1	Cufflinks	exon	53365671	53367089	.	+	.	gene_id "XLOC_000102"; transcript_id "2_00000164"; exon_number "4"; gene_name "Ormdl1"; oId "NM_145517"; nearest_ref "2_00000130"; class_code "="; tss_id "TSS132";
chr1	Cufflinks	exon	53370507	53370702	.	+	.	gene_id "XLOC_000102"; transcript_id "2_00000166"; exon_number "1"; gene_name "Osgepl1"; oId "NM_028091"; nearest_ref "2_00000131"; class_code "="; tss_id "TSS133";
chr1	Cufflinks	exon	53371700	53371943	.	+	.	gene_id "XLOC_000102"; transcript_id "2_00000166"; exon_number "2"; gene_name "Osgepl1"; oId "NM_028091"; nearest_ref "2_00000131"; class_code "="; tss_id "TSS133";
chr1	Cufflinks	exon	53374746	53375133	.	+	.	gene_id "XLOC_000102"; transcript_id "2_00000166"; exon_number "3"; gene_name "Osgepl1"; oId "NM_028091"; nearest_ref "2_00000131"; class_code "="; tss_id "TSS133";
chr1	Cufflinks	exon	53376787	53377140	.	+	.	gene_id "XLOC_000102"; transcript_id "2_00000166"; exon_number "4"; gene_name "Osgepl1"; oId "NM_028091"; nearest_ref "2_00000131"; class_code "="; tss_id "TSS133";
chr1	Cufflinks	exon	53377924	53378054	.	+	.	gene_id "XLOC_000102"; transcript_id "2_00000166"; exon_number "5"; gene_name "Osgepl1"; oId "NM_028091"; nearest_ref "2_00000131"; class_code "="; tss_id "TSS133";
chr1	Cufflinks	exon	53378340	53378411	.	+	.	gene_id "XLOC_000102"; transcript_id "2_00000166"; exon_number "6"; gene_name "Osgepl1"; oId "NM_028091"; nearest_ref "2_00000131"; class_code "="; tss_id "TSS133";
chr1	Cufflinks	exon	53380011	53380908	.	+	.	gene_id "XLOC_000102"; transcript_id "2_00000166"; exon_number "7"; gene_name "Osgepl1"; oId "NM_028091"; nearest_ref "2_00000131"; class_code "="; tss_id "TSS133";
chr1	Cufflinks	exon	54307527	54307729	.	+	.	gene_id "XLOC_000103"; transcript_id "2_00000167"; exon_number "1"; gene_name "Ccdc150"; oId "NM_030025"; nearest_ref "2_00000132"; class_code "="; tss_id "TSS134";
chr1	Cufflinks	exon	54316768	54316931	.	+	.	gene_id "XLOC_000103"; transcript_id "2_00000167"; exon_number "2"; gene_name "Ccdc150"; oId "NM_030025"; nearest_ref "2_00000132"; class_code "="; tss_id "TSS134";
chr1	Cufflinks	exon	54320288	54320508	.	+	.	gene_id "XLOC_000103"; transcript_id "2_00000167"; exon_number "3"; gene_name "Ccdc150"; oId "NM_030025"; nearest_ref "2_00000132"; class_code "="; tss_id "TSS134";
chr1	Cufflinks	exon	54320618	54320796	.	+	.	gene_id "XLOC_000103"; transcript_id "2_00000167"; exon_number "4"; gene_name "Ccdc150"; oId "NM_030025"; nearest_ref "2_00000132"; class_code "="; tss_id "TSS134";
chr1	Cufflinks	exon	54329322	54329390	.	+	.	gene_id "XLOC_000103"; transcript_id "2_00000167"; exon_number "5"; gene_name "Ccdc150"; oId "NM_030025"; nearest_ref "2_00000132"; class_code "="; tss_id "TSS134";
chr1	Cufflinks	exon	54334498	54334614	.	+	.	gene_id "XLOC_000103"; transcript_id "2_00000167"; exon_number "6"; gene_name "Ccdc150"; oId "NM_030025"; nearest_ref "2_00000132"; class_code "="; tss_id "TSS134";
chr1	Cufflinks	exon	54335555	54335684	.	+	.	gene_id "XLOC_000103"; transcript_id "2_00000167"; exon_number "7"; gene_name "Ccdc150"; oId "NM_030025"; nearest_ref "2_00000132"; class_code "="; tss_id "TSS134";
chr1	Cufflinks	exon	54338574	54338617	.	+	.	gene_id "XLOC_000103"; transcript_id "2_00000167"; exon_number "8"; gene_name "Ccdc150"; oId "NM_030025"; nearest_ref "2_00000132"; class_code "="; tss_id "TSS134";
chr1	Cufflinks	exon	54342379	54342471	.	+	.	gene_id "XLOC_000103"; transcript_id "2_00000167"; exon_number "9"; gene_name "Ccdc150"; oId "NM_030025"; nearest_ref "2_00000132"; class_code "="; tss_id "TSS134";
chr1	Cufflinks	exon	54345679	54345786	.	+	.	gene_id "XLOC_000103"; transcript_id "2_00000167"; exon_number "10"; gene_name "Ccdc150"; oId "NM_030025"; nearest_ref "2_00000132"; class_code "="; tss_id "TSS134";
chr1	Cufflinks	exon	54347546	54347670	.	+	.	gene_id "XLOC_000103"; transcript_id "2_00000167"; exon_number "11"; gene_name "Ccdc150"; oId "NM_030025"; nearest_ref "2_00000132"; class_code "="; tss_id "TSS134";
chr1	Cufflinks	exon	54357150	54357327	.	+	.	gene_id "XLOC_000103"; transcript_id "2_00000167"; exon_number "12"; gene_name "Ccdc150"; oId "NM_030025"; nearest_ref "2_00000132"; class_code "="; tss_id "TSS134";
chr1	Cufflinks	exon	54357844	54357912	.	+	.	gene_id "XLOC_000103"; transcript_id "2_00000167"; exon_number "13"; gene_name "Ccdc150"; oId "NM_030025"; nearest_ref "2_00000132"; class_code "="; tss_id "TSS134";
chr1	Cufflinks	exon	54361708	54361821	.	+	.	gene_id "XLOC_000103"; transcript_id "2_00000167"; exon_number "14"; gene_name "Ccdc150"; oId "NM_030025"; nearest_ref "2_00000132"; class_code "="; tss_id "TSS134";
chr1	Cufflinks	exon	54370989	54371060	.	+	.	gene_id "XLOC_000103"; transcript_id "2_00000167"; exon_number "15"; gene_name "Ccdc150"; oId "NM_030025"; nearest_ref "2_00000132"; class_code "="; tss_id "TSS134";
chr1	Cufflinks	exon	54385801	54385908	.	+	.	gene_id "XLOC_000103"; transcript_id "2_00000167"; exon_number "16"; gene_name "Ccdc150"; oId "NM_030025"; nearest_ref "2_00000132"; class_code "="; tss_id "TSS134";
chr1	Cufflinks	exon	54386327	54386389	.	+	.	gene_id "XLOC_000103"; transcript_id "2_00000167"; exon_number "17"; gene_name "Ccdc150"; oId "NM_030025"; nearest_ref "2_00000132"; class_code "="; tss_id "TSS134";
chr1	Cufflinks	exon	54409840	54409968	.	+	.	gene_id "XLOC_000103"; transcript_id "2_00000167"; exon_number "18"; gene_name "Ccdc150"; oId "NM_030025"; nearest_ref "2_00000132"; class_code "="; tss_id "TSS134";
chr1	Cufflinks	exon	54411463	54411632	.	+	.	gene_id "XLOC_000103"; transcript_id "2_00000167"; exon_number "19"; gene_name "Ccdc150"; oId "NM_030025"; nearest_ref "2_00000132"; class_code "="; tss_id "TSS134";
chr1	Cufflinks	exon	54412531	54412624	.	+	.	gene_id "XLOC_000103"; transcript_id "2_00000167"; exon_number "20"; gene_name "Ccdc150"; oId "NM_030025"; nearest_ref "2_00000132"; class_code "="; tss_id "TSS134";
chr1	Cufflinks	exon	54413508	54413677	.	+	.	gene_id "XLOC_000103"; transcript_id "2_00000167"; exon_number "21"; gene_name "Ccdc150"; oId "NM_030025"; nearest_ref "2_00000132"; class_code "="; tss_id "TSS134";
chr1	Cufflinks	exon	54417836	54417962	.	+	.	gene_id "XLOC_000103"; transcript_id "2_00000167"; exon_number "22"; gene_name "Ccdc150"; oId "NM_030025"; nearest_ref "2_00000132"; class_code "="; tss_id "TSS134";
chr1	Cufflinks	exon	54421262	54421456	.	+	.	gene_id "XLOC_000103"; transcript_id "2_00000167"; exon_number "23"; gene_name "Ccdc150"; oId "NM_030025"; nearest_ref "2_00000132"; class_code "="; tss_id "TSS134";
chr1	Cufflinks	exon	54421739	54421807	.	+	.	gene_id "XLOC_000103"; transcript_id "2_00000167"; exon_number "24"; gene_name "Ccdc150"; oId "NM_030025"; nearest_ref "2_00000132"; class_code "="; tss_id "TSS134";
chr1	Cufflinks	exon	54421892	54422053	.	+	.	gene_id "XLOC_000103"; transcript_id "2_00000167"; exon_number "25"; gene_name "Ccdc150"; oId "NM_030025"; nearest_ref "2_00000132"; class_code "="; tss_id "TSS134";
chr1	Cufflinks	exon	54422977	54423063	.	+	.	gene_id "XLOC_000103"; transcript_id "2_00000167"; exon_number "26"; gene_name "Ccdc150"; oId "NM_030025"; nearest_ref "2_00000132"; class_code "="; tss_id "TSS134";
chr1	Cufflinks	exon	54424758	54424877	.	+	.	gene_id "XLOC_000103"; transcript_id "2_00000167"; exon_number "27"; gene_name "Ccdc150"; oId "NM_030025"; nearest_ref "2_00000132"; class_code "="; tss_id "TSS134";
chr1	Cufflinks	exon	54425145	54425571	.	+	.	gene_id "XLOC_000103"; transcript_id "2_00000167"; exon_number "28"; gene_name "Ccdc150"; oId "NM_030025"; nearest_ref "2_00000132"; class_code "="; tss_id "TSS134";
chr1	Cufflinks	exon	55109614	55109834	.	+	.	gene_id "XLOC_000104"; transcript_id "2_00000172"; exon_number "1"; gene_name "Coq10b"; oId "NM_026424"; nearest_ref "2_00000134"; class_code "="; tss_id "TSS138";
chr1	Cufflinks	exon	55121025	55121217	.	+	.	gene_id "XLOC_000104"; transcript_id "2_00000172"; exon_number "2"; gene_name "Coq10b"; oId "NM_026424"; nearest_ref "2_00000134"; class_code "="; tss_id "TSS138";
chr1	Cufflinks	exon	55124341	55124442	.	+	.	gene_id "XLOC_000104"; transcript_id "2_00000172"; exon_number "3"; gene_name "Coq10b"; oId "NM_026424"; nearest_ref "2_00000134"; class_code "="; tss_id "TSS138";
chr1	Cufflinks	exon	55128480	55129546	.	+	.	gene_id "XLOC_000104"; transcript_id "2_00000172"; exon_number "4"; gene_name "Coq10b"; oId "NM_026424"; nearest_ref "2_00000134"; class_code "="; tss_id "TSS138";
chr1	Cufflinks	exon	55109614	55109834	.	+	.	gene_id "XLOC_000104"; transcript_id "2_00000171"; exon_number "1"; gene_name "Coq10b"; oId "NM_001039710"; nearest_ref "2_00000133"; class_code "="; tss_id "TSS138";
chr1	Cufflinks	exon	55118119	55118268	.	+	.	gene_id "XLOC_000104"; transcript_id "2_00000171"; exon_number "2"; gene_name "Coq10b"; oId "NM_001039710"; nearest_ref "2_00000133"; class_code "="; tss_id "TSS138";
chr1	Cufflinks	exon	55121025	55121217	.	+	.	gene_id "XLOC_000104"; transcript_id "2_00000171"; exon_number "3"; gene_name "Coq10b"; oId "NM_001039710"; nearest_ref "2_00000133"; class_code "="; tss_id "TSS138";
chr1	Cufflinks	exon	55124341	55124442	.	+	.	gene_id "XLOC_000104"; transcript_id "2_00000171"; exon_number "4"; gene_name "Coq10b"; oId "NM_001039710"; nearest_ref "2_00000133"; class_code "="; tss_id "TSS138";
chr1	Cufflinks	exon	55128480	55129546	.	+	.	gene_id "XLOC_000104"; transcript_id "2_00000171"; exon_number "5"; gene_name "Coq10b"; oId "NM_001039710"; nearest_ref "2_00000133"; class_code "="; tss_id "TSS138";
chr1	Cufflinks	exon	55144992	55145256	.	+	.	gene_id "XLOC_000105"; transcript_id "2_00000174"; exon_number "1"; gene_name "Hspe1"; oId "NM_008303"; nearest_ref "2_00000135"; class_code "="; tss_id "TSS140";
chr1	Cufflinks	exon	55145895	55146059	.	+	.	gene_id "XLOC_000105"; transcript_id "2_00000174"; exon_number "2"; gene_name "Hspe1"; oId "NM_008303"; nearest_ref "2_00000135"; class_code "="; tss_id "TSS140";
chr1	Cufflinks	exon	55147557	55147646	.	+	.	gene_id "XLOC_000105"; transcript_id "2_00000174"; exon_number "3"; gene_name "Hspe1"; oId "NM_008303"; nearest_ref "2_00000135"; class_code "="; tss_id "TSS140";
chr1	Cufflinks	exon	55147914	55148161	.	+	.	gene_id "XLOC_000105"; transcript_id "2_00000174"; exon_number "4"; gene_name "Hspe1"; oId "NM_008303"; nearest_ref "2_00000135"; class_code "="; tss_id "TSS140";
chr1	Cufflinks	exon	55188089	55188203	.	+	.	gene_id "XLOC_000106"; transcript_id "2_00000175"; exon_number "1"; gene_name "Mobkl3"; oId "NM_025283"; nearest_ref "2_00000136"; class_code "="; tss_id "TSS141";
chr1	Cufflinks	exon	55193521	55193583	.	+	.	gene_id "XLOC_000106"; transcript_id "2_00000175"; exon_number "2"; gene_name "Mobkl3"; oId "NM_025283"; nearest_ref "2_00000136"; class_code "="; tss_id "TSS141";
chr1	Cufflinks	exon	55201968	55202068	.	+	.	gene_id "XLOC_000106"; transcript_id "2_00000175"; exon_number "3"; gene_name "Mobkl3"; oId "NM_025283"; nearest_ref "2_00000136"; class_code "="; tss_id "TSS141";
chr1	Cufflinks	exon	55205163	55205205	.	+	.	gene_id "XLOC_000106"; transcript_id "2_00000175"; exon_number "4"; gene_name "Mobkl3"; oId "NM_025283"; nearest_ref "2_00000136"; class_code "="; tss_id "TSS141";
chr1	Cufflinks	exon	55205392	55205478	.	+	.	gene_id "XLOC_000106"; transcript_id "2_00000175"; exon_number "5"; gene_name "Mobkl3"; oId "NM_025283"; nearest_ref "2_00000136"; class_code "="; tss_id "TSS141";
chr1	Cufflinks	exon	55206990	55207069	.	+	.	gene_id "XLOC_000106"; transcript_id "2_00000175"; exon_number "6"; gene_name "Mobkl3"; oId "NM_025283"; nearest_ref "2_00000136"; class_code "="; tss_id "TSS141";
chr1	Cufflinks	exon	55207815	55207926	.	+	.	gene_id "XLOC_000106"; transcript_id "2_00000175"; exon_number "7"; gene_name "Mobkl3"; oId "NM_025283"; nearest_ref "2_00000136"; class_code "="; tss_id "TSS141";
chr1	Cufflinks	exon	55209519	55211743	.	+	.	gene_id "XLOC_000106"; transcript_id "2_00000175"; exon_number "8"; gene_name "Mobkl3"; oId "NM_025283"; nearest_ref "2_00000136"; class_code "="; tss_id "TSS141";
chr1	Cufflinks	exon	55462790	55463474	.	+	.	gene_id "XLOC_000108"; transcript_id "2_00000177"; exon_number "1"; gene_name "Plcl1"; oId "NM_001114663"; nearest_ref "2_00000137"; class_code "="; tss_id "TSS143";
chr1	Cufflinks	exon	55752589	55755063	.	+	.	gene_id "XLOC_000108"; transcript_id "2_00000177"; exon_number "2"; gene_name "Plcl1"; oId "NM_001114663"; nearest_ref "2_00000137"; class_code "="; tss_id "TSS143";
chr1	Cufflinks	exon	55758774	55758977	.	+	.	gene_id "XLOC_000108"; transcript_id "2_00000177"; exon_number "3"; gene_name "Plcl1"; oId "NM_001114663"; nearest_ref "2_00000137"; class_code "="; tss_id "TSS143";
chr1	Cufflinks	exon	55770265	55770340	.	+	.	gene_id "XLOC_000108"; transcript_id "2_00000177"; exon_number "4"; gene_name "Plcl1"; oId "NM_001114663"; nearest_ref "2_00000137"; class_code "="; tss_id "TSS143";
chr1	Cufflinks	exon	55772338	55772447	.	+	.	gene_id "XLOC_000108"; transcript_id "2_00000177"; exon_number "5"; gene_name "Plcl1"; oId "NM_001114663"; nearest_ref "2_00000137"; class_code "="; tss_id "TSS143";
chr1	Cufflinks	exon	55808125	55811129	.	+	.	gene_id "XLOC_000108"; transcript_id "2_00000177"; exon_number "6"; gene_name "Plcl1"; oId "NM_001114663"; nearest_ref "2_00000137"; class_code "="; tss_id "TSS143";
chr1	Cufflinks	exon	57028313	57028615	.	+	.	gene_id "XLOC_000109"; transcript_id "2_00000178"; exon_number "1"; gene_name "9130024F11Rik"; oId "NR_024326"; nearest_ref "2_00000138"; class_code "="; tss_id "TSS144";
chr1	Cufflinks	exon	57031102	57032040	.	+	.	gene_id "XLOC_000109"; transcript_id "2_00000178"; exon_number "2"; gene_name "9130024F11Rik"; oId "NR_024326"; nearest_ref "2_00000138"; class_code "="; tss_id "TSS144";
chr1	Cufflinks	exon	57434464	57434790	.	+	.	gene_id "XLOC_000110"; transcript_id "2_00000179"; exon_number "1"; gene_name "1700066M21Rik"; oId "NM_028546"; nearest_ref "2_00000139"; class_code "="; tss_id "TSS145";
chr1	Cufflinks	exon	57439587	57442266	.	+	.	gene_id "XLOC_000110"; transcript_id "2_00000179"; exon_number "2"; gene_name "1700066M21Rik"; oId "NM_028546"; nearest_ref "2_00000139"; class_code "="; tss_id "TSS145";
chr1	Cufflinks	exon	57463392	57464066	.	+	.	gene_id "XLOC_000111"; transcript_id "2_00000180"; exon_number "1"; gene_name "9430016H08Rik"; oId "NM_001081181"; nearest_ref "2_00000140"; class_code "="; tss_id "TSS146";
chr1	Cufflinks	exon	57466756	57466827	.	+	.	gene_id "XLOC_000111"; transcript_id "2_00000180"; exon_number "2"; gene_name "9430016H08Rik"; oId "NM_001081181"; nearest_ref "2_00000140"; class_code "="; tss_id "TSS146";
chr1	Cufflinks	exon	57468567	57468693	.	+	.	gene_id "XLOC_000111"; transcript_id "2_00000180"; exon_number "3"; gene_name "9430016H08Rik"; oId "NM_001081181"; nearest_ref "2_00000140"; class_code "="; tss_id "TSS146";
chr1	Cufflinks	exon	57470084	57470231	.	+	.	gene_id "XLOC_000111"; transcript_id "2_00000180"; exon_number "4"; gene_name "9430016H08Rik"; oId "NM_001081181"; nearest_ref "2_00000140"; class_code "="; tss_id "TSS146";
chr1	Cufflinks	exon	57472500	57472802	.	+	.	gene_id "XLOC_000111"; transcript_id "2_00000180"; exon_number "5"; gene_name "9430016H08Rik"; oId "NM_001081181"; nearest_ref "2_00000140"; class_code "="; tss_id "TSS146";
chr1	Cufflinks	exon	57831705	57831868	.	+	.	gene_id "XLOC_000112"; transcript_id "2_00000182"; exon_number "1"; gene_name "Spats2l"; oId "NM_144882"; nearest_ref "2_00000141"; class_code "="; tss_id "TSS148";
chr1	Cufflinks	exon	57856149	57856198	.	+	.	gene_id "XLOC_000112"; transcript_id "2_00000182"; exon_number "2"; gene_name "Spats2l"; oId "NM_144882"; nearest_ref "2_00000141"; class_code "="; tss_id "TSS148";
chr1	Cufflinks	exon	57888897	57888981	.	+	.	gene_id "XLOC_000112"; transcript_id "2_00000182"; exon_number "3"; gene_name "Spats2l"; oId "NM_144882"; nearest_ref "2_00000141"; class_code "="; tss_id "TSS148";
chr1	Cufflinks	exon	57912308	57912368	.	+	.	gene_id "XLOC_000112"; transcript_id "2_00000182"; exon_number "4"; gene_name "Spats2l"; oId "NM_144882"; nearest_ref "2_00000141"; class_code "="; tss_id "TSS148";
chr1	Cufflinks	exon	57936352	57936460	.	+	.	gene_id "XLOC_000112"; transcript_id "2_00000182"; exon_number "5"; gene_name "Spats2l"; oId "NM_144882"; nearest_ref "2_00000141"; class_code "="; tss_id "TSS148";
chr1	Cufflinks	exon	57939550	57939599	.	+	.	gene_id "XLOC_000112"; transcript_id "2_00000182"; exon_number "6"; gene_name "Spats2l"; oId "NM_144882"; nearest_ref "2_00000141"; class_code "="; tss_id "TSS148";
chr1	Cufflinks	exon	57942547	57942793	.	+	.	gene_id "XLOC_000112"; transcript_id "2_00000182"; exon_number "7"; gene_name "Spats2l"; oId "NM_144882"; nearest_ref "2_00000141"; class_code "="; tss_id "TSS148";
chr1	Cufflinks	exon	57957478	57957684	.	+	.	gene_id "XLOC_000112"; transcript_id "2_00000182"; exon_number "8"; gene_name "Spats2l"; oId "NM_144882"; nearest_ref "2_00000141"; class_code "="; tss_id "TSS148";
chr1	Cufflinks	exon	57958933	57959068	.	+	.	gene_id "XLOC_000112"; transcript_id "2_00000182"; exon_number "9"; gene_name "Spats2l"; oId "NM_144882"; nearest_ref "2_00000141"; class_code "="; tss_id "TSS148";
chr1	Cufflinks	exon	57980210	57980268	.	+	.	gene_id "XLOC_000112"; transcript_id "2_00000182"; exon_number "10"; gene_name "Spats2l"; oId "NM_144882"; nearest_ref "2_00000141"; class_code "="; tss_id "TSS148";
chr1	Cufflinks	exon	57994756	57994865	.	+	.	gene_id "XLOC_000112"; transcript_id "2_00000182"; exon_number "11"; gene_name "Spats2l"; oId "NM_144882"; nearest_ref "2_00000141"; class_code "="; tss_id "TSS148";
chr1	Cufflinks	exon	57997217	57997319	.	+	.	gene_id "XLOC_000112"; transcript_id "2_00000182"; exon_number "12"; gene_name "Spats2l"; oId "NM_144882"; nearest_ref "2_00000141"; class_code "="; tss_id "TSS148";
chr1	Cufflinks	exon	57999865	58000085	.	+	.	gene_id "XLOC_000112"; transcript_id "2_00000182"; exon_number "13"; gene_name "Spats2l"; oId "NM_144882"; nearest_ref "2_00000141"; class_code "="; tss_id "TSS148";
chr1	Cufflinks	exon	58002912	58005241	.	+	.	gene_id "XLOC_000112"; transcript_id "2_00000182"; exon_number "14"; gene_name "Spats2l"; oId "NM_144882"; nearest_ref "2_00000141"; class_code "="; tss_id "TSS148";
chr1	Cufflinks	exon	57902415	57902527	.	+	.	gene_id "XLOC_000112"; transcript_id "2_00000183"; exon_number "1"; gene_name "Spats2l"; oId "NM_001164566"; nearest_ref "2_00000142"; class_code "="; tss_id "TSS149";
chr1	Cufflinks	exon	57912308	57912368	.	+	.	gene_id "XLOC_000112"; transcript_id "2_00000183"; exon_number "2"; gene_name "Spats2l"; oId "NM_001164566"; nearest_ref "2_00000142"; class_code "="; tss_id "TSS149";
chr1	Cufflinks	exon	57936352	57936460	.	+	.	gene_id "XLOC_000112"; transcript_id "2_00000183"; exon_number "3"; gene_name "Spats2l"; oId "NM_001164566"; nearest_ref "2_00000142"; class_code "="; tss_id "TSS149";
chr1	Cufflinks	exon	57939550	57939599	.	+	.	gene_id "XLOC_000112"; transcript_id "2_00000183"; exon_number "4"; gene_name "Spats2l"; oId "NM_001164566"; nearest_ref "2_00000142"; class_code "="; tss_id "TSS149";
chr1	Cufflinks	exon	57942547	57942793	.	+	.	gene_id "XLOC_000112"; transcript_id "2_00000183"; exon_number "5"; gene_name "Spats2l"; oId "NM_001164566"; nearest_ref "2_00000142"; class_code "="; tss_id "TSS149";
chr1	Cufflinks	exon	57957478	57957684	.	+	.	gene_id "XLOC_000112"; transcript_id "2_00000183"; exon_number "6"; gene_name "Spats2l"; oId "NM_001164566"; nearest_ref "2_00000142"; class_code "="; tss_id "TSS149";
chr1	Cufflinks	exon	57958933	57959068	.	+	.	gene_id "XLOC_000112"; transcript_id "2_00000183"; exon_number "7"; gene_name "Spats2l"; oId "NM_001164566"; nearest_ref "2_00000142"; class_code "="; tss_id "TSS149";
chr1	Cufflinks	exon	57980210	57980268	.	+	.	gene_id "XLOC_000112"; transcript_id "2_00000183"; exon_number "8"; gene_name "Spats2l"; oId "NM_001164566"; nearest_ref "2_00000142"; class_code "="; tss_id "TSS149";
chr1	Cufflinks	exon	57994756	57994865	.	+	.	gene_id "XLOC_000112"; transcript_id "2_00000183"; exon_number "9"; gene_name "Spats2l"; oId "NM_001164566"; nearest_ref "2_00000142"; class_code "="; tss_id "TSS149";
chr1	Cufflinks	exon	57997217	57997319	.	+	.	gene_id "XLOC_000112"; transcript_id "2_00000183"; exon_number "10"; gene_name "Spats2l"; oId "NM_001164566"; nearest_ref "2_00000142"; class_code "="; tss_id "TSS149";
chr1	Cufflinks	exon	57999865	58000085	.	+	.	gene_id "XLOC_000112"; transcript_id "2_00000183"; exon_number "11"; gene_name "Spats2l"; oId "NM_001164566"; nearest_ref "2_00000142"; class_code "="; tss_id "TSS149";
chr1	Cufflinks	exon	58002915	58005241	.	+	.	gene_id "XLOC_000112"; transcript_id "2_00000183"; exon_number "12"; gene_name "Spats2l"; oId "NM_001164566"; nearest_ref "2_00000142"; class_code "="; tss_id "TSS149";
chr1	Cufflinks	exon	58042184	58042285	.	+	.	gene_id "XLOC_000113"; transcript_id "2_00000184"; exon_number "1"; gene_name "XLOC_000150"; oId "NM_001177867"; nearest_ref "2_00000143"; class_code "="; tss_id "TSS150";
chr1	Cufflinks	exon	58059738	58059823	.	+	.	gene_id "XLOC_000113"; transcript_id "2_00000184"; exon_number "2"; gene_name "XLOC_000150"; oId "NM_001177867"; nearest_ref "2_00000143"; class_code "="; tss_id "TSS150";
chr1	Cufflinks	exon	58070351	58070586	.	+	.	gene_id "XLOC_000113"; transcript_id "2_00000184"; exon_number "3"; gene_name "XLOC_000150"; oId "NM_001177867"; nearest_ref "2_00000143"; class_code "="; tss_id "TSS150";
chr1	Cufflinks	exon	58072203	58074827	.	+	.	gene_id "XLOC_000113"; transcript_id "2_00000184"; exon_number "4"; gene_name "XLOC_000150"; oId "NM_001177867"; nearest_ref "2_00000143"; class_code "="; tss_id "TSS150";
chr1	Cufflinks	exon	58076433	58076586	.	+	.	gene_id "XLOC_000113"; transcript_id "2_00000184"; exon_number "5"; gene_name "XLOC_000150"; oId "NM_001177867"; nearest_ref "2_00000143"; class_code "="; tss_id "TSS150";
chr1	Cufflinks	exon	58081628	58082741	.	+	.	gene_id "XLOC_000113"; transcript_id "2_00000184"; exon_number "6"; gene_name "XLOC_000150"; oId "NM_001177867"; nearest_ref "2_00000143"; class_code "="; tss_id "TSS150";
chr1	Cufflinks	exon	58052818	58053156	.	+	.	gene_id "XLOC_000113"; transcript_id "2_00000185"; exon_number "1"; gene_name "Sgol2"; oId "NM_199007"; nearest_ref "2_00000144"; class_code "="; tss_id "TSS151";
chr1	Cufflinks	exon	58054940	58055065	.	+	.	gene_id "XLOC_000113"; transcript_id "2_00000185"; exon_number "2"; gene_name "Sgol2"; oId "NM_199007"; nearest_ref "2_00000144"; class_code "="; tss_id "TSS151";
chr1	Cufflinks	exon	58056808	58056983	.	+	.	gene_id "XLOC_000113"; transcript_id "2_00000185"; exon_number "3"; gene_name "Sgol2"; oId "NM_199007"; nearest_ref "2_00000144"; class_code "="; tss_id "TSS151";
chr1	Cufflinks	exon	58058062	58058139	.	+	.	gene_id "XLOC_000113"; transcript_id "2_00000185"; exon_number "4"; gene_name "Sgol2"; oId "NM_199007"; nearest_ref "2_00000144"; class_code "="; tss_id "TSS151";
chr1	Cufflinks	exon	58059738	58059823	.	+	.	gene_id "XLOC_000113"; transcript_id "2_00000185"; exon_number "5"; gene_name "Sgol2"; oId "NM_199007"; nearest_ref "2_00000144"; class_code "="; tss_id "TSS151";
chr1	Cufflinks	exon	58070351	58070586	.	+	.	gene_id "XLOC_000113"; transcript_id "2_00000185"; exon_number "6"; gene_name "Sgol2"; oId "NM_199007"; nearest_ref "2_00000144"; class_code "="; tss_id "TSS151";
chr1	Cufflinks	exon	58072203	58074827	.	+	.	gene_id "XLOC_000113"; transcript_id "2_00000185"; exon_number "7"; gene_name "Sgol2"; oId "NM_199007"; nearest_ref "2_00000144"; class_code "="; tss_id "TSS151";
chr1	Cufflinks	exon	58076433	58076586	.	+	.	gene_id "XLOC_000113"; transcript_id "2_00000185"; exon_number "8"; gene_name "Sgol2"; oId "NM_199007"; nearest_ref "2_00000144"; class_code "="; tss_id "TSS151";
chr1	Cufflinks	exon	58081628	58083121	.	+	.	gene_id "XLOC_000113"; transcript_id "2_00000185"; exon_number "9"; gene_name "Sgol2"; oId "NM_199007"; nearest_ref "2_00000144"; class_code "="; tss_id "TSS151";
chr1	Cufflinks	exon	58086813	58086902	.	+	.	gene_id "XLOC_000114"; transcript_id "2_00000189"; exon_number "1"; gene_name "Aox1"; oId "NM_009676"; nearest_ref "2_00000145"; class_code "="; tss_id "TSS153";
chr1	Cufflinks	exon	58098280	58098337	.	+	.	gene_id "XLOC_000114"; transcript_id "2_00000189"; exon_number "2"; gene_name "Aox1"; oId "NM_009676"; nearest_ref "2_00000145"; class_code "="; tss_id "TSS153";
chr1	Cufflinks	exon	58100386	58100482	.	+	.	gene_id "XLOC_000114"; transcript_id "2_00000189"; exon_number "3"; gene_name "Aox1"; oId "NM_009676"; nearest_ref "2_00000145"; class_code "="; tss_id "TSS153";
chr1	Cufflinks	exon	58103979	58104087	.	+	.	gene_id "XLOC_000114"; transcript_id "2_00000189"; exon_number "4"; gene_name "Aox1"; oId "NM_009676"; nearest_ref "2_00000145"; class_code "="; tss_id "TSS153";
chr1	Cufflinks	exon	58106207	58106333	.	+	.	gene_id "XLOC_000114"; transcript_id "2_00000189"; exon_number "5"; gene_name "Aox1"; oId "NM_009676"; nearest_ref "2_00000145"; class_code "="; tss_id "TSS153";
chr1	Cufflinks	exon	58110508	58110569	.	+	.	gene_id "XLOC_000114"; transcript_id "2_00000189"; exon_number "6"; gene_name "Aox1"; oId "NM_009676"; nearest_ref "2_00000145"; class_code "="; tss_id "TSS153";
chr1	Cufflinks	exon	58111492	58111581	.	+	.	gene_id "XLOC_000114"; transcript_id "2_00000189"; exon_number "7"; gene_name "Aox1"; oId "NM_009676"; nearest_ref "2_00000145"; class_code "="; tss_id "TSS153";
chr1	Cufflinks	exon	58113058	58113138	.	+	.	gene_id "XLOC_000114"; transcript_id "2_00000189"; exon_number "8"; gene_name "Aox1"; oId "NM_009676"; nearest_ref "2_00000145"; class_code "="; tss_id "TSS153";
chr1	Cufflinks	exon	58114258	58114402	.	+	.	gene_id "XLOC_000114"; transcript_id "2_00000189"; exon_number "9"; gene_name "Aox1"; oId "NM_009676"; nearest_ref "2_00000145"; class_code "="; tss_id "TSS153";
chr1	Cufflinks	exon	58114976	58115068	.	+	.	gene_id "XLOC_000114"; transcript_id "2_00000189"; exon_number "10"; gene_name "Aox1"; oId "NM_009676"; nearest_ref "2_00000145"; class_code "="; tss_id "TSS153";
chr1	Cufflinks	exon	58115879	58116030	.	+	.	gene_id "XLOC_000114"; transcript_id "2_00000189"; exon_number "11"; gene_name "Aox1"; oId "NM_009676"; nearest_ref "2_00000145"; class_code "="; tss_id "TSS153";
chr1	Cufflinks	exon	58116223	58116316	.	+	.	gene_id "XLOC_000114"; transcript_id "2_00000189"; exon_number "12"; gene_name "Aox1"; oId "NM_009676"; nearest_ref "2_00000145"; class_code "="; tss_id "TSS153";
chr1	Cufflinks	exon	58118040	58118149	.	+	.	gene_id "XLOC_000114"; transcript_id "2_00000189"; exon_number "13"; gene_name "Aox1"; oId "NM_009676"; nearest_ref "2_00000145"; class_code "="; tss_id "TSS153";
chr1	Cufflinks	exon	58118976	58119160	.	+	.	gene_id "XLOC_000114"; transcript_id "2_00000189"; exon_number "14"; gene_name "Aox1"; oId "NM_009676"; nearest_ref "2_00000145"; class_code "="; tss_id "TSS153";
chr1	Cufflinks	exon	58120216	58120378	.	+	.	gene_id "XLOC_000114"; transcript_id "2_00000189"; exon_number "15"; gene_name "Aox1"; oId "NM_009676"; nearest_ref "2_00000145"; class_code "="; tss_id "TSS153";
chr1	Cufflinks	exon	58122118	58122210	.	+	.	gene_id "XLOC_000114"; transcript_id "2_00000189"; exon_number "16"; gene_name "Aox1"; oId "NM_009676"; nearest_ref "2_00000145"; class_code "="; tss_id "TSS153";
chr1	Cufflinks	exon	58125114	58125283	.	+	.	gene_id "XLOC_000114"; transcript_id "2_00000189"; exon_number "17"; gene_name "Aox1"; oId "NM_009676"; nearest_ref "2_00000145"; class_code "="; tss_id "TSS153";
chr1	Cufflinks	exon	58125576	58125690	.	+	.	gene_id "XLOC_000114"; transcript_id "2_00000189"; exon_number "18"; gene_name "Aox1"; oId "NM_009676"; nearest_ref "2_00000145"; class_code "="; tss_id "TSS153";
chr1	Cufflinks	exon	58126885	58127007	.	+	.	gene_id "XLOC_000114"; transcript_id "2_00000189"; exon_number "19"; gene_name "Aox1"; oId "NM_009676"; nearest_ref "2_00000145"; class_code "="; tss_id "TSS153";
chr1	Cufflinks	exon	58130022	58130118	.	+	.	gene_id "XLOC_000114"; transcript_id "2_00000189"; exon_number "20"; gene_name "Aox1"; oId "NM_009676"; nearest_ref "2_00000145"; class_code "="; tss_id "TSS153";
chr1	Cufflinks	exon	58132908	58133032	.	+	.	gene_id "XLOC_000114"; transcript_id "2_00000189"; exon_number "21"; gene_name "Aox1"; oId "NM_009676"; nearest_ref "2_00000145"; class_code "="; tss_id "TSS153";
chr1	Cufflinks	exon	58134287	58134420	.	+	.	gene_id "XLOC_000114"; transcript_id "2_00000189"; exon_number "22"; gene_name "Aox1"; oId "NM_009676"; nearest_ref "2_00000145"; class_code "="; tss_id "TSS153";
chr1	Cufflinks	exon	58135270	58135357	.	+	.	gene_id "XLOC_000114"; transcript_id "2_00000189"; exon_number "23"; gene_name "Aox1"; oId "NM_009676"; nearest_ref "2_00000145"; class_code "="; tss_id "TSS153";
chr1	Cufflinks	exon	58138347	58138433	.	+	.	gene_id "XLOC_000114"; transcript_id "2_00000189"; exon_number "24"; gene_name "Aox1"; oId "NM_009676"; nearest_ref "2_00000145"; class_code "="; tss_id "TSS153";
chr1	Cufflinks	exon	58138856	58139047	.	+	.	gene_id "XLOC_000114"; transcript_id "2_00000189"; exon_number "25"; gene_name "Aox1"; oId "NM_009676"; nearest_ref "2_00000145"; class_code "="; tss_id "TSS153";
chr1	Cufflinks	exon	58142278	58142505	.	+	.	gene_id "XLOC_000114"; transcript_id "2_00000189"; exon_number "26"; gene_name "Aox1"; oId "NM_009676"; nearest_ref "2_00000145"; class_code "="; tss_id "TSS153";
chr1	Cufflinks	exon	58149338	58149433	.	+	.	gene_id "XLOC_000114"; transcript_id "2_00000189"; exon_number "27"; gene_name "Aox1"; oId "NM_009676"; nearest_ref "2_00000145"; class_code "="; tss_id "TSS153";
chr1	Cufflinks	exon	58151265	58151393	.	+	.	gene_id "XLOC_000114"; transcript_id "2_00000189"; exon_number "28"; gene_name "Aox1"; oId "NM_009676"; nearest_ref "2_00000145"; class_code "="; tss_id "TSS153";
chr1	Cufflinks	exon	58151999	58152073	.	+	.	gene_id "XLOC_000114"; transcript_id "2_00000189"; exon_number "29"; gene_name "Aox1"; oId "NM_009676"; nearest_ref "2_00000145"; class_code "="; tss_id "TSS153";
chr1	Cufflinks	exon	58153804	58153856	.	+	.	gene_id "XLOC_000114"; transcript_id "2_00000189"; exon_number "30"; gene_name "Aox1"; oId "NM_009676"; nearest_ref "2_00000145"; class_code "="; tss_id "TSS153";
chr1	Cufflinks	exon	58154710	58154824	.	+	.	gene_id "XLOC_000114"; transcript_id "2_00000189"; exon_number "31"; gene_name "Aox1"; oId "NM_009676"; nearest_ref "2_00000145"; class_code "="; tss_id "TSS153";
chr1	Cufflinks	exon	58159429	58159494	.	+	.	gene_id "XLOC_000114"; transcript_id "2_00000189"; exon_number "32"; gene_name "Aox1"; oId "NM_009676"; nearest_ref "2_00000145"; class_code "="; tss_id "TSS153";
chr1	Cufflinks	exon	58161163	58161351	.	+	.	gene_id "XLOC_000114"; transcript_id "2_00000189"; exon_number "33"; gene_name "Aox1"; oId "NM_009676"; nearest_ref "2_00000145"; class_code "="; tss_id "TSS153";
chr1	Cufflinks	exon	58161809	58161976	.	+	.	gene_id "XLOC_000114"; transcript_id "2_00000189"; exon_number "34"; gene_name "Aox1"; oId "NM_009676"; nearest_ref "2_00000145"; class_code "="; tss_id "TSS153";
chr1	Cufflinks	exon	58162872	58163254	.	+	.	gene_id "XLOC_000114"; transcript_id "2_00000189"; exon_number "35"; gene_name "Aox1"; oId "NM_009676"; nearest_ref "2_00000145"; class_code "="; tss_id "TSS153";
chr1	Cufflinks	exon	58169980	58170156	.	+	.	gene_id "XLOC_000115"; transcript_id "2_00000191"; exon_number "1"; gene_name "Aox3"; oId "NM_023617"; nearest_ref "2_00000146"; class_code "="; tss_id "TSS155";
chr1	Cufflinks	exon	58171715	58171772	.	+	.	gene_id "XLOC_000115"; transcript_id "2_00000191"; exon_number "2"; gene_name "Aox3"; oId "NM_023617"; nearest_ref "2_00000146"; class_code "="; tss_id "TSS155";
chr1	Cufflinks	exon	58175442	58175538	.	+	.	gene_id "XLOC_000115"; transcript_id "2_00000191"; exon_number "3"; gene_name "Aox3"; oId "NM_023617"; nearest_ref "2_00000146"; class_code "="; tss_id "TSS155";
chr1	Cufflinks	exon	58176325	58176433	.	+	.	gene_id "XLOC_000115"; transcript_id "2_00000191"; exon_number "4"; gene_name "Aox3"; oId "NM_023617"; nearest_ref "2_00000146"; class_code "="; tss_id "TSS155";
chr1	Cufflinks	exon	58177822	58177948	.	+	.	gene_id "XLOC_000115"; transcript_id "2_00000191"; exon_number "5"; gene_name "Aox3"; oId "NM_023617"; nearest_ref "2_00000146"; class_code "="; tss_id "TSS155";
chr1	Cufflinks	exon	58181862	58181923	.	+	.	gene_id "XLOC_000115"; transcript_id "2_00000191"; exon_number "6"; gene_name "Aox3"; oId "NM_023617"; nearest_ref "2_00000146"; class_code "="; tss_id "TSS155";
chr1	Cufflinks	exon	58184471	58184551	.	+	.	gene_id "XLOC_000115"; transcript_id "2_00000191"; exon_number "7"; gene_name "Aox3"; oId "NM_023617"; nearest_ref "2_00000146"; class_code "="; tss_id "TSS155";
chr1	Cufflinks	exon	58195060	58195140	.	+	.	gene_id "XLOC_000115"; transcript_id "2_00000191"; exon_number "8"; gene_name "Aox3"; oId "NM_023617"; nearest_ref "2_00000146"; class_code "="; tss_id "TSS155";
chr1	Cufflinks	exon	58198195	58198339	.	+	.	gene_id "XLOC_000115"; transcript_id "2_00000191"; exon_number "9"; gene_name "Aox3"; oId "NM_023617"; nearest_ref "2_00000146"; class_code "="; tss_id "TSS155";
chr1	Cufflinks	exon	58199514	58199606	.	+	.	gene_id "XLOC_000115"; transcript_id "2_00000191"; exon_number "10"; gene_name "Aox3"; oId "NM_023617"; nearest_ref "2_00000146"; class_code "="; tss_id "TSS155";
chr1	Cufflinks	exon	58203268	58203419	.	+	.	gene_id "XLOC_000115"; transcript_id "2_00000191"; exon_number "11"; gene_name "Aox3"; oId "NM_023617"; nearest_ref "2_00000146"; class_code "="; tss_id "TSS155";
chr1	Cufflinks	exon	58204038	58204131	.	+	.	gene_id "XLOC_000115"; transcript_id "2_00000191"; exon_number "12"; gene_name "Aox3"; oId "NM_023617"; nearest_ref "2_00000146"; class_code "="; tss_id "TSS155";
chr1	Cufflinks	exon	58207139	58207248	.	+	.	gene_id "XLOC_000115"; transcript_id "2_00000191"; exon_number "13"; gene_name "Aox3"; oId "NM_023617"; nearest_ref "2_00000146"; class_code "="; tss_id "TSS155";
chr1	Cufflinks	exon	58209398	58209582	.	+	.	gene_id "XLOC_000115"; transcript_id "2_00000191"; exon_number "14"; gene_name "Aox3"; oId "NM_023617"; nearest_ref "2_00000146"; class_code "="; tss_id "TSS155";
chr1	Cufflinks	exon	58209865	58210027	.	+	.	gene_id "XLOC_000115"; transcript_id "2_00000191"; exon_number "15"; gene_name "Aox3"; oId "NM_023617"; nearest_ref "2_00000146"; class_code "="; tss_id "TSS155";
chr1	Cufflinks	exon	58210324	58210416	.	+	.	gene_id "XLOC_000115"; transcript_id "2_00000191"; exon_number "16"; gene_name "Aox3"; oId "NM_023617"; nearest_ref "2_00000146"; class_code "="; tss_id "TSS155";
chr1	Cufflinks	exon	58215045	58215214	.	+	.	gene_id "XLOC_000115"; transcript_id "2_00000191"; exon_number "17"; gene_name "Aox3"; oId "NM_023617"; nearest_ref "2_00000146"; class_code "="; tss_id "TSS155";
chr1	Cufflinks	exon	58215749	58215863	.	+	.	gene_id "XLOC_000115"; transcript_id "2_00000191"; exon_number "18"; gene_name "Aox3"; oId "NM_023617"; nearest_ref "2_00000146"; class_code "="; tss_id "TSS155";
chr1	Cufflinks	exon	58216481	58216603	.	+	.	gene_id "XLOC_000115"; transcript_id "2_00000191"; exon_number "19"; gene_name "Aox3"; oId "NM_023617"; nearest_ref "2_00000146"; class_code "="; tss_id "TSS155";
chr1	Cufflinks	exon	58220193	58220289	.	+	.	gene_id "XLOC_000115"; transcript_id "2_00000191"; exon_number "20"; gene_name "Aox3"; oId "NM_023617"; nearest_ref "2_00000146"; class_code "="; tss_id "TSS155";
chr1	Cufflinks	exon	58222681	58222805	.	+	.	gene_id "XLOC_000115"; transcript_id "2_00000191"; exon_number "21"; gene_name "Aox3"; oId "NM_023617"; nearest_ref "2_00000146"; class_code "="; tss_id "TSS155";
chr1	Cufflinks	exon	58224447	58224580	.	+	.	gene_id "XLOC_000115"; transcript_id "2_00000191"; exon_number "22"; gene_name "Aox3"; oId "NM_023617"; nearest_ref "2_00000146"; class_code "="; tss_id "TSS155";
chr1	Cufflinks	exon	58226622	58226709	.	+	.	gene_id "XLOC_000115"; transcript_id "2_00000191"; exon_number "23"; gene_name "Aox3"; oId "NM_023617"; nearest_ref "2_00000146"; class_code "="; tss_id "TSS155";
chr1	Cufflinks	exon	58227501	58227587	.	+	.	gene_id "XLOC_000115"; transcript_id "2_00000191"; exon_number "24"; gene_name "Aox3"; oId "NM_023617"; nearest_ref "2_00000146"; class_code "="; tss_id "TSS155";
chr1	Cufflinks	exon	58228586	58228777	.	+	.	gene_id "XLOC_000115"; transcript_id "2_00000191"; exon_number "25"; gene_name "Aox3"; oId "NM_023617"; nearest_ref "2_00000146"; class_code "="; tss_id "TSS155";
chr1	Cufflinks	exon	58228965	58229192	.	+	.	gene_id "XLOC_000115"; transcript_id "2_00000191"; exon_number "26"; gene_name "Aox3"; oId "NM_023617"; nearest_ref "2_00000146"; class_code "="; tss_id "TSS155";
chr1	Cufflinks	exon	58233318	58233413	.	+	.	gene_id "XLOC_000115"; transcript_id "2_00000191"; exon_number "27"; gene_name "Aox3"; oId "NM_023617"; nearest_ref "2_00000146"; class_code "="; tss_id "TSS155";
chr1	Cufflinks	exon	58234363	58234491	.	+	.	gene_id "XLOC_000115"; transcript_id "2_00000191"; exon_number "28"; gene_name "Aox3"; oId "NM_023617"; nearest_ref "2_00000146"; class_code "="; tss_id "TSS155";
chr1	Cufflinks	exon	58236161	58236235	.	+	.	gene_id "XLOC_000115"; transcript_id "2_00000191"; exon_number "29"; gene_name "Aox3"; oId "NM_023617"; nearest_ref "2_00000146"; class_code "="; tss_id "TSS155";
chr1	Cufflinks	exon	58237450	58237502	.	+	.	gene_id "XLOC_000115"; transcript_id "2_00000191"; exon_number "30"; gene_name "Aox3"; oId "NM_023617"; nearest_ref "2_00000146"; class_code "="; tss_id "TSS155";
chr1	Cufflinks	exon	58240310	58240424	.	+	.	gene_id "XLOC_000115"; transcript_id "2_00000191"; exon_number "31"; gene_name "Aox3"; oId "NM_023617"; nearest_ref "2_00000146"; class_code "="; tss_id "TSS155";
chr1	Cufflinks	exon	58243121	58243186	.	+	.	gene_id "XLOC_000115"; transcript_id "2_00000191"; exon_number "32"; gene_name "Aox3"; oId "NM_023617"; nearest_ref "2_00000146"; class_code "="; tss_id "TSS155";
chr1	Cufflinks	exon	58245179	58245367	.	+	.	gene_id "XLOC_000115"; transcript_id "2_00000191"; exon_number "33"; gene_name "Aox3"; oId "NM_023617"; nearest_ref "2_00000146"; class_code "="; tss_id "TSS155";
chr1	Cufflinks	exon	58251470	58251637	.	+	.	gene_id "XLOC_000115"; transcript_id "2_00000191"; exon_number "34"; gene_name "Aox3"; oId "NM_023617"; nearest_ref "2_00000146"; class_code "="; tss_id "TSS155";
chr1	Cufflinks	exon	58257014	58257296	.	+	.	gene_id "XLOC_000115"; transcript_id "2_00000191"; exon_number "35"; gene_name "Aox3"; oId "NM_023617"; nearest_ref "2_00000146"; class_code "="; tss_id "TSS155";
chr1	Cufflinks	exon	58267241	58267472	.	+	.	gene_id "XLOC_000116"; transcript_id "2_00000192"; exon_number "1"; gene_name "Aox4"; oId "NM_023631"; nearest_ref "2_00000147"; class_code "="; tss_id "TSS156";
chr1	Cufflinks	exon	58269866	58269923	.	+	.	gene_id "XLOC_000116"; transcript_id "2_00000192"; exon_number "2"; gene_name "Aox4"; oId "NM_023631"; nearest_ref "2_00000147"; class_code "="; tss_id "TSS156";
chr1	Cufflinks	exon	58274277	58274373	.	+	.	gene_id "XLOC_000116"; transcript_id "2_00000192"; exon_number "3"; gene_name "Aox4"; oId "NM_023631"; nearest_ref "2_00000147"; class_code "="; tss_id "TSS156";
chr1	Cufflinks	exon	58276831	58276939	.	+	.	gene_id "XLOC_000116"; transcript_id "2_00000192"; exon_number "4"; gene_name "Aox4"; oId "NM_023631"; nearest_ref "2_00000147"; class_code "="; tss_id "TSS156";
chr1	Cufflinks	exon	58278672	58278798	.	+	.	gene_id "XLOC_000116"; transcript_id "2_00000192"; exon_number "5"; gene_name "Aox4"; oId "NM_023631"; nearest_ref "2_00000147"; class_code "="; tss_id "TSS156";
chr1	Cufflinks	exon	58281010	58281071	.	+	.	gene_id "XLOC_000116"; transcript_id "2_00000192"; exon_number "6"; gene_name "Aox4"; oId "NM_023631"; nearest_ref "2_00000147"; class_code "="; tss_id "TSS156";
chr1	Cufflinks	exon	58284916	58284999	.	+	.	gene_id "XLOC_000116"; transcript_id "2_00000192"; exon_number "7"; gene_name "Aox4"; oId "NM_023631"; nearest_ref "2_00000147"; class_code "="; tss_id "TSS156";
chr1	Cufflinks	exon	58285698	58285778	.	+	.	gene_id "XLOC_000116"; transcript_id "2_00000192"; exon_number "8"; gene_name "Aox4"; oId "NM_023631"; nearest_ref "2_00000147"; class_code "="; tss_id "TSS156";
chr1	Cufflinks	exon	58287949	58288093	.	+	.	gene_id "XLOC_000116"; transcript_id "2_00000192"; exon_number "9"; gene_name "Aox4"; oId "NM_023631"; nearest_ref "2_00000147"; class_code "="; tss_id "TSS156";
chr1	Cufflinks	exon	58288325	58288417	.	+	.	gene_id "XLOC_000116"; transcript_id "2_00000192"; exon_number "10"; gene_name "Aox4"; oId "NM_023631"; nearest_ref "2_00000147"; class_code "="; tss_id "TSS156";
chr1	Cufflinks	exon	58290682	58290833	.	+	.	gene_id "XLOC_000116"; transcript_id "2_00000192"; exon_number "11"; gene_name "Aox4"; oId "NM_023631"; nearest_ref "2_00000147"; class_code "="; tss_id "TSS156";
chr1	Cufflinks	exon	58291963	58292056	.	+	.	gene_id "XLOC_000116"; transcript_id "2_00000192"; exon_number "12"; gene_name "Aox4"; oId "NM_023631"; nearest_ref "2_00000147"; class_code "="; tss_id "TSS156";
chr1	Cufflinks	exon	58293511	58293623	.	+	.	gene_id "XLOC_000116"; transcript_id "2_00000192"; exon_number "13"; gene_name "Aox4"; oId "NM_023631"; nearest_ref "2_00000147"; class_code "="; tss_id "TSS156";
chr1	Cufflinks	exon	58295961	58296145	.	+	.	gene_id "XLOC_000116"; transcript_id "2_00000192"; exon_number "14"; gene_name "Aox4"; oId "NM_023631"; nearest_ref "2_00000147"; class_code "="; tss_id "TSS156";
chr1	Cufflinks	exon	58297525	58297687	.	+	.	gene_id "XLOC_000116"; transcript_id "2_00000192"; exon_number "15"; gene_name "Aox4"; oId "NM_023631"; nearest_ref "2_00000147"; class_code "="; tss_id "TSS156";
chr1	Cufflinks	exon	58301904	58301996	.	+	.	gene_id "XLOC_000116"; transcript_id "2_00000192"; exon_number "16"; gene_name "Aox4"; oId "NM_023631"; nearest_ref "2_00000147"; class_code "="; tss_id "TSS156";
chr1	Cufflinks	exon	58302645	58302814	.	+	.	gene_id "XLOC_000116"; transcript_id "2_00000192"; exon_number "17"; gene_name "Aox4"; oId "NM_023631"; nearest_ref "2_00000147"; class_code "="; tss_id "TSS156";
chr1	Cufflinks	exon	58303083	58303197	.	+	.	gene_id "XLOC_000116"; transcript_id "2_00000192"; exon_number "18"; gene_name "Aox4"; oId "NM_023631"; nearest_ref "2_00000147"; class_code "="; tss_id "TSS156";
chr1	Cufflinks	exon	58304050	58304172	.	+	.	gene_id "XLOC_000116"; transcript_id "2_00000192"; exon_number "19"; gene_name "Aox4"; oId "NM_023631"; nearest_ref "2_00000147"; class_code "="; tss_id "TSS156";
chr1	Cufflinks	exon	58305692	58305788	.	+	.	gene_id "XLOC_000116"; transcript_id "2_00000192"; exon_number "20"; gene_name "Aox4"; oId "NM_023631"; nearest_ref "2_00000147"; class_code "="; tss_id "TSS156";
chr1	Cufflinks	exon	58306979	58307103	.	+	.	gene_id "XLOC_000116"; transcript_id "2_00000192"; exon_number "21"; gene_name "Aox4"; oId "NM_023631"; nearest_ref "2_00000147"; class_code "="; tss_id "TSS156";
chr1	Cufflinks	exon	58308909	58309042	.	+	.	gene_id "XLOC_000116"; transcript_id "2_00000192"; exon_number "22"; gene_name "Aox4"; oId "NM_023631"; nearest_ref "2_00000147"; class_code "="; tss_id "TSS156";
chr1	Cufflinks	exon	58310370	58310457	.	+	.	gene_id "XLOC_000116"; transcript_id "2_00000192"; exon_number "23"; gene_name "Aox4"; oId "NM_023631"; nearest_ref "2_00000147"; class_code "="; tss_id "TSS156";
chr1	Cufflinks	exon	58310753	58310839	.	+	.	gene_id "XLOC_000116"; transcript_id "2_00000192"; exon_number "24"; gene_name "Aox4"; oId "NM_023631"; nearest_ref "2_00000147"; class_code "="; tss_id "TSS156";
chr1	Cufflinks	exon	58310984	58311175	.	+	.	gene_id "XLOC_000116"; transcript_id "2_00000192"; exon_number "25"; gene_name "Aox4"; oId "NM_023631"; nearest_ref "2_00000147"; class_code "="; tss_id "TSS156";
chr1	Cufflinks	exon	58312319	58312546	.	+	.	gene_id "XLOC_000116"; transcript_id "2_00000192"; exon_number "26"; gene_name "Aox4"; oId "NM_023631"; nearest_ref "2_00000147"; class_code "="; tss_id "TSS156";
chr1	Cufflinks	exon	58314059	58314154	.	+	.	gene_id "XLOC_000116"; transcript_id "2_00000192"; exon_number "27"; gene_name "Aox4"; oId "NM_023631"; nearest_ref "2_00000147"; class_code "="; tss_id "TSS156";
chr1	Cufflinks	exon	58315886	58316014	.	+	.	gene_id "XLOC_000116"; transcript_id "2_00000192"; exon_number "28"; gene_name "Aox4"; oId "NM_023631"; nearest_ref "2_00000147"; class_code "="; tss_id "TSS156";
chr1	Cufflinks	exon	58319409	58319483	.	+	.	gene_id "XLOC_000116"; transcript_id "2_00000192"; exon_number "29"; gene_name "Aox4"; oId "NM_023631"; nearest_ref "2_00000147"; class_code "="; tss_id "TSS156";
chr1	Cufflinks	exon	58320187	58320239	.	+	.	gene_id "XLOC_000116"; transcript_id "2_00000192"; exon_number "30"; gene_name "Aox4"; oId "NM_023631"; nearest_ref "2_00000147"; class_code "="; tss_id "TSS156";
chr1	Cufflinks	exon	58320678	58320792	.	+	.	gene_id "XLOC_000116"; transcript_id "2_00000192"; exon_number "31"; gene_name "Aox4"; oId "NM_023631"; nearest_ref "2_00000147"; class_code "="; tss_id "TSS156";
chr1	Cufflinks	exon	58321186	58321251	.	+	.	gene_id "XLOC_000116"; transcript_id "2_00000192"; exon_number "32"; gene_name "Aox4"; oId "NM_023631"; nearest_ref "2_00000147"; class_code "="; tss_id "TSS156";
chr1	Cufflinks	exon	58321803	58321988	.	+	.	gene_id "XLOC_000116"; transcript_id "2_00000192"; exon_number "33"; gene_name "Aox4"; oId "NM_023631"; nearest_ref "2_00000147"; class_code "="; tss_id "TSS156";
chr1	Cufflinks	exon	58323472	58323639	.	+	.	gene_id "XLOC_000116"; transcript_id "2_00000192"; exon_number "34"; gene_name "Aox4"; oId "NM_023631"; nearest_ref "2_00000147"; class_code "="; tss_id "TSS156";
chr1	Cufflinks	exon	58324604	58325440	.	+	.	gene_id "XLOC_000116"; transcript_id "2_00000192"; exon_number "35"; gene_name "Aox4"; oId "NM_023631"; nearest_ref "2_00000147"; class_code "="; tss_id "TSS156";
chr1	Cufflinks	exon	58335170	58335319	.	+	.	gene_id "XLOC_000117"; transcript_id "2_00000194"; exon_number "1"; gene_name "Aox3l1"; oId "NM_001008419"; nearest_ref "2_00000148"; class_code "="; tss_id "TSS158";
chr1	Cufflinks	exon	58338021	58338078	.	+	.	gene_id "XLOC_000117"; transcript_id "2_00000194"; exon_number "2"; gene_name "Aox3l1"; oId "NM_001008419"; nearest_ref "2_00000148"; class_code "="; tss_id "TSS158";
chr1	Cufflinks	exon	58339510	58339606	.	+	.	gene_id "XLOC_000117"; transcript_id "2_00000194"; exon_number "3"; gene_name "Aox3l1"; oId "NM_001008419"; nearest_ref "2_00000148"; class_code "="; tss_id "TSS158";
chr1	Cufflinks	exon	58340331	58340439	.	+	.	gene_id "XLOC_000117"; transcript_id "2_00000194"; exon_number "4"; gene_name "Aox3l1"; oId "NM_001008419"; nearest_ref "2_00000148"; class_code "="; tss_id "TSS158";
chr1	Cufflinks	exon	58342415	58342541	.	+	.	gene_id "XLOC_000117"; transcript_id "2_00000194"; exon_number "5"; gene_name "Aox3l1"; oId "NM_001008419"; nearest_ref "2_00000148"; class_code "="; tss_id "TSS158";
chr1	Cufflinks	exon	58344536	58344597	.	+	.	gene_id "XLOC_000117"; transcript_id "2_00000194"; exon_number "6"; gene_name "Aox3l1"; oId "NM_001008419"; nearest_ref "2_00000148"; class_code "="; tss_id "TSS158";
chr1	Cufflinks	exon	58346752	58346835	.	+	.	gene_id "XLOC_000117"; transcript_id "2_00000194"; exon_number "7"; gene_name "Aox3l1"; oId "NM_001008419"; nearest_ref "2_00000148"; class_code "="; tss_id "TSS158";
chr1	Cufflinks	exon	58349042	58349122	.	+	.	gene_id "XLOC_000117"; transcript_id "2_00000194"; exon_number "8"; gene_name "Aox3l1"; oId "NM_001008419"; nearest_ref "2_00000148"; class_code "="; tss_id "TSS158";
chr1	Cufflinks	exon	58351145	58351289	.	+	.	gene_id "XLOC_000117"; transcript_id "2_00000194"; exon_number "9"; gene_name "Aox3l1"; oId "NM_001008419"; nearest_ref "2_00000148"; class_code "="; tss_id "TSS158";
chr1	Cufflinks	exon	58352707	58352799	.	+	.	gene_id "XLOC_000117"; transcript_id "2_00000194"; exon_number "10"; gene_name "Aox3l1"; oId "NM_001008419"; nearest_ref "2_00000148"; class_code "="; tss_id "TSS158";
chr1	Cufflinks	exon	58356607	58356758	.	+	.	gene_id "XLOC_000117"; transcript_id "2_00000194"; exon_number "11"; gene_name "Aox3l1"; oId "NM_001008419"; nearest_ref "2_00000148"; class_code "="; tss_id "TSS158";
chr1	Cufflinks	exon	58357459	58357552	.	+	.	gene_id "XLOC_000117"; transcript_id "2_00000194"; exon_number "12"; gene_name "Aox3l1"; oId "NM_001008419"; nearest_ref "2_00000148"; class_code "="; tss_id "TSS158";
chr1	Cufflinks	exon	58360371	58360480	.	+	.	gene_id "XLOC_000117"; transcript_id "2_00000194"; exon_number "13"; gene_name "Aox3l1"; oId "NM_001008419"; nearest_ref "2_00000148"; class_code "="; tss_id "TSS158";
chr1	Cufflinks	exon	58361273	58361457	.	+	.	gene_id "XLOC_000117"; transcript_id "2_00000194"; exon_number "14"; gene_name "Aox3l1"; oId "NM_001008419"; nearest_ref "2_00000148"; class_code "="; tss_id "TSS158";
chr1	Cufflinks	exon	58362048	58362234	.	+	.	gene_id "XLOC_000117"; transcript_id "2_00000194"; exon_number "15"; gene_name "Aox3l1"; oId "NM_001008419"; nearest_ref "2_00000148"; class_code "="; tss_id "TSS158";
chr1	Cufflinks	exon	58364194	58364286	.	+	.	gene_id "XLOC_000117"; transcript_id "2_00000194"; exon_number "16"; gene_name "Aox3l1"; oId "NM_001008419"; nearest_ref "2_00000148"; class_code "="; tss_id "TSS158";
chr1	Cufflinks	exon	58365703	58365872	.	+	.	gene_id "XLOC_000117"; transcript_id "2_00000194"; exon_number "17"; gene_name "Aox3l1"; oId "NM_001008419"; nearest_ref "2_00000148"; class_code "="; tss_id "TSS158";
chr1	Cufflinks	exon	58366825	58366939	.	+	.	gene_id "XLOC_000117"; transcript_id "2_00000194"; exon_number "18"; gene_name "Aox3l1"; oId "NM_001008419"; nearest_ref "2_00000148"; class_code "="; tss_id "TSS158";
chr1	Cufflinks	exon	58369119	58369241	.	+	.	gene_id "XLOC_000117"; transcript_id "2_00000194"; exon_number "19"; gene_name "Aox3l1"; oId "NM_001008419"; nearest_ref "2_00000148"; class_code "="; tss_id "TSS158";
chr1	Cufflinks	exon	58379623	58379719	.	+	.	gene_id "XLOC_000117"; transcript_id "2_00000194"; exon_number "20"; gene_name "Aox3l1"; oId "NM_001008419"; nearest_ref "2_00000148"; class_code "="; tss_id "TSS158";
chr1	Cufflinks	exon	58387614	58387738	.	+	.	gene_id "XLOC_000117"; transcript_id "2_00000194"; exon_number "21"; gene_name "Aox3l1"; oId "NM_001008419"; nearest_ref "2_00000148"; class_code "="; tss_id "TSS158";
chr1	Cufflinks	exon	58389387	58389520	.	+	.	gene_id "XLOC_000117"; transcript_id "2_00000194"; exon_number "22"; gene_name "Aox3l1"; oId "NM_001008419"; nearest_ref "2_00000148"; class_code "="; tss_id "TSS158";
chr1	Cufflinks	exon	58391524	58391611	.	+	.	gene_id "XLOC_000117"; transcript_id "2_00000194"; exon_number "23"; gene_name "Aox3l1"; oId "NM_001008419"; nearest_ref "2_00000148"; class_code "="; tss_id "TSS158";
chr1	Cufflinks	exon	58393444	58393530	.	+	.	gene_id "XLOC_000117"; transcript_id "2_00000194"; exon_number "24"; gene_name "Aox3l1"; oId "NM_001008419"; nearest_ref "2_00000148"; class_code "="; tss_id "TSS158";
chr1	Cufflinks	exon	58394179	58394370	.	+	.	gene_id "XLOC_000117"; transcript_id "2_00000194"; exon_number "25"; gene_name "Aox3l1"; oId "NM_001008419"; nearest_ref "2_00000148"; class_code "="; tss_id "TSS158";
chr1	Cufflinks	exon	58396303	58396530	.	+	.	gene_id "XLOC_000117"; transcript_id "2_00000194"; exon_number "26"; gene_name "Aox3l1"; oId "NM_001008419"; nearest_ref "2_00000148"; class_code "="; tss_id "TSS158";
chr1	Cufflinks	exon	58400500	58400595	.	+	.	gene_id "XLOC_000117"; transcript_id "2_00000194"; exon_number "27"; gene_name "Aox3l1"; oId "NM_001008419"; nearest_ref "2_00000148"; class_code "="; tss_id "TSS158";
chr1	Cufflinks	exon	58403069	58403197	.	+	.	gene_id "XLOC_000117"; transcript_id "2_00000194"; exon_number "28"; gene_name "Aox3l1"; oId "NM_001008419"; nearest_ref "2_00000148"; class_code "="; tss_id "TSS158";
chr1	Cufflinks	exon	58405897	58405971	.	+	.	gene_id "XLOC_000117"; transcript_id "2_00000194"; exon_number "29"; gene_name "Aox3l1"; oId "NM_001008419"; nearest_ref "2_00000148"; class_code "="; tss_id "TSS158";
chr1	Cufflinks	exon	58407081	58407133	.	+	.	gene_id "XLOC_000117"; transcript_id "2_00000194"; exon_number "30"; gene_name "Aox3l1"; oId "NM_001008419"; nearest_ref "2_00000148"; class_code "="; tss_id "TSS158";
chr1	Cufflinks	exon	58407999	58408113	.	+	.	gene_id "XLOC_000117"; transcript_id "2_00000194"; exon_number "31"; gene_name "Aox3l1"; oId "NM_001008419"; nearest_ref "2_00000148"; class_code "="; tss_id "TSS158";
chr1	Cufflinks	exon	58411006	58411071	.	+	.	gene_id "XLOC_000117"; transcript_id "2_00000194"; exon_number "32"; gene_name "Aox3l1"; oId "NM_001008419"; nearest_ref "2_00000148"; class_code "="; tss_id "TSS158";
chr1	Cufflinks	exon	58411154	58411342	.	+	.	gene_id "XLOC_000117"; transcript_id "2_00000194"; exon_number "33"; gene_name "Aox3l1"; oId "NM_001008419"; nearest_ref "2_00000148"; class_code "="; tss_id "TSS158";
chr1	Cufflinks	exon	58415762	58415929	.	+	.	gene_id "XLOC_000117"; transcript_id "2_00000194"; exon_number "34"; gene_name "Aox3l1"; oId "NM_001008419"; nearest_ref "2_00000148"; class_code "="; tss_id "TSS158";
chr1	Cufflinks	exon	58433106	58433180	.	+	.	gene_id "XLOC_000117"; transcript_id "2_00000194"; exon_number "35"; gene_name "Aox3l1"; oId "NM_001008419"; nearest_ref "2_00000148"; class_code "="; tss_id "TSS158";
chr1	Cufflinks	exon	58435485	58436108	.	+	.	gene_id "XLOC_000117"; transcript_id "2_00000194"; exon_number "36"; gene_name "Aox3l1"; oId "NM_001008419"; nearest_ref "2_00000148"; class_code "="; tss_id "TSS158";
chr1	Cufflinks	exon	58449824	58450060	.	+	.	gene_id "XLOC_000118"; transcript_id "2_00000195"; exon_number "1"; gene_name "Bzw1"; oId "CUFF.729.1"; nearest_ref "2_00000149"; class_code "="; tss_id "TSS159";
chr1	Cufflinks	exon	58451046	58451119	.	+	.	gene_id "XLOC_000118"; transcript_id "2_00000195"; exon_number "2"; gene_name "Bzw1"; oId "CUFF.729.1"; nearest_ref "2_00000149"; class_code "="; tss_id "TSS159";
chr1	Cufflinks	exon	58454520	58454696	.	+	.	gene_id "XLOC_000118"; transcript_id "2_00000195"; exon_number "3"; gene_name "Bzw1"; oId "CUFF.729.1"; nearest_ref "2_00000149"; class_code "="; tss_id "TSS159";
chr1	Cufflinks	exon	58455848	58455942	.	+	.	gene_id "XLOC_000118"; transcript_id "2_00000195"; exon_number "4"; gene_name "Bzw1"; oId "CUFF.729.1"; nearest_ref "2_00000149"; class_code "="; tss_id "TSS159";
chr1	Cufflinks	exon	58456923	58456988	.	+	.	gene_id "XLOC_000118"; transcript_id "2_00000195"; exon_number "5"; gene_name "Bzw1"; oId "CUFF.729.1"; nearest_ref "2_00000149"; class_code "="; tss_id "TSS159";
chr1	Cufflinks	exon	58457551	58457686	.	+	.	gene_id "XLOC_000118"; transcript_id "2_00000195"; exon_number "6"; gene_name "Bzw1"; oId "CUFF.729.1"; nearest_ref "2_00000149"; class_code "="; tss_id "TSS159";
chr1	Cufflinks	exon	58457958	58458067	.	+	.	gene_id "XLOC_000118"; transcript_id "2_00000195"; exon_number "7"; gene_name "Bzw1"; oId "CUFF.729.1"; nearest_ref "2_00000149"; class_code "="; tss_id "TSS159";
chr1	Cufflinks	exon	58458185	58458355	.	+	.	gene_id "XLOC_000118"; transcript_id "2_00000195"; exon_number "8"; gene_name "Bzw1"; oId "CUFF.729.1"; nearest_ref "2_00000149"; class_code "="; tss_id "TSS159";
chr1	Cufflinks	exon	58459731	58459877	.	+	.	gene_id "XLOC_000118"; transcript_id "2_00000195"; exon_number "9"; gene_name "Bzw1"; oId "CUFF.729.1"; nearest_ref "2_00000149"; class_code "="; tss_id "TSS159";
chr1	Cufflinks	exon	58460459	58460597	.	+	.	gene_id "XLOC_000118"; transcript_id "2_00000195"; exon_number "10"; gene_name "Bzw1"; oId "CUFF.729.1"; nearest_ref "2_00000149"; class_code "="; tss_id "TSS159";
chr1	Cufflinks	exon	58461076	58461198	.	+	.	gene_id "XLOC_000118"; transcript_id "2_00000195"; exon_number "11"; gene_name "Bzw1"; oId "CUFF.729.1"; nearest_ref "2_00000149"; class_code "="; tss_id "TSS159";
[truncated: 300,982 more rows]
