# Supplementary material for: Prediction of novel long non-coding RNAs based on RNA-Seq data of mouse Klf1 knockout study
Source: BMC Bioinformatics. 2012 Dec 13;13:331. doi: 10.1186/1471-2105-13-331 (PMC3577497; doi:10.1186/1471-2105-13-331)
Supplement: Additional file 3 — GTF of novel lncRNAs. It is a GTF file recording the 308 novel lncRNAts detected by lncRScan. The transcript structures can be visualized by UCSC genome browser. [file 1471-2105-13-331-S3.ZIP › 308_lncRNA.gtf]

chr1	Cufflinks	exon	55392360	55392387	.	+	.	gene_id "XLOC_000107"; transcript_id "2_00000176"; exon_number "1"; gene_name "Boll"; oId "CUFF.687.1"; nearest_ref "2_00003240"; class_code "i"; tss_id "TSS142";
chr1	Cufflinks	exon	55392486	55392723	.	+	.	gene_id "XLOC_000107"; transcript_id "2_00000176"; exon_number "2"; gene_name "Boll"; oId "CUFF.687.1"; nearest_ref "2_00003240"; class_code "i"; tss_id "TSS142";
chr1	Cufflinks	exon	58074828	58074831	.	+	.	gene_id "XLOC_000113"; transcript_id "2_00000186"; exon_number "1"; gene_name "Sgol2"; oId "CUFF.705.3"; nearest_ref "2_00000144"; class_code "j"; tss_id "TSS152";
chr1	Cufflinks	exon	58076437	58076586	.	+	.	gene_id "XLOC_000113"; transcript_id "2_00000186"; exon_number "2"; gene_name "Sgol2"; oId "CUFF.705.3"; nearest_ref "2_00000144"; class_code "j"; tss_id "TSS152";
chr1	Cufflinks	exon	58081628	58083121	.	+	.	gene_id "XLOC_000113"; transcript_id "2_00000186"; exon_number "3"; gene_name "Sgol2"; oId "CUFF.705.3"; nearest_ref "2_00000144"; class_code "j"; tss_id "TSS152";
chr1	Cufflinks	exon	63168008	63168871	.	+	.	gene_id "XLOC_000142"; transcript_id "2_00000234"; exon_number "1"; gene_name "Gm11602"; oId "CUFF.876.1"; nearest_ref "2_00001831"; class_code "i"; tss_id "TSS187";
chr1	Cufflinks	exon	63170688	63170723	.	+	.	gene_id "XLOC_000142"; transcript_id "2_00000234"; exon_number "2"; gene_name "Gm11602"; oId "CUFF.876.1"; nearest_ref "2_00001831"; class_code "i"; tss_id "TSS187";
chr1	Cufflinks	exon	64768150	64768363	.	+	.	gene_id "XLOC_000151"; transcript_id "2_00000249"; exon_number "1"; gene_name "Ccnyl1"; oId "CUFF.922.2"; nearest_ref "2_00001862"; class_code "j"; tss_id "TSS198";
chr1	Cufflinks	exon	64770097	64772216	.	+	.	gene_id "XLOC_000151"; transcript_id "2_00000249"; exon_number "2"; gene_name "Ccnyl1"; oId "CUFF.922.2"; nearest_ref "2_00001862"; class_code "j"; tss_id "TSS198";
chr1	Cufflinks	exon	137040497	137040538	.	+	.	gene_id "XLOC_000380"; transcript_id "2_00000647"; exon_number "1"; gene_name "XLOC_000460"; oId "CUFF.1996.3"; nearest_ref "2_00002442"; class_code "o"; tss_id "TSS514";
chr1	Cufflinks	exon	137040652	137041904	.	+	.	gene_id "XLOC_000380"; transcript_id "2_00000647"; exon_number "2"; gene_name "XLOC_000460"; oId "CUFF.1996.3"; nearest_ref "2_00002442"; class_code "o"; tss_id "TSS514";
chr1	Cufflinks	exon	162965213	162965325	.	+	.	gene_id "XLOC_000448"; transcript_id "2_00000773"; exon_number "1"; gene_name "Gas5"; oId "CUFF.2360.4"; nearest_ref "2_00002574"; class_code "j"; tss_id "TSS606";
chr1	Cufflinks	exon	162965883	162965935	.	+	.	gene_id "XLOC_000448"; transcript_id "2_00000773"; exon_number "2"; gene_name "Gas5"; oId "CUFF.2360.4"; nearest_ref "2_00002574"; class_code "j"; tss_id "TSS606";
chr1	Cufflinks	exon	162966114	162966710	.	+	.	gene_id "XLOC_000448"; transcript_id "2_00000773"; exon_number "3"; gene_name "Gas5"; oId "CUFF.2360.4"; nearest_ref "2_00002574"; class_code "j"; tss_id "TSS606";
chr1	Cufflinks	exon	162966951	162966983	.	+	.	gene_id "XLOC_000448"; transcript_id "2_00000773"; exon_number "4"; gene_name "Gas5"; oId "CUFF.2360.4"; nearest_ref "2_00002574"; class_code "j"; tss_id "TSS606";
chr1	Cufflinks	exon	162968356	162968456	.	+	.	gene_id "XLOC_000448"; transcript_id "2_00000773"; exon_number "5"; gene_name "Gas5"; oId "CUFF.2360.4"; nearest_ref "2_00002574"; class_code "j"; tss_id "TSS606";
chr1	Cufflinks	exon	162965213	162965325	.	+	.	gene_id "XLOC_000448"; transcript_id "2_00000772"; exon_number "1"; gene_name "Gas5"; oId "CUFF.2360.3"; nearest_ref "2_00002574"; class_code "j"; tss_id "TSS606";
chr1	Cufflinks	exon	162965883	162965935	.	+	.	gene_id "XLOC_000448"; transcript_id "2_00000772"; exon_number "2"; gene_name "Gas5"; oId "CUFF.2360.3"; nearest_ref "2_00002574"; class_code "j"; tss_id "TSS606";
chr1	Cufflinks	exon	162966114	162966145	.	+	.	gene_id "XLOC_000448"; transcript_id "2_00000772"; exon_number "3"; gene_name "Gas5"; oId "CUFF.2360.3"; nearest_ref "2_00002574"; class_code "j"; tss_id "TSS606";
chr1	Cufflinks	exon	162966339	162966870	.	+	.	gene_id "XLOC_000448"; transcript_id "2_00000772"; exon_number "4"; gene_name "Gas5"; oId "CUFF.2360.3"; nearest_ref "2_00002574"; class_code "j"; tss_id "TSS606";
chr1	Cufflinks	exon	162966951	162966983	.	+	.	gene_id "XLOC_000448"; transcript_id "2_00000772"; exon_number "5"; gene_name "Gas5"; oId "CUFF.2360.3"; nearest_ref "2_00002574"; class_code "j"; tss_id "TSS606";
chr1	Cufflinks	exon	162967255	162967295	.	+	.	gene_id "XLOC_000448"; transcript_id "2_00000772"; exon_number "6"; gene_name "Gas5"; oId "CUFF.2360.3"; nearest_ref "2_00002574"; class_code "j"; tss_id "TSS606";
chr1	Cufflinks	exon	162967419	162967446	.	+	.	gene_id "XLOC_000448"; transcript_id "2_00000772"; exon_number "7"; gene_name "Gas5"; oId "CUFF.2360.3"; nearest_ref "2_00002574"; class_code "j"; tss_id "TSS606";
chr1	Cufflinks	exon	162967636	162967678	.	+	.	gene_id "XLOC_000448"; transcript_id "2_00000772"; exon_number "8"; gene_name "Gas5"; oId "CUFF.2360.3"; nearest_ref "2_00002574"; class_code "j"; tss_id "TSS606";
chr1	Cufflinks	exon	162968126	162968168	.	+	.	gene_id "XLOC_000448"; transcript_id "2_00000772"; exon_number "9"; gene_name "Gas5"; oId "CUFF.2360.3"; nearest_ref "2_00002574"; class_code "j"; tss_id "TSS606";
chr1	Cufflinks	exon	162968356	162968456	.	+	.	gene_id "XLOC_000448"; transcript_id "2_00000772"; exon_number "10"; gene_name "Gas5"; oId "CUFF.2360.3"; nearest_ref "2_00002574"; class_code "j"; tss_id "TSS606";
chr1	Cufflinks	exon	177612318	177612694	.	+	.	gene_id "XLOC_000526"; transcript_id "2_00000898"; exon_number "1"; gene_name "Opn3"; oId "CUFF.2742.1"; nearest_ref "2_00001413"; class_code "i"; tss_id "TSS705";
chr1	Cufflinks	exon	177613853	177613860	.	+	.	gene_id "XLOC_000526"; transcript_id "2_00000898"; exon_number "2"; gene_name "Opn3"; oId "CUFF.2742.1"; nearest_ref "2_00001413"; class_code "i"; tss_id "TSS705";
chr1	Cufflinks	exon	187289769	187289805	.	+	.	gene_id "XLOC_000565"; transcript_id "2_00000956"; exon_number "1"; gene_name "XLOC_000666"; oId "CUFF.3018.3"; nearest_ref "2_00004702"; class_code "o"; tss_id "TSS755";
chr1	Cufflinks	exon	187289863	187292652	.	+	.	gene_id "XLOC_000565"; transcript_id "2_00000956"; exon_number "2"; gene_name "XLOC_000666"; oId "CUFF.3018.3"; nearest_ref "2_00004702"; class_code "o"; tss_id "TSS755";
chr1	Cufflinks	exon	4761198	4761544	.	-	.	gene_id "XLOC_000596"; transcript_id "2_00001014"; exon_number "1"; oId "CUFF.52.1"; class_code "u"; tss_id "TSS805";
chr1	Cufflinks	exon	4762231	4762239	.	-	.	gene_id "XLOC_000596"; transcript_id "2_00001014"; exon_number "2"; oId "CUFF.52.1"; class_code "u"; tss_id "TSS805";
chr1	Cufflinks	exon	9932072	9932230	.	-	.	gene_id "XLOC_000604"; transcript_id "2_00001031"; exon_number "1"; gene_name "Snhg6"; oId "CUFF.41.1"; nearest_ref "2_00000764"; class_code "j"; tss_id "TSS817";
chr1	Cufflinks	exon	9932404	9932472	.	-	.	gene_id "XLOC_000604"; transcript_id "2_00001031"; exon_number "2"; gene_name "Snhg6"; oId "CUFF.41.1"; nearest_ref "2_00000764"; class_code "j"; tss_id "TSS817";
chr1	Cufflinks	exon	9932691	9933670	.	-	.	gene_id "XLOC_000604"; transcript_id "2_00001031"; exon_number "3"; gene_name "Snhg6"; oId "CUFF.41.1"; nearest_ref "2_00000764"; class_code "j"; tss_id "TSS817";
chr1	Cufflinks	exon	9933780	9934100	.	-	.	gene_id "XLOC_000604"; transcript_id "2_00001031"; exon_number "4"; gene_name "Snhg6"; oId "CUFF.41.1"; nearest_ref "2_00000764"; class_code "j"; tss_id "TSS817";
chr1	Cufflinks	exon	43989100	43989259	.	-	.	gene_id "XLOC_000691"; transcript_id "2_00001168"; exon_number "1"; oId "CUFF.523.1"; class_code "u"; tss_id "TSS930";
chr1	Cufflinks	exon	43990484	43990745	.	-	.	gene_id "XLOC_000691"; transcript_id "2_00001168"; exon_number "2"; oId "CUFF.523.1"; class_code "u"; tss_id "TSS930";
chr1	Cufflinks	exon	64726441	64726851	.	-	.	gene_id "XLOC_000746"; transcript_id "2_00001274"; exon_number "1"; gene_name "2810408I11Rik"; oId "CUFF.920.1"; nearest_ref "2_00000942"; class_code "o"; tss_id "TSS1012";
chr1	Cufflinks	exon	64727166	64727173	.	-	.	gene_id "XLOC_000746"; transcript_id "2_00001274"; exon_number "2"; gene_name "2810408I11Rik"; oId "CUFF.920.1"; nearest_ref "2_00000942"; class_code "o"; tss_id "TSS1012";
chr1	Cufflinks	exon	121441608	121443619	.	-	.	gene_id "XLOC_000891"; transcript_id "2_00001497"; exon_number "1"; gene_name "Epb4.1l5"; oId "CUFF.1670.2"; nearest_ref "2_00003628"; class_code "o"; tss_id "TSS1203";
chr1	Cufflinks	exon	121443689	121443710	.	-	.	gene_id "XLOC_000891"; transcript_id "2_00001497"; exon_number "2"; gene_name "Epb4.1l5"; oId "CUFF.1670.2"; nearest_ref "2_00003628"; class_code "o"; tss_id "TSS1203";
chr1	Cufflinks	exon	158673646	158673777	.	-	.	gene_id "XLOC_001013"; transcript_id "2_00001711"; exon_number "1"; oId "CUFF.2291.1"; class_code "u"; tss_id "TSS1379";
chr1	Cufflinks	exon	158675179	158675338	.	-	.	gene_id "XLOC_001013"; transcript_id "2_00001711"; exon_number "2"; oId "CUFF.2291.1"; class_code "u"; tss_id "TSS1379";
chr1	Cufflinks	exon	175892700	175892954	.	-	.	gene_id "XLOC_001118"; transcript_id "2_00001892"; exon_number "1"; gene_name "Ifi202b"; oId "CUFF.2747.1"; nearest_ref "2_00001406"; class_code "j"; tss_id "TSS1518";
chr1	Cufflinks	exon	175917060	175917093	.	-	.	gene_id "XLOC_001118"; transcript_id "2_00001892"; exon_number "2"; gene_name "Ifi202b"; oId "CUFF.2747.1"; nearest_ref "2_00001406"; class_code "j"; tss_id "TSS1518";
chr1	Cufflinks	exon	182075945	182076151	.	-	.	gene_id "XLOC_001133"; transcript_id "2_00001916"; exon_number "1"; gene_name "Cdc42bpa"; oId "CUFF.2926.2"; nearest_ref "2_00000688"; class_code "x"; tss_id "TSS1539";
chr1	Cufflinks	exon	182078123	182078316	.	-	.	gene_id "XLOC_001133"; transcript_id "2_00001916"; exon_number "2"; gene_name "Cdc42bpa"; oId "CUFF.2926.2"; nearest_ref "2_00000688"; class_code "x"; tss_id "TSS1539";
chr1	Cufflinks	exon	183103356	183106489	.	-	.	gene_id "XLOC_001142"; transcript_id "2_00001932"; exon_number "1"; gene_name "Wdr26"; oId "CUFF.2966.1"; nearest_ref "2_00001433"; class_code "j"; tss_id "TSS1553";
chr1	Cufflinks	exon	183107652	183107962	.	-	.	gene_id "XLOC_001142"; transcript_id "2_00001932"; exon_number "2"; gene_name "Wdr26"; oId "CUFF.2966.1"; nearest_ref "2_00001433"; class_code "j"; tss_id "TSS1553";
chr1	Cufflinks	exon	183110597	183110598	.	-	.	gene_id "XLOC_001142"; transcript_id "2_00001932"; exon_number "3"; gene_name "Wdr26"; oId "CUFF.2966.1"; nearest_ref "2_00001433"; class_code "j"; tss_id "TSS1553";
chr1	Cufflinks	exon	184205901	184207024	.	-	.	gene_id "XLOC_001145"; transcript_id "2_00001941"; exon_number "1"; gene_name "Degs1"; oId "CUFF.2954.2"; nearest_ref "2_00001439"; class_code "j"; tss_id "TSS1558";
chr1	Cufflinks	exon	184207631	184207659	.	-	.	gene_id "XLOC_001145"; transcript_id "2_00001941"; exon_number "2"; gene_name "Degs1"; oId "CUFF.2954.2"; nearest_ref "2_00001439"; class_code "j"; tss_id "TSS1558";
chr1	Cufflinks	exon	190812440	190812669	.	-	.	gene_id "XLOC_001163"; transcript_id "2_00001967"; exon_number "1"; gene_name "XLOC_001372"; oId "CUFF.3072.1"; nearest_ref "2_00005079"; class_code "i"; tss_id "TSS1582";
chr1	Cufflinks	exon	190812914	190813002	.	-	.	gene_id "XLOC_001163"; transcript_id "2_00001967"; exon_number "2"; gene_name "XLOC_001372"; oId "CUFF.3072.1"; nearest_ref "2_00005079"; class_code "i"; tss_id "TSS1582";
chr10	Cufflinks	exon	21087599	21087637	.	+	.	gene_id "XLOC_001233"; transcript_id "2_00002091"; exon_number "1"; gene_name "Hbs1l"; oId "CUFF.3519.4"; nearest_ref "2_00005169"; class_code "j"; tss_id "TSS1680";
chr10	Cufflinks	exon	21088095	21088706	.	+	.	gene_id "XLOC_001233"; transcript_id "2_00002091"; exon_number "2"; gene_name "Hbs1l"; oId "CUFF.3519.4"; nearest_ref "2_00005169"; class_code "j"; tss_id "TSS1680";
chr10	Cufflinks	exon	26212060	26212107	.	+	.	gene_id "XLOC_001251"; transcript_id "2_00002130"; exon_number "1"; oId "CUFF.3595.2"; class_code "u"; tss_id "TSS1711";
chr10	Cufflinks	exon	26214643	26214726	.	+	.	gene_id "XLOC_001251"; transcript_id "2_00002130"; exon_number "2"; oId "CUFF.3595.2"; class_code "u"; tss_id "TSS1711";
chr10	Cufflinks	exon	26218432	26218553	.	+	.	gene_id "XLOC_001251"; transcript_id "2_00002130"; exon_number "3"; oId "CUFF.3595.2"; class_code "u"; tss_id "TSS1711";
chr10	Cufflinks	exon	26220539	26220976	.	+	.	gene_id "XLOC_001251"; transcript_id "2_00002130"; exon_number "4"; oId "CUFF.3595.2"; class_code "u"; tss_id "TSS1711";
chr10	Cufflinks	exon	26227084	26227341	.	+	.	gene_id "XLOC_001251"; transcript_id "2_00002130"; exon_number "5"; oId "CUFF.3595.2"; class_code "u"; tss_id "TSS1711";
chr10	Cufflinks	exon	66471937	66473636	.	+	.	gene_id "XLOC_001360"; transcript_id "2_00002310"; exon_number "1"; gene_name "Reep3"; oId "CUFF.4340.1"; nearest_ref "2_00005930"; class_code "x"; tss_id "TSS1859";
chr10	Cufflinks	exon	66476201	66476208	.	+	.	gene_id "XLOC_001360"; transcript_id "2_00002310"; exon_number "2"; gene_name "Reep3"; oId "CUFF.4340.1"; nearest_ref "2_00005930"; class_code "x"; tss_id "TSS1859";
chr10	Cufflinks	exon	66716160	66716200	.	+	.	gene_id "XLOC_001361"; transcript_id "2_00002314"; exon_number "1"; gene_name "Jmjd1c"; oId "CUFF.4350.4"; nearest_ref "2_00006620"; class_code "j"; tss_id "TSS1862";
chr10	Cufflinks	exon	66717200	66717331	.	+	.	gene_id "XLOC_001361"; transcript_id "2_00002314"; exon_number "2"; gene_name "Jmjd1c"; oId "CUFF.4350.4"; nearest_ref "2_00006620"; class_code "j"; tss_id "TSS1862";
chr10	Cufflinks	exon	66718196	66719111	.	+	.	gene_id "XLOC_001361"; transcript_id "2_00002314"; exon_number "3"; gene_name "Jmjd1c"; oId "CUFF.4350.4"; nearest_ref "2_00006620"; class_code "j"; tss_id "TSS1862";
chr10	Cufflinks	exon	79618827	79618874	.	+	.	gene_id "XLOC_001446"; transcript_id "2_00002463"; exon_number "1"; gene_name "Midn"; oId "CUFF.4685.3"; nearest_ref "2_00005451"; class_code "j"; tss_id "TSS1975";
chr10	Cufflinks	exon	79619110	79621114	.	+	.	gene_id "XLOC_001446"; transcript_id "2_00002463"; exon_number "2"; gene_name "Midn"; oId "CUFF.4685.3"; nearest_ref "2_00005451"; class_code "j"; tss_id "TSS1975";
chr10	Cufflinks	exon	82657573	82657998	.	+	.	gene_id "XLOC_001497"; transcript_id "2_00002559"; exon_number "1"; gene_name "Chst11"; oId "CUFF.4869.2"; nearest_ref "2_00005514"; class_code "o"; tss_id "TSS2054";
chr10	Cufflinks	exon	82658056	82658636	.	+	.	gene_id "XLOC_001497"; transcript_id "2_00002559"; exon_number "2"; gene_name "Chst11"; oId "CUFF.4869.2"; nearest_ref "2_00005514"; class_code "o"; tss_id "TSS2054";
chr10	Cufflinks	exon	82657938	82657958	.	+	.	gene_id "XLOC_001497"; transcript_id "2_00002560"; exon_number "1"; gene_name "Chst11"; oId "CUFF.4869.3"; nearest_ref "2_00005514"; class_code "o"; tss_id "TSS2055";
chr10	Cufflinks	exon	82658012	82658636	.	+	.	gene_id "XLOC_001497"; transcript_id "2_00002560"; exon_number "2"; gene_name "Chst11"; oId "CUFF.4869.3"; nearest_ref "2_00005514"; class_code "o"; tss_id "TSS2055";
chr10	Cufflinks	exon	12657871	12658785	.	-	.	gene_id "XLOC_001685"; transcript_id "2_00002889"; exon_number "1"; oId "CUFF.3386.1"; class_code "u"; tss_id "TSS2329";
chr10	Cufflinks	exon	12659578	12659585	.	-	.	gene_id "XLOC_001685"; transcript_id "2_00002889"; exon_number "2"; oId "CUFF.3386.1"; class_code "u"; tss_id "TSS2329";
chr10	Cufflinks	exon	15470667	15470890	.	-	.	gene_id "XLOC_001695"; transcript_id "2_00002911"; exon_number "1"; oId "CUFF.3446.2"; class_code "u"; tss_id "TSS2346";
chr10	Cufflinks	exon	15479752	15479852	.	-	.	gene_id "XLOC_001695"; transcript_id "2_00002911"; exon_number "2"; oId "CUFF.3446.2"; class_code "u"; tss_id "TSS2346";
chr10	Cufflinks	exon	40907973	40908505	.	-	.	gene_id "XLOC_001758"; transcript_id "2_00003006"; exon_number "1"; gene_name "Fig4"; oId "CUFF.3793.1"; nearest_ref "2_00005857"; class_code "j"; tss_id "TSS2425";
chr10	Cufflinks	exon	40908846	40908877	.	-	.	gene_id "XLOC_001758"; transcript_id "2_00003006"; exon_number "2"; gene_name "Fig4"; oId "CUFF.3793.1"; nearest_ref "2_00005857"; class_code "j"; tss_id "TSS2425";
chr10	Cufflinks	exon	43547051	43547504	.	-	.	gene_id "XLOC_001769"; transcript_id "2_00003027"; exon_number "1"; oId "CUFF.3900.2"; class_code "u"; tss_id "TSS2442";
chr10	Cufflinks	exon	43548644	43549004	.	-	.	gene_id "XLOC_001769"; transcript_id "2_00003027"; exon_number "2"; oId "CUFF.3900.2"; class_code "u"; tss_id "TSS2442";
chr10	Cufflinks	exon	62739314	62739516	.	-	.	gene_id "XLOC_001819"; transcript_id "2_00003109"; exon_number "1"; gene_name "Herc4"; oId "CUFF.4328.2"; nearest_ref "2_00005333"; class_code "i"; tss_id "TSS2512";
chr10	Cufflinks	exon	62739827	62739884	.	-	.	gene_id "XLOC_001819"; transcript_id "2_00003109"; exon_number "2"; gene_name "Herc4"; oId "CUFF.4328.2"; nearest_ref "2_00005333"; class_code "i"; tss_id "TSS2512";
chr10	Cufflinks	exon	75813999	75814412	.	-	.	gene_id "XLOC_001852"; transcript_id "2_00003166"; exon_number "1"; gene_name "Pcnt"; oId "CUFF.4485.1"; nearest_ref "2_00005967"; class_code "j"; tss_id "TSS2556";
chr10	Cufflinks	exon	75815654	75815820	.	-	.	gene_id "XLOC_001852"; transcript_id "2_00003166"; exon_number "2"; gene_name "Pcnt"; oId "CUFF.4485.1"; nearest_ref "2_00005967"; class_code "j"; tss_id "TSS2556";
chr10	Cufflinks	exon	85354713	85355133	.	-	.	gene_id "XLOC_001954"; transcript_id "2_00003332"; exon_number "1"; gene_name "Prdm4"; oId "CUFF.4947.2"; nearest_ref "2_00006091"; class_code "o"; tss_id "TSS2685";
chr10	Cufflinks	exon	85355193	85355234	.	-	.	gene_id "XLOC_001954"; transcript_id "2_00003332"; exon_number "2"; gene_name "Prdm4"; oId "CUFF.4947.2"; nearest_ref "2_00006091"; class_code "o"; tss_id "TSS2685";
chr10	Cufflinks	exon	92573148	92573382	.	-	.	gene_id "XLOC_001980"; transcript_id "2_00003387"; exon_number "1"; oId "CUFF.5189.1"; class_code "u"; tss_id "TSS2724";
chr10	Cufflinks	exon	92575179	92575248	.	-	.	gene_id "XLOC_001980"; transcript_id "2_00003387"; exon_number "2"; oId "CUFF.5189.1"; class_code "u"; tss_id "TSS2724";
chr10	Cufflinks	exon	92590842	92590902	.	-	.	gene_id "XLOC_001980"; transcript_id "2_00003387"; exon_number "3"; oId "CUFF.5189.1"; class_code "u"; tss_id "TSS2724";
chr10	Cufflinks	exon	92595583	92596445	.	-	.	gene_id "XLOC_001980"; transcript_id "2_00003387"; exon_number "4"; oId "CUFF.5189.1"; class_code "u"; tss_id "TSS2724";
chr10	Cufflinks	exon	92597531	92598017	.	-	.	gene_id "XLOC_001980"; transcript_id "2_00003387"; exon_number "5"; oId "CUFF.5189.1"; class_code "u"; tss_id "TSS2724";
chr10	Cufflinks	exon	117250926	117252836	.	-	.	gene_id "XLOC_002036"; transcript_id "2_00003475"; exon_number "1"; gene_name "Rap1b"; oId "CUFF.5423.2"; nearest_ref "2_00006190"; class_code "j"; tss_id "TSS2797";
chr10	Cufflinks	exon	117253757	117253790	.	-	.	gene_id "XLOC_002036"; transcript_id "2_00003475"; exon_number "2"; gene_name "Rap1b"; oId "CUFF.5423.2"; nearest_ref "2_00006190"; class_code "j"; tss_id "TSS2797";
chr11	Cufflinks	exon	4123608	4123739	.	+	.	gene_id "XLOC_002126"; transcript_id "2_00003609"; exon_number "1"; oId "CUFF.5805.1"; class_code "u"; tss_id "TSS2910";
chr11	Cufflinks	exon	4131743	4131874	.	+	.	gene_id "XLOC_002126"; transcript_id "2_00003609"; exon_number "2"; oId "CUFF.5805.1"; class_code "u"; tss_id "TSS2910";
chr11	Cufflinks	exon	31732083	31732478	.	+	.	gene_id "XLOC_002191"; transcript_id "2_00003714"; exon_number "1"; gene_name "Gm12107"; oId "CUFF.6477.2"; nearest_ref "2_00011267"; class_code "j"; tss_id "TSS2998";
chr11	Cufflinks	exon	31736057	31736335	.	+	.	gene_id "XLOC_002191"; transcript_id "2_00003714"; exon_number "2"; gene_name "Gm12107"; oId "CUFF.6477.2"; nearest_ref "2_00011267"; class_code "j"; tss_id "TSS2998";
chr11	Cufflinks	exon	31737948	31738233	.	+	.	gene_id "XLOC_002191"; transcript_id "2_00003714"; exon_number "3"; gene_name "Gm12107"; oId "CUFF.6477.2"; nearest_ref "2_00011267"; class_code "j"; tss_id "TSS2998";
chr11	Cufflinks	exon	75390618	75390662	.	+	.	gene_id "XLOC_002461"; transcript_id "2_00004174"; exon_number "1"; gene_name "Slc43a2"; oId "CUFF.7917.4"; nearest_ref "2_00009464"; class_code "o"; tss_id "TSS3376";
chr11	Cufflinks	exon	75390753	75391080	.	+	.	gene_id "XLOC_002461"; transcript_id "2_00004174"; exon_number "2"; gene_name "Slc43a2"; oId "CUFF.7917.4"; nearest_ref "2_00009464"; class_code "o"; tss_id "TSS3376";
chr11	Cufflinks	exon	83557551	83557581	.	+	.	gene_id "XLOC_002545"; transcript_id "2_00004312"; exon_number "1"; gene_name "1100001G20Rik"; oId "CUFF.8408.1"; nearest_ref "2_00009560"; class_code "j"; tss_id "TSS3495";
chr11	Cufflinks	exon	83562735	83562835	.	+	.	gene_id "XLOC_002545"; transcript_id "2_00004312"; exon_number "2"; gene_name "1100001G20Rik"; oId "CUFF.8408.1"; nearest_ref "2_00009560"; class_code "j"; tss_id "TSS3495";
chr11	Cufflinks	exon	83565996	83566231	.	+	.	gene_id "XLOC_002545"; transcript_id "2_00004312"; exon_number "3"; gene_name "1100001G20Rik"; oId "CUFF.8408.1"; nearest_ref "2_00009560"; class_code "j"; tss_id "TSS3495";
chr11	Cufflinks	exon	88000427	88000634	.	+	.	gene_id "XLOC_002578"; transcript_id "2_00004370"; exon_number "1"; gene_name "Cuedc1"; oId "CUFF.8651.4"; nearest_ref "2_00009601"; class_code "j"; tss_id "TSS3544";
chr11	Cufflinks	exon	88001496	88001589	.	+	.	gene_id "XLOC_002578"; transcript_id "2_00004370"; exon_number "2"; gene_name "Cuedc1"; oId "CUFF.8651.4"; nearest_ref "2_00009601"; class_code "j"; tss_id "TSS3544";
chr11	Cufflinks	exon	88002285	88002343	.	+	.	gene_id "XLOC_002578"; transcript_id "2_00004370"; exon_number "3"; gene_name "Cuedc1"; oId "CUFF.8651.4"; nearest_ref "2_00009601"; class_code "j"; tss_id "TSS3544";
chr11	Cufflinks	exon	88003557	88003627	.	+	.	gene_id "XLOC_002578"; transcript_id "2_00004370"; exon_number "4"; gene_name "Cuedc1"; oId "CUFF.8651.4"; nearest_ref "2_00009601"; class_code "j"; tss_id "TSS3544";
chr11	Cufflinks	exon	88006099	88007642	.	+	.	gene_id "XLOC_002578"; transcript_id "2_00004370"; exon_number "5"; gene_name "Cuedc1"; oId "CUFF.8651.4"; nearest_ref "2_00009601"; class_code "j"; tss_id "TSS3544";
chr11	Cufflinks	exon	96717037	96717062	.	+	.	gene_id "XLOC_002628"; transcript_id "2_00004448"; exon_number "1"; gene_name "Copz2"; oId "CUFF.8942.2"; nearest_ref "2_00009659"; class_code "j"; tss_id "TSS3607";
chr11	Cufflinks	exon	96717986	96718037	.	+	.	gene_id "XLOC_002628"; transcript_id "2_00004448"; exon_number "2"; gene_name "Copz2"; oId "CUFF.8942.2"; nearest_ref "2_00009659"; class_code "j"; tss_id "TSS3607";
chr11	Cufflinks	exon	96718867	96718905	.	+	.	gene_id "XLOC_002628"; transcript_id "2_00004448"; exon_number "3"; gene_name "Copz2"; oId "CUFF.8942.2"; nearest_ref "2_00009659"; class_code "j"; tss_id "TSS3607";
chr11	Cufflinks	exon	96722177	96722516	.	+	.	gene_id "XLOC_002628"; transcript_id "2_00004448"; exon_number "4"; gene_name "Copz2"; oId "CUFF.8942.2"; nearest_ref "2_00009659"; class_code "j"; tss_id "TSS3607";
chr11	Cufflinks	exon	116938094	116938212	.	+	.	gene_id "XLOC_002802"; transcript_id "2_00004739"; exon_number "1"; gene_name "2810008D09Rik"; oId "CUFF.9967.1"; nearest_ref "2_00009875"; class_code "j"; tss_id "TSS3843";
chr11	Cufflinks	exon	116938422	116938516	.	+	.	gene_id "XLOC_002802"; transcript_id "2_00004739"; exon_number "2"; gene_name "2810008D09Rik"; oId "CUFF.9967.1"; nearest_ref "2_00009875"; class_code "j"; tss_id "TSS3843";
chr11	Cufflinks	exon	116940090	116940271	.	+	.	gene_id "XLOC_002802"; transcript_id "2_00004739"; exon_number "3"; gene_name "2810008D09Rik"; oId "CUFF.9967.1"; nearest_ref "2_00009875"; class_code "j"; tss_id "TSS3843";
chr11	Cufflinks	exon	3539402	3543182	.	-	.	gene_id "XLOC_002857"; transcript_id "2_00004854"; exon_number "1"; gene_name "Tug1"; oId "CUFF.5790.1"; nearest_ref "2_00009959"; class_code "j"; tss_id "TSS3937";
chr11	Cufflinks	exon	3544775	3545295	.	-	.	gene_id "XLOC_002857"; transcript_id "2_00004854"; exon_number "2"; gene_name "Tug1"; oId "CUFF.5790.1"; nearest_ref "2_00009959"; class_code "j"; tss_id "TSS3937";
chr11	Cufflinks	exon	3549708	3549963	.	-	.	gene_id "XLOC_002857"; transcript_id "2_00004854"; exon_number "3"; gene_name "Tug1"; oId "CUFF.5790.1"; nearest_ref "2_00009959"; class_code "j"; tss_id "TSS3937";
chr11	Cufflinks	exon	8893145	8896349	.	-	.	gene_id "XLOC_002898"; transcript_id "2_00004924"; exon_number "1"; gene_name "Hus1"; oId "CUFF.6010.2"; nearest_ref "2_00013823"; class_code "j"; tss_id "TSS3992";
chr11	Cufflinks	exon	8896787	8896974	.	-	.	gene_id "XLOC_002898"; transcript_id "2_00004924"; exon_number "2"; gene_name "Hus1"; oId "CUFF.6010.2"; nearest_ref "2_00013823"; class_code "j"; tss_id "TSS3992";
chr11	Cufflinks	exon	15535141	15535249	.	-	.	gene_id "XLOC_002905"; transcript_id "2_00004941"; exon_number "1"; oId "CUFF.6082.1"; class_code "u"; tss_id "TSS4005";
chr11	Cufflinks	exon	15540377	15540526	.	-	.	gene_id "XLOC_002905"; transcript_id "2_00004941"; exon_number "2"; oId "CUFF.6082.1"; class_code "u"; tss_id "TSS4005";
chr11	Cufflinks	exon	15577001	15577057	.	-	.	gene_id "XLOC_002905"; transcript_id "2_00004941"; exon_number "3"; oId "CUFF.6082.1"; class_code "u"; tss_id "TSS4005";
chr11	Cufflinks	exon	20202183	20204503	.	-	.	gene_id "XLOC_002916"; transcript_id "2_00004961"; exon_number "1"; gene_name "Slc1a4"; oId "CUFF.6142.2"; nearest_ref "2_00010035"; class_code "j"; tss_id "TSS4017";
chr11	Cufflinks	exon	20205139	20205165	.	-	.	gene_id "XLOC_002916"; transcript_id "2_00004961"; exon_number "2"; gene_name "Slc1a4"; oId "CUFF.6142.2"; nearest_ref "2_00010035"; class_code "j"; tss_id "TSS4017";
chr11	Cufflinks	exon	57296492	57296747	.	-	.	gene_id "XLOC_003051"; transcript_id "2_00005174"; exon_number "1"; gene_name "Fam114a2"; oId "CUFF.7040.4"; nearest_ref "2_00010189"; class_code "j"; tss_id "TSS4198";
chr11	Cufflinks	exon	57296902	57297642	.	-	.	gene_id "XLOC_003051"; transcript_id "2_00005174"; exon_number "2"; gene_name "Fam114a2"; oId "CUFF.7040.4"; nearest_ref "2_00010189"; class_code "j"; tss_id "TSS4198";
chr11	Cufflinks	exon	57301069	57301122	.	-	.	gene_id "XLOC_003051"; transcript_id "2_00005174"; exon_number "3"; gene_name "Fam114a2"; oId "CUFF.7040.4"; nearest_ref "2_00010189"; class_code "j"; tss_id "TSS4198";
chr11	Cufflinks	exon	57303612	57303684	.	-	.	gene_id "XLOC_003051"; transcript_id "2_00005174"; exon_number "4"; gene_name "Fam114a2"; oId "CUFF.7040.4"; nearest_ref "2_00010189"; class_code "j"; tss_id "TSS4198";
chr11	Cufflinks	exon	57306506	57306628	.	-	.	gene_id "XLOC_003051"; transcript_id "2_00005174"; exon_number "5"; gene_name "Fam114a2"; oId "CUFF.7040.4"; nearest_ref "2_00010189"; class_code "j"; tss_id "TSS4198";
chr11	Cufflinks	exon	57309912	57309944	.	-	.	gene_id "XLOC_003051"; transcript_id "2_00005174"; exon_number "6"; gene_name "Fam114a2"; oId "CUFF.7040.4"; nearest_ref "2_00010189"; class_code "j"; tss_id "TSS4198";
chr11	Cufflinks	exon	57608998	57609296	.	-	.	gene_id "XLOC_003052"; transcript_id "2_00005178"; exon_number "1"; gene_name "2010001A14Rik"; oId "CUFF.7048.2"; nearest_ref "2_00014322"; class_code "j"; tss_id "TSS4200";
chr11	Cufflinks	exon	57609528	57609675	.	-	.	gene_id "XLOC_003052"; transcript_id "2_00005178"; exon_number "2"; gene_name "2010001A14Rik"; oId "CUFF.7048.2"; nearest_ref "2_00014322"; class_code "j"; tss_id "TSS4200";
chr11	Cufflinks	exon	57609814	57609949	.	-	.	gene_id "XLOC_003052"; transcript_id "2_00005178"; exon_number "3"; gene_name "2010001A14Rik"; oId "CUFF.7048.2"; nearest_ref "2_00014322"; class_code "j"; tss_id "TSS4200";
chr11	Cufflinks	exon	57610376	57610882	.	-	.	gene_id "XLOC_003052"; transcript_id "2_00005181"; exon_number "1"; gene_name "2010001A14Rik"; oId "CUFF.7048.4"; nearest_ref "2_00014322"; class_code "j"; tss_id "TSS4201";
chr11	Cufflinks	exon	57614736	57614972	.	-	.	gene_id "XLOC_003052"; transcript_id "2_00005181"; exon_number "2"; gene_name "2010001A14Rik"; oId "CUFF.7048.4"; nearest_ref "2_00014322"; class_code "j"; tss_id "TSS4201";
chr11	Cufflinks	exon	58997357	58997689	.	-	.	gene_id "XLOC_003071"; transcript_id "2_00005213"; exon_number "1"; gene_name "Guk1"; oId "CUFF.7171.3"; nearest_ref "2_00010216"; class_code "j"; tss_id "TSS4225";
chr11	Cufflinks	exon	58997938	58998023	.	-	.	gene_id "XLOC_003071"; transcript_id "2_00005213"; exon_number "2"; gene_name "Guk1"; oId "CUFF.7171.3"; nearest_ref "2_00010216"; class_code "j"; tss_id "TSS4225";
chr11	Cufflinks	exon	58998456	58998485	.	-	.	gene_id "XLOC_003071"; transcript_id "2_00005213"; exon_number "3"; gene_name "Guk1"; oId "CUFF.7171.3"; nearest_ref "2_00010216"; class_code "j"; tss_id "TSS4225";
chr11	Cufflinks	exon	75245089	75245593	.	-	.	gene_id "XLOC_003218"; transcript_id "2_00005483"; exon_number "1"; gene_name "Serpinf2"; oId "CUFF.7897.2"; nearest_ref "2_00010405"; class_code "o"; tss_id "TSS4437";
chr11	Cufflinks	exon	75245654	75245683	.	-	.	gene_id "XLOC_003218"; transcript_id "2_00005483"; exon_number "2"; gene_name "Serpinf2"; oId "CUFF.7897.2"; nearest_ref "2_00010405"; class_code "o"; tss_id "TSS4437";
chr11	Cufflinks	exon	78380668	78381244	.	-	.	gene_id "XLOC_003247"; transcript_id "2_00005528"; exon_number "1"; gene_name "Nlk"; oId "CUFF.8160.1"; nearest_ref "2_00015007"; class_code "j"; tss_id "TSS4479";
chr11	Cufflinks	exon	78382395	78382491	.	-	.	gene_id "XLOC_003247"; transcript_id "2_00005528"; exon_number "2"; gene_name "Nlk"; oId "CUFF.8160.1"; nearest_ref "2_00015007"; class_code "j"; tss_id "TSS4479";
chr11	Cufflinks	exon	106502278	106502285	.	-	.	gene_id "XLOC_003500"; transcript_id "2_00005967"; exon_number "1"; gene_name "Pecam1"; oId "CUFF.9519.1"; nearest_ref "2_00015843"; class_code "j"; tss_id "TSS4850";
chr11	Cufflinks	exon	106515918	106516476	.	-	.	gene_id "XLOC_003500"; transcript_id "2_00005967"; exon_number "2"; gene_name "Pecam1"; oId "CUFF.9519.1"; nearest_ref "2_00015843"; class_code "j"; tss_id "TSS4850";
chr11	Cufflinks	exon	106521973	106522010	.	-	.	gene_id "XLOC_003500"; transcript_id "2_00005967"; exon_number "3"; gene_name "Pecam1"; oId "CUFF.9519.1"; nearest_ref "2_00015843"; class_code "j"; tss_id "TSS4850";
chr11	Cufflinks	exon	116711211	116711667	.	-	.	gene_id "XLOC_003579"; transcript_id "2_00006111"; exon_number "1"; gene_name "XLOC_004432"; oId "CUFF.9997.1"; nearest_ref "2_00016169"; class_code "j"; tss_id "TSS4968";
chr11	Cufflinks	exon	116712170	116712275	.	-	.	gene_id "XLOC_003579"; transcript_id "2_00006111"; exon_number "2"; gene_name "XLOC_004432"; oId "CUFF.9997.1"; nearest_ref "2_00016169"; class_code "j"; tss_id "TSS4968";
chr11	Cufflinks	exon	116712366	116712410	.	-	.	gene_id "XLOC_003579"; transcript_id "2_00006111"; exon_number "3"; gene_name "XLOC_004432"; oId "CUFF.9997.1"; nearest_ref "2_00016169"; class_code "j"; tss_id "TSS4968";
chr12	Cufflinks	exon	4850109	4850257	.	+	.	gene_id "XLOC_003651"; transcript_id "2_00006252"; exon_number "1"; gene_name "BC068281"; oId "CUFF.10335.3"; nearest_ref "2_00017132"; class_code "j"; tss_id "TSS5073";
chr12	Cufflinks	exon	4855669	4856072	.	+	.	gene_id "XLOC_003651"; transcript_id "2_00006252"; exon_number "2"; gene_name "BC068281"; oId "CUFF.10335.3"; nearest_ref "2_00017132"; class_code "j"; tss_id "TSS5073";
chr12	Cufflinks	exon	29321183	29321273	.	+	.	gene_id "XLOC_003692"; transcript_id "2_00006329"; exon_number "1"; oId "CUFF.10597.1"; class_code "u"; tss_id "TSS5129";
chr12	Cufflinks	exon	29321395	29321514	.	+	.	gene_id "XLOC_003692"; transcript_id "2_00006329"; exon_number "2"; oId "CUFF.10597.1"; class_code "u"; tss_id "TSS5129";
chr12	Cufflinks	exon	75073126	75073160	.	+	.	gene_id "XLOC_003787"; transcript_id "2_00006478"; exon_number "1"; gene_name "Snapc1"; oId "CUFF.11402.2"; nearest_ref "2_00017301"; class_code "j"; tss_id "TSS5254";
chr12	Cufflinks	exon	75073524	75073586	.	+	.	gene_id "XLOC_003787"; transcript_id "2_00006478"; exon_number "2"; gene_name "Snapc1"; oId "CUFF.11402.2"; nearest_ref "2_00017301"; class_code "j"; tss_id "TSS5254";
chr12	Cufflinks	exon	75075998	75076148	.	+	.	gene_id "XLOC_003787"; transcript_id "2_00006478"; exon_number "3"; gene_name "Snapc1"; oId "CUFF.11402.2"; nearest_ref "2_00017301"; class_code "j"; tss_id "TSS5254";
chr12	Cufflinks	exon	75083625	75083656	.	+	.	gene_id "XLOC_003787"; transcript_id "2_00006478"; exon_number "4"; gene_name "Snapc1"; oId "CUFF.11402.2"; nearest_ref "2_00017301"; class_code "j"; tss_id "TSS5254";
chr12	Cufflinks	exon	80867893	80867973	.	+	.	gene_id "XLOC_003812"; transcript_id "2_00006526"; exon_number "1"; gene_name "Rad51l1"; oId "CUFF.11579.3"; nearest_ref "2_00017327"; class_code "j"; tss_id "TSS5295";
chr12	Cufflinks	exon	80868058	80868161	.	+	.	gene_id "XLOC_003812"; transcript_id "2_00006526"; exon_number "2"; gene_name "Rad51l1"; oId "CUFF.11579.3"; nearest_ref "2_00017327"; class_code "j"; tss_id "TSS5295";
chr12	Cufflinks	exon	80904177	80904255	.	+	.	gene_id "XLOC_003812"; transcript_id "2_00006526"; exon_number "3"; gene_name "Rad51l1"; oId "CUFF.11579.3"; nearest_ref "2_00017327"; class_code "j"; tss_id "TSS5295";
chr12	Cufflinks	exon	80914929	80915677	.	+	.	gene_id "XLOC_003812"; transcript_id "2_00006526"; exon_number "4"; gene_name "Rad51l1"; oId "CUFF.11579.3"; nearest_ref "2_00017327"; class_code "j"; tss_id "TSS5295";
chr12	Cufflinks	exon	110865361	110865363	.	+	.	gene_id "XLOC_003935"; transcript_id "2_00006745"; exon_number "1"; gene_name "XLOC_004871"; oId "CUFF.12352.3"; nearest_ref "2_00019440"; class_code "j"; tss_id "TSS5471";
chr12	Cufflinks	exon	110876049	110876136	.	+	.	gene_id "XLOC_003935"; transcript_id "2_00006745"; exon_number "2"; gene_name "XLOC_004871"; oId "CUFF.12352.3"; nearest_ref "2_00019440"; class_code "j"; tss_id "TSS5471";
chr12	Cufflinks	exon	110884630	110884961	.	+	.	gene_id "XLOC_003935"; transcript_id "2_00006745"; exon_number "3"; gene_name "XLOC_004871"; oId "CUFF.12352.3"; nearest_ref "2_00019440"; class_code "j"; tss_id "TSS5471";
chr12	Cufflinks	exon	110887364	110887452	.	+	.	gene_id "XLOC_003935"; transcript_id "2_00006745"; exon_number "4"; gene_name "XLOC_004871"; oId "CUFF.12352.3"; nearest_ref "2_00019440"; class_code "j"; tss_id "TSS5471";
chr12	Cufflinks	exon	110888282	110889309	.	+	.	gene_id "XLOC_003935"; transcript_id "2_00006745"; exon_number "5"; gene_name "XLOC_004871"; oId "CUFF.12352.3"; nearest_ref "2_00019440"; class_code "j"; tss_id "TSS5471";
chr12	Cufflinks	exon	110890069	110890148	.	+	.	gene_id "XLOC_003935"; transcript_id "2_00006745"; exon_number "6"; gene_name "XLOC_004871"; oId "CUFF.12352.3"; nearest_ref "2_00019440"; class_code "j"; tss_id "TSS5471";
chr12	Cufflinks	exon	110892496	110892642	.	+	.	gene_id "XLOC_003935"; transcript_id "2_00006745"; exon_number "7"; gene_name "XLOC_004871"; oId "CUFF.12352.3"; nearest_ref "2_00019440"; class_code "j"; tss_id "TSS5471";
chr12	Cufflinks	exon	110894059	110894144	.	+	.	gene_id "XLOC_003935"; transcript_id "2_00006745"; exon_number "8"; gene_name "XLOC_004871"; oId "CUFF.12352.3"; nearest_ref "2_00019440"; class_code "j"; tss_id "TSS5471";
chr12	Cufflinks	exon	110894998	110895041	.	+	.	gene_id "XLOC_003935"; transcript_id "2_00006745"; exon_number "9"; gene_name "XLOC_004871"; oId "CUFF.12352.3"; nearest_ref "2_00019440"; class_code "j"; tss_id "TSS5471";
chr12	Cufflinks	exon	110896263	110896331	.	+	.	gene_id "XLOC_003935"; transcript_id "2_00006745"; exon_number "10"; gene_name "XLOC_004871"; oId "CUFF.12352.3"; nearest_ref "2_00019440"; class_code "j"; tss_id "TSS5471";
chr12	Cufflinks	exon	110897933	110898017	.	+	.	gene_id "XLOC_003935"; transcript_id "2_00006745"; exon_number "11"; gene_name "XLOC_004871"; oId "CUFF.12352.3"; nearest_ref "2_00019440"; class_code "j"; tss_id "TSS5471";
chr12	Cufflinks	exon	110898956	110900112	.	+	.	gene_id "XLOC_003935"; transcript_id "2_00006745"; exon_number "12"; gene_name "XLOC_004871"; oId "CUFF.12352.3"; nearest_ref "2_00019440"; class_code "j"; tss_id "TSS5471";
chr12	Cufflinks	exon	110894146	110894148	.	+	.	gene_id "XLOC_003935"; transcript_id "2_00006746"; exon_number "1"; gene_name "XLOC_004871"; oId "CUFF.12352.5"; nearest_ref "2_00019440"; class_code "j"; tss_id "TSS5472";
chr12	Cufflinks	exon	110896263	110896331	.	+	.	gene_id "XLOC_003935"; transcript_id "2_00006746"; exon_number "2"; gene_name "XLOC_004871"; oId "CUFF.12352.5"; nearest_ref "2_00019440"; class_code "j"; tss_id "TSS5472";
chr12	Cufflinks	exon	110897933	110898017	.	+	.	gene_id "XLOC_003935"; transcript_id "2_00006746"; exon_number "3"; gene_name "XLOC_004871"; oId "CUFF.12352.5"; nearest_ref "2_00019440"; class_code "j"; tss_id "TSS5472";
chr12	Cufflinks	exon	110898956	110900112	.	+	.	gene_id "XLOC_003935"; transcript_id "2_00006746"; exon_number "4"; gene_name "XLOC_004871"; oId "CUFF.12352.5"; nearest_ref "2_00019440"; class_code "j"; tss_id "TSS5472";
chr12	Cufflinks	exon	110981719	110982057	.	+	.	gene_id "XLOC_003936"; transcript_id "2_00006749"; exon_number "1"; gene_name "XLOC_004872"; oId "CUFF.12373.7"; nearest_ref "2_00019443"; class_code "j"; tss_id "TSS5475";
chr12	Cufflinks	exon	110986335	110986503	.	+	.	gene_id "XLOC_003936"; transcript_id "2_00006749"; exon_number "2"; gene_name "XLOC_004872"; oId "CUFF.12373.7"; nearest_ref "2_00019443"; class_code "j"; tss_id "TSS5475";
chr12	Cufflinks	exon	110987305	110987667	.	+	.	gene_id "XLOC_003936"; transcript_id "2_00006749"; exon_number "3"; gene_name "XLOC_004872"; oId "CUFF.12373.7"; nearest_ref "2_00019443"; class_code "j"; tss_id "TSS5475";
chr12	Cufflinks	exon	110986118	110986503	.	+	.	gene_id "XLOC_003936"; transcript_id "2_00006750"; exon_number "1"; gene_name "XLOC_004872"; oId "CUFF.12373.10"; nearest_ref "2_00019443"; class_code "j"; tss_id "TSS5476";
chr12	Cufflinks	exon	110987305	110987667	.	+	.	gene_id "XLOC_003936"; transcript_id "2_00006750"; exon_number "2"; gene_name "XLOC_004872"; oId "CUFF.12373.10"; nearest_ref "2_00019443"; class_code "j"; tss_id "TSS5476";
chr12	Cufflinks	exon	117691699	117691722	.	+	.	gene_id "XLOC_003981"; transcript_id "2_00006831"; exon_number "1"; gene_name "Ncapg2"; oId "CUFF.12653.2"; nearest_ref "2_00017551"; class_code "j"; tss_id "TSS5535";
chr12	Cufflinks	exon	117699037	117702191	.	+	.	gene_id "XLOC_003981"; transcript_id "2_00006831"; exon_number "2"; gene_name "Ncapg2"; oId "CUFF.12653.2"; nearest_ref "2_00017551"; class_code "j"; tss_id "TSS5535";
chr12	Cufflinks	exon	4746722	4746849	.	-	.	gene_id "XLOC_003996"; transcript_id "2_00006852"; exon_number "1"; oId "CUFF.10364.1"; class_code "u"; tss_id "TSS5555";
chr12	Cufflinks	exon	4747868	4748013	.	-	.	gene_id "XLOC_003996"; transcript_id "2_00006852"; exon_number "2"; oId "CUFF.10364.1"; class_code "u"; tss_id "TSS5555";
chr12	Cufflinks	exon	4752458	4752484	.	-	.	gene_id "XLOC_003996"; transcript_id "2_00006852"; exon_number "3"; oId "CUFF.10364.1"; class_code "u"; tss_id "TSS5555";
chr12	Cufflinks	exon	17351243	17351354	.	-	.	gene_id "XLOC_004017"; transcript_id "2_00006887"; exon_number "1"; oId "CUFF.10489.1"; class_code "u"; tss_id "TSS5582";
chr12	Cufflinks	exon	17355088	17355192	.	-	.	gene_id "XLOC_004017"; transcript_id "2_00006887"; exon_number "2"; oId "CUFF.10489.1"; class_code "u"; tss_id "TSS5582";
chr12	Cufflinks	exon	25779448	25779657	.	-	.	gene_id "XLOC_004027"; transcript_id "2_00006903"; exon_number "1"; gene_name "Id2"; oId "CUFF.10589.1"; nearest_ref "2_00017597"; class_code "i"; tss_id "TSS5593";
chr12	Cufflinks	exon	25780073	25780174	.	-	.	gene_id "XLOC_004027"; transcript_id "2_00006903"; exon_number "2"; gene_name "Id2"; oId "CUFF.10589.1"; nearest_ref "2_00017597"; class_code "i"; tss_id "TSS5593";
chr12	Cufflinks	exon	66233645	66234612	.	-	.	gene_id "XLOC_004093"; transcript_id "2_00007007"; exon_number "1"; gene_name "Mis18bp1"; oId "CUFF.11189.1"; nearest_ref "2_00017679"; class_code "j"; tss_id "TSS5677";
chr12	Cufflinks	exon	66234791	66234845	.	-	.	gene_id "XLOC_004093"; transcript_id "2_00007007"; exon_number "2"; gene_name "Mis18bp1"; oId "CUFF.11189.1"; nearest_ref "2_00017679"; class_code "j"; tss_id "TSS5677";
chr12	Cufflinks	exon	66235161	66235201	.	-	.	gene_id "XLOC_004093"; transcript_id "2_00007007"; exon_number "3"; gene_name "Mis18bp1"; oId "CUFF.11189.1"; nearest_ref "2_00017679"; class_code "j"; tss_id "TSS5677";
chr12	Cufflinks	exon	70677716	70678927	.	-	.	gene_id "XLOC_004100"; transcript_id "2_00007019"; exon_number "1"; gene_name "Mettl21d"; oId "CUFF.11238.1"; nearest_ref "2_00017689"; class_code "j"; tss_id "TSS5686";
chr12	Cufflinks	exon	70680821	70680848	.	-	.	gene_id "XLOC_004100"; transcript_id "2_00007019"; exon_number "2"; gene_name "Mettl21d"; oId "CUFF.11238.1"; nearest_ref "2_00017689"; class_code "j"; tss_id "TSS5686";
chr13	Cufflinks	exon	4243096	4246131	.	+	.	gene_id "XLOC_004289"; transcript_id "2_00007336"; exon_number "1"; gene_name "Akr1c19"; oId "CUFF.12702.2"; nearest_ref "2_00020590"; class_code "j"; tss_id "TSS5950";
chr13	Cufflinks	exon	4247324	4247606	.	+	.	gene_id "XLOC_004289"; transcript_id "2_00007336"; exon_number "2"; gene_name "Akr1c19"; oId "CUFF.12702.2"; nearest_ref "2_00020590"; class_code "j"; tss_id "TSS5950";
chr13	Cufflinks	exon	14113770	14113886	.	+	.	gene_id "XLOC_004307"; transcript_id "2_00007359"; exon_number "1"; gene_name "Tbce"; oId "CUFF.12863.1"; nearest_ref "2_00020147"; class_code "i"; tss_id "TSS5971";
chr13	Cufflinks	exon	14115021	14115160	.	+	.	gene_id "XLOC_004307"; transcript_id "2_00007359"; exon_number "2"; gene_name "Tbce"; oId "CUFF.12863.1"; nearest_ref "2_00020147"; class_code "i"; tss_id "TSS5971";
chr13	Cufflinks	exon	14117126	14117127	.	+	.	gene_id "XLOC_004307"; transcript_id "2_00007359"; exon_number "3"; gene_name "Tbce"; oId "CUFF.12863.1"; nearest_ref "2_00020147"; class_code "i"; tss_id "TSS5971";
chr13	Cufflinks	exon	21908171	21908178	.	+	.	gene_id "XLOC_004326"; transcript_id "2_00007387"; exon_number "1"; oId "CUFF.13393.1"; class_code "u"; tss_id "TSS5994";
chr13	Cufflinks	exon	21910390	21910458	.	+	.	gene_id "XLOC_004326"; transcript_id "2_00007387"; exon_number "2"; oId "CUFF.13393.1"; class_code "u"; tss_id "TSS5994";
chr13	Cufflinks	exon	21912639	21912847	.	+	.	gene_id "XLOC_004326"; transcript_id "2_00007387"; exon_number "3"; oId "CUFF.13393.1"; class_code "u"; tss_id "TSS5994";
chr13	Cufflinks	exon	37674057	37674119	.	+	.	gene_id "XLOC_004384"; transcript_id "2_00007472"; exon_number "1"; oId "CUFF.13231.1"; class_code "u"; tss_id "TSS6062";
chr13	Cufflinks	exon	37681023	37681187	.	+	.	gene_id "XLOC_004384"; transcript_id "2_00007472"; exon_number "2"; oId "CUFF.13231.1"; class_code "u"; tss_id "TSS6062";
chr13	Cufflinks	exon	41367925	41367934	.	+	.	gene_id "XLOC_004396"; transcript_id "2_00007497"; exon_number "1"; gene_name "BC024659"; oId "CUFF.13337.3"; nearest_ref "2_00019866"; class_code "o"; tss_id "TSS6085";
chr13	Cufflinks	exon	41370127	41371946	.	+	.	gene_id "XLOC_004396"; transcript_id "2_00007497"; exon_number "2"; gene_name "BC024659"; oId "CUFF.13337.3"; nearest_ref "2_00019866"; class_code "o"; tss_id "TSS6085";
chr13	Cufflinks	exon	56739344	56739406	.	+	.	gene_id "XLOC_004472"; transcript_id "2_00007617"; exon_number "1"; gene_name "Tgfbi"; oId "CUFF.13780.2"; nearest_ref "2_00020905"; class_code "j"; tss_id "TSS6188";
chr13	Cufflinks	exon	56740078	56740772	.	+	.	gene_id "XLOC_004472"; transcript_id "2_00007617"; exon_number "2"; gene_name "Tgfbi"; oId "CUFF.13780.2"; nearest_ref "2_00020905"; class_code "j"; tss_id "TSS6188";
chr13	Cufflinks	exon	61905627	61905765	.	+	.	gene_id "XLOC_004482"; transcript_id "2_00007642"; exon_number "1"; gene_name "XLOC_005590"; oId "CUFF.13909.2"; nearest_ref "2_00022130"; class_code "j"; tss_id "TSS6207";
chr13	Cufflinks	exon	61970538	61970626	.	+	.	gene_id "XLOC_004482"; transcript_id "2_00007642"; exon_number "2"; gene_name "XLOC_005590"; oId "CUFF.13909.2"; nearest_ref "2_00022130"; class_code "j"; tss_id "TSS6207";
chr13	Cufflinks	exon	63402599	63402701	.	+	.	gene_id "XLOC_004486"; transcript_id "2_00007648"; exon_number "1"; gene_name "XLOC_005593"; oId "CUFF.13907.4"; nearest_ref "2_00022133"; class_code "j"; tss_id "TSS6214";
chr13	Cufflinks	exon	63403087	63404178	.	+	.	gene_id "XLOC_004486"; transcript_id "2_00007648"; exon_number "2"; gene_name "XLOC_005593"; oId "CUFF.13907.4"; nearest_ref "2_00022133"; class_code "j"; tss_id "TSS6214";
chr13	Cufflinks	exon	73756767	73756803	.	+	.	gene_id "XLOC_004515"; transcript_id "2_00007692"; exon_number "1"; gene_name "Clptm1l"; oId "CUFF.14142.3"; nearest_ref "2_00019999"; class_code "j"; tss_id "TSS6253";
chr13	Cufflinks	exon	73757481	73758087	.	+	.	gene_id "XLOC_004515"; transcript_id "2_00007692"; exon_number "2"; gene_name "Clptm1l"; oId "CUFF.14142.3"; nearest_ref "2_00019999"; class_code "j"; tss_id "TSS6253";
chr13	Cufflinks	exon	97467971	97468418	.	+	.	gene_id "XLOC_004567"; transcript_id "2_00007782"; exon_number "1"; oId "CUFF.14523.1"; class_code "u"; tss_id "TSS6322";
chr13	Cufflinks	exon	97471893	97472250	.	+	.	gene_id "XLOC_004567"; transcript_id "2_00007782"; exon_number "2"; oId "CUFF.14523.1"; class_code "u"; tss_id "TSS6322";
chr13	Cufflinks	exon	97472787	97472921	.	+	.	gene_id "XLOC_004567"; transcript_id "2_00007782"; exon_number "3"; oId "CUFF.14523.1"; class_code "u"; tss_id "TSS6322";
chr13	Cufflinks	exon	21865485	21866365	.	-	.	gene_id "XLOC_004659"; transcript_id "2_00007945"; exon_number "1"; oId "CUFF.13384.1"; class_code "u"; tss_id "TSS6450";
chr13	Cufflinks	exon	21871589	21871625	.	-	.	gene_id "XLOC_004659"; transcript_id "2_00007945"; exon_number "2"; oId "CUFF.13384.1"; class_code "u"; tss_id "TSS6450";
chr13	Cufflinks	exon	44964940	44965240	.	-	.	gene_id "XLOC_004736"; transcript_id "2_00008059"; exon_number "1"; gene_name "Jarid2"; oId "CUFF.13461.2"; nearest_ref "2_00019880"; class_code "i"; tss_id "TSS6546";
chr13	Cufflinks	exon	44965319	44965344	.	-	.	gene_id "XLOC_004736"; transcript_id "2_00008059"; exon_number "2"; gene_name "Jarid2"; oId "CUFF.13461.2"; nearest_ref "2_00019880"; class_code "i"; tss_id "TSS6546";
chr13	Cufflinks	exon	52649740	52651089	.	-	.	gene_id "XLOC_004758"; transcript_id "2_00008100"; exon_number "1"; oId "CUFF.13609.1"; class_code "u"; tss_id "TSS6581";
chr13	Cufflinks	exon	52651297	52651325	.	-	.	gene_id "XLOC_004758"; transcript_id "2_00008100"; exon_number "2"; oId "CUFF.13609.1"; class_code "u"; tss_id "TSS6581";
chr13	Cufflinks	exon	76145477	76145485	.	-	.	gene_id "XLOC_004890"; transcript_id "2_00008317"; exon_number "1"; gene_name "Rfesd"; oId "CUFF.14214.4"; nearest_ref "2_00020450"; class_code "j"; tss_id "TSS6748";
chr13	Cufflinks	exon	76145559	76145734	.	-	.	gene_id "XLOC_004890"; transcript_id "2_00008317"; exon_number "2"; gene_name "Rfesd"; oId "CUFF.14214.4"; nearest_ref "2_00020450"; class_code "j"; tss_id "TSS6748";
chr13	Cufflinks	exon	76156106	76156175	.	-	.	gene_id "XLOC_004890"; transcript_id "2_00008317"; exon_number "3"; gene_name "Rfesd"; oId "CUFF.14214.4"; nearest_ref "2_00020450"; class_code "j"; tss_id "TSS6748";
chr13	Cufflinks	exon	107537156	107537639	.	-	.	gene_id "XLOC_004968"; transcript_id "2_00008452"; exon_number "1"; oId "CUFF.14790.2"; class_code "u"; tss_id "TSS6855";
chr13	Cufflinks	exon	107550285	107550394	.	-	.	gene_id "XLOC_004968"; transcript_id "2_00008452"; exon_number "2"; oId "CUFF.14790.2"; class_code "u"; tss_id "TSS6855";
chr13	Cufflinks	exon	112536643	112538763	.	-	.	gene_id "XLOC_004976"; transcript_id "2_00008465"; exon_number "1"; gene_name "Map3k1"; oId "CUFF.14907.1"; nearest_ref "2_00020559"; class_code "o"; tss_id "TSS6866";
chr13	Cufflinks	exon	112539122	112539329	.	-	.	gene_id "XLOC_004976"; transcript_id "2_00008465"; exon_number "2"; gene_name "Map3k1"; oId "CUFF.14907.1"; nearest_ref "2_00020559"; class_code "o"; tss_id "TSS6866";
chr14	Cufflinks	exon	49157888	49158158	.	+	.	gene_id "XLOC_005144"; transcript_id "2_00008722"; exon_number "1"; oId "CUFF.15809.2"; class_code "u"; tss_id "TSS7080";
chr14	Cufflinks	exon	49177453	49177576	.	+	.	gene_id "XLOC_005144"; transcript_id "2_00008722"; exon_number "2"; oId "CUFF.15809.2"; class_code "u"; tss_id "TSS7080";
chr14	Cufflinks	exon	49179616	49179711	.	+	.	gene_id "XLOC_005144"; transcript_id "2_00008722"; exon_number "3"; oId "CUFF.15809.2"; class_code "u"; tss_id "TSS7080";
chr14	Cufflinks	exon	55259597	55259897	.	+	.	gene_id "XLOC_005176"; transcript_id "2_00008772"; exon_number "1"; gene_name "Gm17606"; oId "CUFF.15995.1"; nearest_ref "2_00023998"; class_code "j"; tss_id "TSS7120";
chr14	Cufflinks	exon	55261896	55262435	.	+	.	gene_id "XLOC_005176"; transcript_id "2_00008772"; exon_number "2"; gene_name "Gm17606"; oId "CUFF.15995.1"; nearest_ref "2_00023998"; class_code "j"; tss_id "TSS7120";
chr14	Cufflinks	exon	87923291	87923333	.	+	.	gene_id "XLOC_005314"; transcript_id "2_00008992"; exon_number "1"; gene_name "XLOC_006810"; oId "CUFF.16709.2"; nearest_ref "2_00024246"; class_code "j"; tss_id "TSS7314";
chr14	Cufflinks	exon	87939204	87939328	.	+	.	gene_id "XLOC_005314"; transcript_id "2_00008992"; exon_number "2"; gene_name "XLOC_006810"; oId "CUFF.16709.2"; nearest_ref "2_00024246"; class_code "j"; tss_id "TSS7314";
chr14	Cufflinks	exon	87945064	87945315	.	+	.	gene_id "XLOC_005314"; transcript_id "2_00008992"; exon_number "3"; gene_name "XLOC_006810"; oId "CUFF.16709.2"; nearest_ref "2_00024246"; class_code "j"; tss_id "TSS7314";
chr14	Cufflinks	exon	99471405	99471967	.	+	.	gene_id "XLOC_005316"; transcript_id "2_00008995"; exon_number "1"; gene_name "XLOC_006812"; oId "CUFF.16772.2"; nearest_ref "2_00025615"; class_code "j"; tss_id "TSS7317";
chr14	Cufflinks	exon	99472865	99474237	.	+	.	gene_id "XLOC_005316"; transcript_id "2_00008995"; exon_number "2"; gene_name "XLOC_006812"; oId "CUFF.16772.2"; nearest_ref "2_00025615"; class_code "j"; tss_id "TSS7317";
chr14	Cufflinks	exon	115441959	115442179	.	+	.	gene_id "XLOC_005330"; transcript_id "2_00009015"; exon_number "1"; gene_name "Mir17hg"; oId "CUFF.16850.2"; nearest_ref "2_00024284"; class_code "j"; tss_id "TSS7334";
chr14	Cufflinks	exon	115444522	115446033	.	+	.	gene_id "XLOC_005330"; transcript_id "2_00009015"; exon_number "2"; gene_name "Mir17hg"; oId "CUFF.16850.2"; nearest_ref "2_00024284"; class_code "j"; tss_id "TSS7334";
chr14	Cufflinks	exon	9058025	9058342	.	-	.	gene_id "XLOC_005353"; transcript_id "2_00009052"; exon_number "1"; gene_name "Acox2"; oId "CUFF.15082.3"; nearest_ref "2_00022968"; class_code "j"; tss_id "TSS7364";
chr14	Cufflinks	exon	9062107	9062132	.	-	.	gene_id "XLOC_005353"; transcript_id "2_00009052"; exon_number "2"; gene_name "Acox2"; oId "CUFF.15082.3"; nearest_ref "2_00022968"; class_code "j"; tss_id "TSS7364";
chr14	Cufflinks	exon	21301917	21301938	.	-	.	gene_id "XLOC_005381"; transcript_id "2_00009095"; exon_number "1"; gene_name "Zmynd17"; oId "CUFF.15191.1"; nearest_ref "2_00023002"; class_code "o"; tss_id "TSS7399";
chr14	Cufflinks	exon	21302135	21302904	.	-	.	gene_id "XLOC_005381"; transcript_id "2_00009095"; exon_number "2"; gene_name "Zmynd17"; oId "CUFF.15191.1"; nearest_ref "2_00023002"; class_code "o"; tss_id "TSS7399";
chr14	Cufflinks	exon	41807008	41807926	.	-	.	gene_id "XLOC_005455"; transcript_id "2_00009227"; exon_number "1"; gene_name "5730469M10Rik"; oId "CUFF.15685.1"; nearest_ref "2_00024675"; class_code "j"; tss_id "TSS7510";
chr14	Cufflinks	exon	41810574	41810607	.	-	.	gene_id "XLOC_005455"; transcript_id "2_00009227"; exon_number "2"; gene_name "5730469M10Rik"; oId "CUFF.15685.1"; nearest_ref "2_00024675"; class_code "j"; tss_id "TSS7510";
chr14	Cufflinks	exon	55160622	55161094	.	-	.	gene_id "XLOC_005507"; transcript_id "2_00009316"; exon_number "1"; gene_name "Haus4"; oId "CUFF.15963.2"; nearest_ref "2_00023155"; class_code "j"; tss_id "TSS7578";
chr14	Cufflinks	exon	55161220	55161288	.	-	.	gene_id "XLOC_005507"; transcript_id "2_00009316"; exon_number "2"; gene_name "Haus4"; oId "CUFF.15963.2"; nearest_ref "2_00023155"; class_code "j"; tss_id "TSS7578";
chr14	Cufflinks	exon	55162856	55162891	.	-	.	gene_id "XLOC_005507"; transcript_id "2_00009316"; exon_number "3"; gene_name "Haus4"; oId "CUFF.15963.2"; nearest_ref "2_00023155"; class_code "j"; tss_id "TSS7578";
chr14	Cufflinks	exon	60836891	60837989	.	-	.	gene_id "XLOC_005572"; transcript_id "2_00009432"; exon_number "1"; gene_name "Nupl1"; oId "CUFF.16208.1"; nearest_ref "2_00023242"; class_code "o"; tss_id "TSS7670";
chr14	Cufflinks	exon	60838810	60839007	.	-	.	gene_id "XLOC_005572"; transcript_id "2_00009432"; exon_number "2"; gene_name "Nupl1"; oId "CUFF.16208.1"; nearest_ref "2_00023242"; class_code "o"; tss_id "TSS7670";
chr14	Cufflinks	exon	105505945	105509019	.	-	.	gene_id "XLOC_005686"; transcript_id "2_00009617"; exon_number "1"; gene_name "Rbm26"; oId "CUFF.16836.1"; nearest_ref "2_00025203"; class_code "j"; tss_id "TSS7830";
chr14	Cufflinks	exon	105511536	105511619	.	-	.	gene_id "XLOC_005686"; transcript_id "2_00009617"; exon_number "2"; gene_name "Rbm26"; oId "CUFF.16836.1"; nearest_ref "2_00025203"; class_code "j"; tss_id "TSS7830";
chr14	Cufflinks	exon	105512686	105512744	.	-	.	gene_id "XLOC_005686"; transcript_id "2_00009617"; exon_number "3"; gene_name "Rbm26"; oId "CUFF.16836.1"; nearest_ref "2_00025203"; class_code "j"; tss_id "TSS7830";
chr14	Cufflinks	exon	105513337	105514503	.	-	.	gene_id "XLOC_005686"; transcript_id "2_00009617"; exon_number "4"; gene_name "Rbm26"; oId "CUFF.16836.1"; nearest_ref "2_00025203"; class_code "j"; tss_id "TSS7830";
chr14	Cufflinks	exon	105516203	105516316	.	-	.	gene_id "XLOC_005686"; transcript_id "2_00009617"; exon_number "5"; gene_name "Rbm26"; oId "CUFF.16836.1"; nearest_ref "2_00025203"; class_code "j"; tss_id "TSS7830";
chr14	Cufflinks	exon	105520199	105520285	.	-	.	gene_id "XLOC_005686"; transcript_id "2_00009617"; exon_number "6"; gene_name "Rbm26"; oId "CUFF.16836.1"; nearest_ref "2_00025203"; class_code "j"; tss_id "TSS7830";
chr14	Cufflinks	exon	105522840	105522881	.	-	.	gene_id "XLOC_005686"; transcript_id "2_00009617"; exon_number "7"; gene_name "Rbm26"; oId "CUFF.16836.1"; nearest_ref "2_00025203"; class_code "j"; tss_id "TSS7830";
chr15	Cufflinks	exon	4092566	4092566	.	+	.	gene_id "XLOC_005712"; transcript_id "2_00009666"; exon_number "1"; gene_name "Oxct1"; oId "CUFF.16993.3"; nearest_ref "2_00025976"; class_code "j"; tss_id "TSS7872";
chr15	Cufflinks	exon	4092792	4092872	.	+	.	gene_id "XLOC_005712"; transcript_id "2_00009666"; exon_number "2"; gene_name "Oxct1"; oId "CUFF.16993.3"; nearest_ref "2_00025976"; class_code "j"; tss_id "TSS7872";
chr15	Cufflinks	exon	4103728	4105345	.	+	.	gene_id "XLOC_005712"; transcript_id "2_00009666"; exon_number "3"; gene_name "Oxct1"; oId "CUFF.16993.3"; nearest_ref "2_00025976"; class_code "j"; tss_id "TSS7872";
chr15	Cufflinks	exon	6745591	6746034	.	+	.	gene_id "XLOC_005722"; transcript_id "2_00009682"; exon_number "1"; gene_name "Rictor"; oId "CUFF.17049.2"; nearest_ref "2_00025989"; class_code "j"; tss_id "TSS7885";
chr15	Cufflinks	exon	6746162	6750400	.	+	.	gene_id "XLOC_005722"; transcript_id "2_00009682"; exon_number "2"; gene_name "Rictor"; oId "CUFF.17049.2"; nearest_ref "2_00025989"; class_code "j"; tss_id "TSS7885";
chr15	Cufflinks	exon	36656680	36656723	.	+	.	gene_id "XLOC_005777"; transcript_id "2_00009769"; exon_number "1"; oId "CUFF.17399.1"; class_code "u"; tss_id "TSS7959";
chr15	Cufflinks	exon	36658235	36658424	.	+	.	gene_id "XLOC_005777"; transcript_id "2_00009769"; exon_number "2"; oId "CUFF.17399.1"; class_code "u"; tss_id "TSS7959";
chr15	Cufflinks	exon	80663124	80663448	.	+	.	gene_id "XLOC_005913"; transcript_id "2_00009996"; exon_number "1"; gene_name "Tnrc6b"; oId "CUFF.18274.1"; nearest_ref "2_00026210"; class_code "i"; tss_id "TSS8148";
chr15	Cufflinks	exon	80666685	80666692	.	+	.	gene_id "XLOC_005913"; transcript_id "2_00009996"; exon_number "2"; gene_name "Tnrc6b"; oId "CUFF.18274.1"; nearest_ref "2_00026210"; class_code "i"; tss_id "TSS8148";
chr15	Cufflinks	exon	36562607	36562714	.	-	.	gene_id "XLOC_006115"; transcript_id "2_00010325"; exon_number "1"; oId "CUFF.17391.1"; class_code "u"; tss_id "TSS8418";
chr15	Cufflinks	exon	36574663	36574824	.	-	.	gene_id "XLOC_006115"; transcript_id "2_00010325"; exon_number "2"; oId "CUFF.17391.1"; class_code "u"; tss_id "TSS8418";
chr15	Cufflinks	exon	93070172	93075560	.	-	.	gene_id "XLOC_006370"; transcript_id "2_00010799"; exon_number "1"; gene_name "Gxylt1"; oId "CUFF.18715.1"; nearest_ref "2_00026815"; class_code "j"; tss_id "TSS8781";
chr15	Cufflinks	exon	93078290	93078556	.	-	.	gene_id "XLOC_006370"; transcript_id "2_00010799"; exon_number "2"; gene_name "Gxylt1"; oId "CUFF.18715.1"; nearest_ref "2_00026815"; class_code "j"; tss_id "TSS8781";
chr16	Cufflinks	exon	12704426	12704757	.	+	.	gene_id "XLOC_006518"; transcript_id "2_00011054"; exon_number "1"; oId "CUFF.19417.1"; class_code "u"; tss_id "TSS8994";
chr16	Cufflinks	exon	12705788	12705915	.	+	.	gene_id "XLOC_006518"; transcript_id "2_00011054"; exon_number "2"; oId "CUFF.19417.1"; class_code "u"; tss_id "TSS8994";
chr16	Cufflinks	exon	12711396	12711850	.	+	.	gene_id "XLOC_006518"; transcript_id "2_00011054"; exon_number "3"; oId "CUFF.19417.1"; class_code "u"; tss_id "TSS8994";
chr16	Cufflinks	exon	45610534	45610673	.	+	.	gene_id "XLOC_006688"; transcript_id "2_00011378"; exon_number "1"; gene_name "Gcet2"; oId "CUFF.20434.2"; nearest_ref "2_00029289"; class_code "j"; tss_id "TSS9233";
chr16	Cufflinks	exon	45616064	45616120	.	+	.	gene_id "XLOC_006688"; transcript_id "2_00011378"; exon_number "2"; gene_name "Gcet2"; oId "CUFF.20434.2"; nearest_ref "2_00029289"; class_code "j"; tss_id "TSS9233";
chr16	Cufflinks	exon	45617003	45617049	.	+	.	gene_id "XLOC_006688"; transcript_id "2_00011378"; exon_number "3"; gene_name "Gcet2"; oId "CUFF.20434.2"; nearest_ref "2_00029289"; class_code "j"; tss_id "TSS9233";
chr16	Cufflinks	exon	45618931	45618959	.	+	.	gene_id "XLOC_006688"; transcript_id "2_00011378"; exon_number "4"; gene_name "Gcet2"; oId "CUFF.20434.2"; nearest_ref "2_00029289"; class_code "j"; tss_id "TSS9233";
chr16	Cufflinks	exon	45619119	45619173	.	+	.	gene_id "XLOC_006688"; transcript_id "2_00011378"; exon_number "5"; gene_name "Gcet2"; oId "CUFF.20434.2"; nearest_ref "2_00029289"; class_code "j"; tss_id "TSS9233";
chr16	Cufflinks	exon	56186123	56186171	.	+	.	gene_id "XLOC_006705"; transcript_id "2_00011409"; exon_number "1"; gene_name "Senp7"; oId "CUFF.20512.5"; nearest_ref "2_00029312"; class_code "j"; tss_id "TSS9254";
chr16	Cufflinks	exon	56188348	56190124	.	+	.	gene_id "XLOC_006705"; transcript_id "2_00011409"; exon_number "2"; gene_name "Senp7"; oId "CUFF.20512.5"; nearest_ref "2_00029312"; class_code "j"; tss_id "TSS9254";
chr16	Cufflinks	exon	94851395	94851637	.	+	.	gene_id "XLOC_006775"; transcript_id "2_00011515"; exon_number "1"; gene_name "Dyrk1a"; oId "CUFF.20987.1"; nearest_ref "2_00029393"; class_code "i"; tss_id "TSS9338";
chr16	Cufflinks	exon	94851707	94852075	.	+	.	gene_id "XLOC_006775"; transcript_id "2_00011515"; exon_number "2"; gene_name "Dyrk1a"; oId "CUFF.20987.1"; nearest_ref "2_00029393"; class_code "i"; tss_id "TSS9338";
chr16	Cufflinks	exon	10530299	10530905	.	-	.	gene_id "XLOC_006820"; transcript_id "2_00011592"; exon_number "1"; gene_name "Dexi"; oId "CUFF.19335.1"; nearest_ref "2_00029450"; class_code "j"; tss_id "TSS9400";
chr16	Cufflinks	exon	10536307	10536332	.	-	.	gene_id "XLOC_006820"; transcript_id "2_00011592"; exon_number "2"; gene_name "Dexi"; oId "CUFF.19335.1"; nearest_ref "2_00029450"; class_code "j"; tss_id "TSS9400";
chr16	Cufflinks	exon	11193073	11193830	.	-	.	gene_id "XLOC_006828"; transcript_id "2_00011604"; exon_number "1"; gene_name "Rsl1d1"; oId "CUFF.19373.1"; nearest_ref "2_00029459"; class_code "j"; tss_id "TSS9411";
chr16	Cufflinks	exon	11194003	11194063	.	-	.	gene_id "XLOC_006828"; transcript_id "2_00011604"; exon_number "2"; gene_name "Rsl1d1"; oId "CUFF.19373.1"; nearest_ref "2_00029459"; class_code "j"; tss_id "TSS9411";
chr16	Cufflinks	exon	18406786	18408133	.	-	.	gene_id "XLOC_006868"; transcript_id "2_00011670"; exon_number "1"; gene_name "Comt"; oId "CUFF.19759.1"; nearest_ref "2_00029513"; class_code "j"; tss_id "TSS9462";
chr16	Cufflinks	exon	18410776	18410954	.	-	.	gene_id "XLOC_006868"; transcript_id "2_00011670"; exon_number "2"; gene_name "Comt"; oId "CUFF.19759.1"; nearest_ref "2_00029513"; class_code "j"; tss_id "TSS9462";
chr16	Cufflinks	exon	22813288	22814029	.	-	.	gene_id "XLOC_006894"; transcript_id "2_00011718"; exon_number "1"; gene_name "Tbccd1"; oId "CUFF.19867.3"; nearest_ref "2_00029546"; class_code "j"; tss_id "TSS9499";
chr16	Cufflinks	exon	22815678	22815715	.	-	.	gene_id "XLOC_006894"; transcript_id "2_00011718"; exon_number "2"; gene_name "Tbccd1"; oId "CUFF.19867.3"; nearest_ref "2_00029546"; class_code "j"; tss_id "TSS9499";
chr16	Cufflinks	exon	29847754	29847873	.	-	.	gene_id "XLOC_006913"; transcript_id "2_00011746"; exon_number "1"; oId "CUFF.19976.1"; class_code "u"; tss_id "TSS9524";
chr16	Cufflinks	exon	29849636	29849730	.	-	.	gene_id "XLOC_006913"; transcript_id "2_00011746"; exon_number "2"; oId "CUFF.19976.1"; class_code "u"; tss_id "TSS9524";
chr16	Cufflinks	exon	36359468	36359671	.	-	.	gene_id "XLOC_006948"; transcript_id "2_00011802"; exon_number "1"; gene_name "BC100530"; oId "CUFF.20289.3"; nearest_ref "2_00029606"; class_code "j"; tss_id "TSS9568";
chr16	Cufflinks	exon	36363488	36363509	.	-	.	gene_id "XLOC_006948"; transcript_id "2_00011802"; exon_number "2"; gene_name "BC100530"; oId "CUFF.20289.3"; nearest_ref "2_00029606"; class_code "j"; tss_id "TSS9568";
chr16	Cufflinks	exon	93363549	93365032	.	-	.	gene_id "XLOC_007073"; transcript_id "2_00012022"; exon_number "1"; oId "CUFF.20903.8"; class_code "u"; tss_id "TSS9733";
chr16	Cufflinks	exon	93365311	93365609	.	-	.	gene_id "XLOC_007073"; transcript_id "2_00012022"; exon_number "2"; oId "CUFF.20903.8"; class_code "u"; tss_id "TSS9733";
chr16	Cufflinks	exon	93363549	93364215	.	-	.	gene_id "XLOC_007073"; transcript_id "2_00012021"; exon_number "1"; oId "CUFF.20903.7"; class_code "u"; tss_id "TSS9733";
chr16	Cufflinks	exon	93364833	93365032	.	-	.	gene_id "XLOC_007073"; transcript_id "2_00012021"; exon_number "2"; oId "CUFF.20903.7"; class_code "u"; tss_id "TSS9733";
chr16	Cufflinks	exon	93365446	93365609	.	-	.	gene_id "XLOC_007073"; transcript_id "2_00012021"; exon_number "3"; oId "CUFF.20903.7"; class_code "u"; tss_id "TSS9733";
chr17	Cufflinks	exon	3214145	3214175	.	+	.	gene_id "XLOC_007097"; transcript_id "2_00012081"; exon_number "1"; gene_name "XLOC_009037"; oId "CUFF.21114.3"; nearest_ref "2_00035302"; class_code "j"; tss_id "TSS9776";
chr17	Cufflinks	exon	3257738	3259018	.	+	.	gene_id "XLOC_007097"; transcript_id "2_00012081"; exon_number "2"; gene_name "XLOC_009037"; oId "CUFF.21114.3"; nearest_ref "2_00035302"; class_code "j"; tss_id "TSS9776";
chr17	Cufflinks	exon	5798602	5798760	.	+	.	gene_id "XLOC_007103"; transcript_id "2_00012095"; exon_number "1"; gene_name "XLOC_009042"; oId "CUFF.21187.4"; nearest_ref "2_00035312"; class_code "j"; tss_id "TSS9786";
chr17	Cufflinks	exon	5802713	5803244	.	+	.	gene_id "XLOC_007103"; transcript_id "2_00012095"; exon_number "2"; gene_name "XLOC_009042"; oId "CUFF.21187.4"; nearest_ref "2_00035312"; class_code "j"; tss_id "TSS9786";
chr17	Cufflinks	exon	5800905	5801341	.	+	.	gene_id "XLOC_007103"; transcript_id "2_00012096"; exon_number "1"; gene_name "XLOC_009042"; oId "CUFF.21187.5"; nearest_ref "2_00035312"; class_code "j"; tss_id "TSS9787";
chr17	Cufflinks	exon	5802713	5803244	.	+	.	gene_id "XLOC_007103"; transcript_id "2_00012096"; exon_number "2"; gene_name "XLOC_009042"; oId "CUFF.21187.5"; nearest_ref "2_00035312"; class_code "j"; tss_id "TSS9787";
chr17	Cufflinks	exon	5831597	5831748	.	+	.	gene_id "XLOC_007104"; transcript_id "2_00012097"; exon_number "1"; oId "CUFF.21194.2"; class_code "u"; tss_id "TSS9788";
chr17	Cufflinks	exon	5839682	5840381	.	+	.	gene_id "XLOC_007104"; transcript_id "2_00012097"; exon_number "2"; oId "CUFF.21194.2"; class_code "u"; tss_id "TSS9788";
chr17	Cufflinks	exon	23960541	23960871	.	+	.	gene_id "XLOC_007197"; transcript_id "2_00012244"; exon_number "1"; gene_name "Srrm2"; oId "CUFF.21628.2"; nearest_ref "2_00033480"; class_code "j"; tss_id "TSS9913";
chr17	Cufflinks	exon	23960983	23961585	.	+	.	gene_id "XLOC_007197"; transcript_id "2_00012244"; exon_number "2"; gene_name "Srrm2"; oId "CUFF.21628.2"; nearest_ref "2_00033480"; class_code "j"; tss_id "TSS9913";
chr17	Cufflinks	exon	32902439	32903578	.	+	.	gene_id "XLOC_007309"; transcript_id "2_00012457"; exon_number "1"; gene_name "Zfp871"; oId "CUFF.22300.1"; nearest_ref "2_00032879"; class_code "x"; tss_id "TSS10070";
chr17	Cufflinks	exon	32904733	32908398	.	+	.	gene_id "XLOC_007309"; transcript_id "2_00012457"; exon_number "2"; gene_name "Zfp871"; oId "CUFF.22300.1"; nearest_ref "2_00032879"; class_code "x"; tss_id "TSS10070";
chr17	Cufflinks	exon	35387256	35387640	.	+	.	gene_id "XLOC_007373"; transcript_id "2_00012563"; exon_number "1"; gene_name "Ddx39b"; oId "CUFF.22460.1"; nearest_ref "2_00032367"; class_code "o"; tss_id "TSS10158";
chr17	Cufflinks	exon	35388507	35388547	.	+	.	gene_id "XLOC_007373"; transcript_id "2_00012563"; exon_number "2"; gene_name "Ddx39b"; oId "CUFF.22460.1"; nearest_ref "2_00032367"; class_code "o"; tss_id "TSS10158";
chr17	Cufflinks	exon	43591554	43591603	.	+	.	gene_id "XLOC_007430"; transcript_id "2_00012642"; exon_number "1"; gene_name "Gpr116"; oId "CUFF.22627.3"; nearest_ref "2_00033948"; class_code "j"; tss_id "TSS10227";
chr17	Cufflinks	exon	43592205	43593544	.	+	.	gene_id "XLOC_007430"; transcript_id "2_00012642"; exon_number "2"; gene_name "Gpr116"; oId "CUFF.22627.3"; nearest_ref "2_00033948"; class_code "j"; tss_id "TSS10227";
chr17	Cufflinks	exon	43596283	43596507	.	+	.	gene_id "XLOC_007430"; transcript_id "2_00012642"; exon_number "3"; gene_name "Gpr116"; oId "CUFF.22627.3"; nearest_ref "2_00033948"; class_code "j"; tss_id "TSS10227";
chr17	Cufflinks	exon	46247946	46248078	.	+	.	gene_id "XLOC_007445"; transcript_id "2_00012660"; exon_number "1"; gene_name "Mrps18a"; oId "CUFF.22725.1"; nearest_ref "2_00032444"; class_code "j"; tss_id "TSS10243";
chr17	Cufflinks	exon	46254889	46254920	.	+	.	gene_id "XLOC_007445"; transcript_id "2_00012660"; exon_number "2"; gene_name "Mrps18a"; oId "CUFF.22725.1"; nearest_ref "2_00032444"; class_code "j"; tss_id "TSS10243";
chr17	Cufflinks	exon	46259673	46259780	.	+	.	gene_id "XLOC_007445"; transcript_id "2_00012660"; exon_number "3"; gene_name "Mrps18a"; oId "CUFF.22725.1"; nearest_ref "2_00032444"; class_code "j"; tss_id "TSS10243";
chr17	Cufflinks	exon	46261925	46261972	.	+	.	gene_id "XLOC_007445"; transcript_id "2_00012660"; exon_number "4"; gene_name "Mrps18a"; oId "CUFF.22725.1"; nearest_ref "2_00032444"; class_code "j"; tss_id "TSS10243";
chr17	Cufflinks	exon	87178155	87178335	.	+	.	gene_id "XLOC_007573"; transcript_id "2_00012898"; exon_number "1"; gene_name "Epas1"; oId "CUFF.23777.1"; nearest_ref "2_00032618"; class_code "i"; tss_id "TSS10430";
chr17	Cufflinks	exon	87178498	87178518	.	+	.	gene_id "XLOC_007573"; transcript_id "2_00012898"; exon_number "2"; gene_name "Epas1"; oId "CUFF.23777.1"; nearest_ref "2_00032618"; class_code "i"; tss_id "TSS10430";
chr17	Cufflinks	exon	3082477	3082712	.	-	.	gene_id "XLOC_007589"; transcript_id "2_00012921"; exon_number "1"; gene_name "Pisd-ps2"; oId "CUFF.21094.3"; nearest_ref "2_00032634"; class_code "j"; tss_id "TSS10449";
chr17	Cufflinks	exon	3083968	3084183	.	-	.	gene_id "XLOC_007589"; transcript_id "2_00012921"; exon_number "2"; gene_name "Pisd-ps2"; oId "CUFF.21094.3"; nearest_ref "2_00032634"; class_code "j"; tss_id "TSS10449";
chr17	Cufflinks	exon	3111678	3112572	.	-	.	gene_id "XLOC_007590"; transcript_id "2_00012922"; exon_number "1"; gene_name "XLOC_009601"; oId "CUFF.21112.1"; nearest_ref "2_00035633"; class_code "j"; tss_id "TSS10451";
chr17	Cufflinks	exon	3113288	3113347	.	-	.	gene_id "XLOC_007590"; transcript_id "2_00012922"; exon_number "2"; gene_name "XLOC_009601"; oId "CUFF.21112.1"; nearest_ref "2_00035633"; class_code "j"; tss_id "TSS10451";
chr17	Cufflinks	exon	3114188	3114345	.	-	.	gene_id "XLOC_007590"; transcript_id "2_00012922"; exon_number "3"; gene_name "XLOC_009601"; oId "CUFF.21112.1"; nearest_ref "2_00035633"; class_code "j"; tss_id "TSS10451";
chr17	Cufflinks	exon	3114587	3115511	.	-	.	gene_id "XLOC_007590"; transcript_id "2_00012922"; exon_number "4"; gene_name "XLOC_009601"; oId "CUFF.21112.1"; nearest_ref "2_00035633"; class_code "j"; tss_id "TSS10451";
chr17	Cufflinks	exon	25079366	25081623	.	-	.	gene_id "XLOC_007702"; transcript_id "2_00013100"; exon_number "1"; gene_name "XLOC_009741"; oId "CUFF.21709.2"; nearest_ref "2_00035725"; class_code "j"; tss_id "TSS10591";
chr17	Cufflinks	exon	25082525	25082573	.	-	.	gene_id "XLOC_007702"; transcript_id "2_00013100"; exon_number "2"; gene_name "XLOC_009741"; oId "CUFF.21709.2"; nearest_ref "2_00035725"; class_code "j"; tss_id "TSS10591";
chr17	Cufflinks	exon	25092963	25093111	.	-	.	gene_id "XLOC_007702"; transcript_id "2_00013100"; exon_number "3"; gene_name "XLOC_009741"; oId "CUFF.21709.2"; nearest_ref "2_00035725"; class_code "j"; tss_id "TSS10591";
chr17	Cufflinks	exon	25097437	25097480	.	-	.	gene_id "XLOC_007702"; transcript_id "2_00013100"; exon_number "4"; gene_name "XLOC_009741"; oId "CUFF.21709.2"; nearest_ref "2_00035725"; class_code "j"; tss_id "TSS10591";
chr17	Cufflinks	exon	25236514	25237065	.	-	.	gene_id "XLOC_007705"; transcript_id "2_00013106"; exon_number "1"; gene_name "Telo2"; oId "CUFF.21736.2"; nearest_ref "2_00032776"; class_code "j"; tss_id "TSS10595";
chr17	Cufflinks	exon	25238244	25238359	.	-	.	gene_id "XLOC_007705"; transcript_id "2_00013106"; exon_number "2"; gene_name "Telo2"; oId "CUFF.21736.2"; nearest_ref "2_00032776"; class_code "j"; tss_id "TSS10595";
chr17	Cufflinks	exon	25238585	25238701	.	-	.	gene_id "XLOC_007705"; transcript_id "2_00013106"; exon_number "3"; gene_name "Telo2"; oId "CUFF.21736.2"; nearest_ref "2_00032776"; class_code "j"; tss_id "TSS10595";
chr17	Cufflinks	exon	27888180	27888929	.	-	.	gene_id "XLOC_007745"; transcript_id "2_00013177"; exon_number "1"; gene_name "D17Wsu92e"; oId "CUFF.21907.2"; nearest_ref "2_00032826"; class_code "o"; tss_id "TSS10656";
chr17	Cufflinks	exon	27889038	27889061	.	-	.	gene_id "XLOC_007745"; transcript_id "2_00013177"; exon_number "2"; gene_name "D17Wsu92e"; oId "CUFF.21907.2"; nearest_ref "2_00032826"; class_code "o"; tss_id "TSS10656";
chr17	Cufflinks	exon	29469017	29469183	.	-	.	gene_id "XLOC_007759"; transcript_id "2_00013204"; exon_number "1"; gene_name "Mtch1"; oId "CUFF.22063.1"; nearest_ref "2_00032844"; class_code "j"; tss_id "TSS10679";
chr17	Cufflinks	exon	29469606	29469723	.	-	.	gene_id "XLOC_007759"; transcript_id "2_00013204"; exon_number "2"; gene_name "Mtch1"; oId "CUFF.22063.1"; nearest_ref "2_00032844"; class_code "j"; tss_id "TSS10679";
chr17	Cufflinks	exon	29470459	29470534	.	-	.	gene_id "XLOC_007759"; transcript_id "2_00013204"; exon_number "3"; gene_name "Mtch1"; oId "CUFF.22063.1"; nearest_ref "2_00032844"; class_code "j"; tss_id "TSS10679";
chr17	Cufflinks	exon	29470724	29470787	.	-	.	gene_id "XLOC_007759"; transcript_id "2_00013204"; exon_number "4"; gene_name "Mtch1"; oId "CUFF.22063.1"; nearest_ref "2_00032844"; class_code "j"; tss_id "TSS10679";
chr17	Cufflinks	exon	29470903	29470950	.	-	.	gene_id "XLOC_007759"; transcript_id "2_00013204"; exon_number "5"; gene_name "Mtch1"; oId "CUFF.22063.1"; nearest_ref "2_00032844"; class_code "j"; tss_id "TSS10679";
chr17	Cufflinks	exon	29473163	29473256	.	-	.	gene_id "XLOC_007759"; transcript_id "2_00013204"; exon_number "6"; gene_name "Mtch1"; oId "CUFF.22063.1"; nearest_ref "2_00032844"; class_code "j"; tss_id "TSS10679";
chr17	Cufflinks	exon	29475639	29475675	.	-	.	gene_id "XLOC_007759"; transcript_id "2_00013204"; exon_number "7"; gene_name "Mtch1"; oId "CUFF.22063.1"; nearest_ref "2_00032844"; class_code "j"; tss_id "TSS10679";
chr17	Cufflinks	exon	35087181	35087420	.	-	.	gene_id "XLOC_007826"; transcript_id "2_00013330"; exon_number "1"; gene_name "XLOC_009887"; oId "CUFF.22407.3"; nearest_ref "2_00032931"; class_code "j"; tss_id "TSS10780";
chr17	Cufflinks	exon	35087643	35087792	.	-	.	gene_id "XLOC_007826"; transcript_id "2_00013330"; exon_number "2"; gene_name "XLOC_009887"; oId "CUFF.22407.3"; nearest_ref "2_00032931"; class_code "j"; tss_id "TSS10780";
chr17	Cufflinks	exon	35088830	35089039	.	-	.	gene_id "XLOC_007826"; transcript_id "2_00013330"; exon_number "3"; gene_name "XLOC_009887"; oId "CUFF.22407.3"; nearest_ref "2_00032931"; class_code "j"; tss_id "TSS10780";
chr17	Cufflinks	exon	35087455	35088870	.	-	.	gene_id "XLOC_007826"; transcript_id "2_00013333"; exon_number "1"; gene_name "XLOC_009887"; oId "CUFF.22407.4"; nearest_ref "2_00032931"; class_code "j"; tss_id "TSS10782";
chr17	Cufflinks	exon	35089081	35089249	.	-	.	gene_id "XLOC_007826"; transcript_id "2_00013333"; exon_number "2"; gene_name "XLOC_009887"; oId "CUFF.22407.4"; nearest_ref "2_00032931"; class_code "j"; tss_id "TSS10782";
chr17	Cufflinks	exon	55790488	55792816	.	-	.	gene_id "XLOC_007955"; transcript_id "2_00013562"; exon_number "1"; gene_name "XLOC_010032"; oId "CUFF.22993.1"; nearest_ref "2_00035887"; class_code "j"; tss_id "TSS10961";
chr17	Cufflinks	exon	55794065	55794170	.	-	.	gene_id "XLOC_007955"; transcript_id "2_00013562"; exon_number "2"; gene_name "XLOC_010032"; oId "CUFF.22993.1"; nearest_ref "2_00035887"; class_code "j"; tss_id "TSS10961";
chr17	Cufflinks	exon	55801761	55801852	.	-	.	gene_id "XLOC_007955"; transcript_id "2_00013562"; exon_number "3"; gene_name "XLOC_010032"; oId "CUFF.22993.1"; nearest_ref "2_00035887"; class_code "j"; tss_id "TSS10961";
chr17	Cufflinks	exon	55803615	55803703	.	-	.	gene_id "XLOC_007955"; transcript_id "2_00013562"; exon_number "4"; gene_name "XLOC_010032"; oId "CUFF.22993.1"; nearest_ref "2_00035887"; class_code "j"; tss_id "TSS10961";
chr17	Cufflinks	exon	55804960	55805081	.	-	.	gene_id "XLOC_007955"; transcript_id "2_00013562"; exon_number "5"; gene_name "XLOC_010032"; oId "CUFF.22993.1"; nearest_ref "2_00035887"; class_code "j"; tss_id "TSS10961";
chr17	Cufflinks	exon	55805710	55805915	.	-	.	gene_id "XLOC_007955"; transcript_id "2_00013562"; exon_number "6"; gene_name "XLOC_010032"; oId "CUFF.22993.1"; nearest_ref "2_00035887"; class_code "j"; tss_id "TSS10961";
chr17	Cufflinks	exon	55809038	55809194	.	-	.	gene_id "XLOC_007955"; transcript_id "2_00013562"; exon_number "7"; gene_name "XLOC_010032"; oId "CUFF.22993.1"; nearest_ref "2_00035887"; class_code "j"; tss_id "TSS10961";
chr17	Cufflinks	exon	55812129	55812191	.	-	.	gene_id "XLOC_007955"; transcript_id "2_00013562"; exon_number "8"; gene_name "XLOC_010032"; oId "CUFF.22993.1"; nearest_ref "2_00035887"; class_code "j"; tss_id "TSS10961";
chr17	Cufflinks	exon	55813350	55813438	.	-	.	gene_id "XLOC_007955"; transcript_id "2_00013562"; exon_number "9"; gene_name "XLOC_010032"; oId "CUFF.22993.1"; nearest_ref "2_00035887"; class_code "j"; tss_id "TSS10961";
chr17	Cufflinks	exon	55827087	55827256	.	-	.	gene_id "XLOC_007955"; transcript_id "2_00013562"; exon_number "10"; gene_name "XLOC_010032"; oId "CUFF.22993.1"; nearest_ref "2_00035887"; class_code "j"; tss_id "TSS10961";
chr17	Cufflinks	exon	55832020	55832206	.	-	.	gene_id "XLOC_007955"; transcript_id "2_00013562"; exon_number "11"; gene_name "XLOC_010032"; oId "CUFF.22993.1"; nearest_ref "2_00035887"; class_code "j"; tss_id "TSS10961";
chr17	Cufflinks	exon	78777225	78777888	.	-	.	gene_id "XLOC_008031"; transcript_id "2_00013690"; exon_number "1"; gene_name "Fez2"; oId "CUFF.23559.2"; nearest_ref "2_00035216"; class_code "o"; tss_id "TSS11074";
chr17	Cufflinks	exon	78780133	78780140	.	-	.	gene_id "XLOC_008031"; transcript_id "2_00013690"; exon_number "2"; gene_name "Fez2"; oId "CUFF.23559.2"; nearest_ref "2_00035216"; class_code "o"; tss_id "TSS11074";
chr17	Cufflinks	exon	81423601	81424047	.	-	.	gene_id "XLOC_008049"; transcript_id "2_00013723"; exon_number "1"; gene_name "XLOC_010143"; oId "CUFF.23638.1"; nearest_ref "2_00035950"; class_code "o"; tss_id "TSS11098";
chr17	Cufflinks	exon	81426027	81426358	.	-	.	gene_id "XLOC_008049"; transcript_id "2_00013723"; exon_number "2"; gene_name "XLOC_010143"; oId "CUFF.23638.1"; nearest_ref "2_00035950"; class_code "o"; tss_id "TSS11098";
chr17	Cufflinks	exon	85104587	85104812	.	-	.	gene_id "XLOC_008061"; transcript_id "2_00013742"; exon_number "1"; gene_name "Lrpprc"; oId "CUFF.23714.2"; nearest_ref "2_00033240"; class_code "j"; tss_id "TSS11114";
chr17	Cufflinks	exon	85105239	85105381	.	-	.	gene_id "XLOC_008061"; transcript_id "2_00013742"; exon_number "2"; gene_name "Lrpprc"; oId "CUFF.23714.2"; nearest_ref "2_00033240"; class_code "j"; tss_id "TSS11114";
chr17	Cufflinks	exon	85106434	85106518	.	-	.	gene_id "XLOC_008061"; transcript_id "2_00013742"; exon_number "3"; gene_name "Lrpprc"; oId "CUFF.23714.2"; nearest_ref "2_00033240"; class_code "j"; tss_id "TSS11114";
chr17	Cufflinks	exon	85107011	85107047	.	-	.	gene_id "XLOC_008061"; transcript_id "2_00013742"; exon_number "4"; gene_name "Lrpprc"; oId "CUFF.23714.2"; nearest_ref "2_00033240"; class_code "j"; tss_id "TSS11114";
chr18	Cufflinks	exon	31778895	31779141	.	+	.	gene_id "XLOC_008136"; transcript_id "2_00013873"; exon_number "1"; oId "CUFF.24255.1"; class_code "u"; tss_id "TSS11218";
chr18	Cufflinks	exon	31780682	31781351	.	+	.	gene_id "XLOC_008136"; transcript_id "2_00013873"; exon_number "2"; oId "CUFF.24255.1"; class_code "u"; tss_id "TSS11218";
chr18	Cufflinks	exon	33954060	33954111	.	+	.	gene_id "XLOC_008149"; transcript_id "2_00013901"; exon_number "1"; gene_name "2410004N09Rik"; oId "CUFF.24346.1"; nearest_ref "2_00036078"; class_code "j"; tss_id "TSS11236";
chr18	Cufflinks	exon	33955037	33955099	.	+	.	gene_id "XLOC_008149"; transcript_id "2_00013901"; exon_number "2"; gene_name "2410004N09Rik"; oId "CUFF.24346.1"; nearest_ref "2_00036078"; class_code "j"; tss_id "TSS11236";
chr18	Cufflinks	exon	33955507	33955755	.	+	.	gene_id "XLOC_008149"; transcript_id "2_00013901"; exon_number "3"; gene_name "2410004N09Rik"; oId "CUFF.24346.1"; nearest_ref "2_00036078"; class_code "j"; tss_id "TSS11236";
chr18	Cufflinks	exon	54599526	54599566	.	+	.	gene_id "XLOC_008228"; transcript_id "2_00014059"; exon_number "1"; gene_name "9430076G02Rik"; oId "CUFF.24777.2"; nearest_ref "2_00036205"; class_code "o"; tss_id "TSS11374";
chr18	Cufflinks	exon	54617772	54620623	.	+	.	gene_id "XLOC_008228"; transcript_id "2_00014059"; exon_number "2"; gene_name "9430076G02Rik"; oId "CUFF.24777.2"; nearest_ref "2_00036205"; class_code "o"; tss_id "TSS11374";
chr18	Cufflinks	exon	68039875	68040531	.	+	.	gene_id "XLOC_008285"; transcript_id "2_00014155"; exon_number "1"; gene_name "Cep192"; oId "CUFF.25111.4"; nearest_ref "2_00036268"; class_code "j"; tss_id "TSS11454";
chr18	Cufflinks	exon	68040938	68040996	.	+	.	gene_id "XLOC_008285"; transcript_id "2_00014155"; exon_number "2"; gene_name "Cep192"; oId "CUFF.25111.4"; nearest_ref "2_00036268"; class_code "j"; tss_id "TSS11454";
chr18	Cufflinks	exon	68044393	68044824	.	+	.	gene_id "XLOC_008285"; transcript_id "2_00014155"; exon_number "3"; gene_name "Cep192"; oId "CUFF.25111.4"; nearest_ref "2_00036268"; class_code "j"; tss_id "TSS11454";
chr18	Cufflinks	exon	74965010	74965057	.	+	.	gene_id "XLOC_008299"; transcript_id "2_00014184"; exon_number "1"; gene_name "Acaa2"; oId "CUFF.25210.2"; nearest_ref "2_00036285"; class_code "j"; tss_id "TSS11480";
chr18	Cufflinks	exon	74965509	74965866	.	+	.	gene_id "XLOC_008299"; transcript_id "2_00014184"; exon_number "2"; gene_name "Acaa2"; oId "CUFF.25210.2"; nearest_ref "2_00036285"; class_code "j"; tss_id "TSS11480";
chr18	Cufflinks	exon	75165403	75165554	.	+	.	gene_id "XLOC_008301"; transcript_id "2_00014187"; exon_number "1"; gene_name "BC031181"; oId "CUFF.25217.2"; nearest_ref "2_00036287"; class_code "j"; tss_id "TSS11482";
chr18	Cufflinks	exon	75168305	75168480	.	+	.	gene_id "XLOC_008301"; transcript_id "2_00014187"; exon_number "2"; gene_name "BC031181"; oId "CUFF.25217.2"; nearest_ref "2_00036287"; class_code "j"; tss_id "TSS11482";
chr18	Cufflinks	exon	75168932	75169644	.	+	.	gene_id "XLOC_008301"; transcript_id "2_00014187"; exon_number "3"; gene_name "BC031181"; oId "CUFF.25217.2"; nearest_ref "2_00036287"; class_code "j"; tss_id "TSS11482";
chr18	Cufflinks	exon	76428449	76428594	.	+	.	gene_id "XLOC_008306"; transcript_id "2_00014195"; exon_number "1"; gene_name "Smad2"; oId "CUFF.25236.1"; nearest_ref "2_00036291"; class_code "i"; tss_id "TSS11488";
chr18	Cufflinks	exon	76428680	76428733	.	+	.	gene_id "XLOC_008306"; transcript_id "2_00014195"; exon_number "2"; gene_name "Smad2"; oId "CUFF.25236.1"; nearest_ref "2_00036291"; class_code "i"; tss_id "TSS11488";
chr18	Cufflinks	exon	78118062	78118155	.	+	.	gene_id "XLOC_008313"; transcript_id "2_00014212"; exon_number "1"; gene_name "Pstpip2"; oId "CUFF.25275.2"; nearest_ref "2_00036306"; class_code "j"; tss_id "TSS11499";
chr18	Cufflinks	exon	78120541	78121618	.	+	.	gene_id "XLOC_008313"; transcript_id "2_00014212"; exon_number "2"; gene_name "Pstpip2"; oId "CUFF.25275.2"; nearest_ref "2_00036306"; class_code "j"; tss_id "TSS11499";
chr18	Cufflinks	exon	34670109	34670185	.	-	.	gene_id "XLOC_008391"; transcript_id "2_00014371"; exon_number "1"; oId "CUFF.24400.1"; class_code "u"; tss_id "TSS11607";
chr18	Cufflinks	exon	34670292	34670337	.	-	.	gene_id "XLOC_008391"; transcript_id "2_00014371"; exon_number "2"; oId "CUFF.24400.1"; class_code "u"; tss_id "TSS11607";
chr18	Cufflinks	exon	34671408	34671585	.	-	.	gene_id "XLOC_008391"; transcript_id "2_00014371"; exon_number "3"; oId "CUFF.24400.1"; class_code "u"; tss_id "TSS11607";
chr18	Cufflinks	exon	70611881	70613042	.	-	.	gene_id "XLOC_008508"; transcript_id "2_00014560"; exon_number "1"; gene_name "4930503L19Rik"; oId "CUFF.25155.1"; nearest_ref "2_00036564"; class_code "j"; tss_id "TSS11765";
chr18	Cufflinks	exon	70616128	70616198	.	-	.	gene_id "XLOC_008508"; transcript_id "2_00014560"; exon_number "2"; gene_name "4930503L19Rik"; oId "CUFF.25155.1"; nearest_ref "2_00036564"; class_code "j"; tss_id "TSS11765";
chr18	Cufflinks	exon	70617971	70618102	.	-	.	gene_id "XLOC_008508"; transcript_id "2_00014560"; exon_number "3"; gene_name "4930503L19Rik"; oId "CUFF.25155.1"; nearest_ref "2_00036564"; class_code "j"; tss_id "TSS11765";
chr18	Cufflinks	exon	70623616	70623718	.	-	.	gene_id "XLOC_008508"; transcript_id "2_00014560"; exon_number "4"; gene_name "4930503L19Rik"; oId "CUFF.25155.1"; nearest_ref "2_00036564"; class_code "j"; tss_id "TSS11765";
chr18	Cufflinks	exon	70626989	70627324	.	-	.	gene_id "XLOC_008508"; transcript_id "2_00014560"; exon_number "5"; gene_name "4930503L19Rik"; oId "CUFF.25155.1"; nearest_ref "2_00036564"; class_code "j"; tss_id "TSS11765";
chr18	Cufflinks	exon	74937683	74937785	.	-	.	gene_id "XLOC_008516"; transcript_id "2_00014575"; exon_number "1"; oId "CUFF.25209.1"; class_code "u"; tss_id "TSS11778";
chr18	Cufflinks	exon	74938239	74938469	.	-	.	gene_id "XLOC_008516"; transcript_id "2_00014575"; exon_number "2"; oId "CUFF.25209.1"; class_code "u"; tss_id "TSS11778";
chr18	Cufflinks	exon	89548798	89548951	.	-	.	gene_id "XLOC_008552"; transcript_id "2_00014642"; exon_number "1"; gene_name "Dok6"; oId "CUFF.25423.1"; nearest_ref "2_00036613"; class_code "i"; tss_id "TSS11832";
chr18	Cufflinks	exon	89549025	89549087	.	-	.	gene_id "XLOC_008552"; transcript_id "2_00014642"; exon_number "2"; gene_name "Dok6"; oId "CUFF.25423.1"; nearest_ref "2_00036613"; class_code "i"; tss_id "TSS11832";
chr19	Cufflinks	exon	8799039	8799211	.	+	.	gene_id "XLOC_008634"; transcript_id "2_00014797"; exon_number "1"; gene_name "Snhg1"; oId "CUFF.25879.2"; nearest_ref "2_00037986"; class_code "j"; tss_id "TSS11950";
chr19	Cufflinks	exon	8799504	8799536	.	+	.	gene_id "XLOC_008634"; transcript_id "2_00014797"; exon_number "2"; gene_name "Snhg1"; oId "CUFF.25879.2"; nearest_ref "2_00037986"; class_code "j"; tss_id "TSS11950";
chr19	Cufflinks	exon	8799712	8799746	.	+	.	gene_id "XLOC_008634"; transcript_id "2_00014797"; exon_number "3"; gene_name "Snhg1"; oId "CUFF.25879.2"; nearest_ref "2_00037986"; class_code "j"; tss_id "TSS11950";
chr19	Cufflinks	exon	8799975	8800013	.	+	.	gene_id "XLOC_008634"; transcript_id "2_00014797"; exon_number "4"; gene_name "Snhg1"; oId "CUFF.25879.2"; nearest_ref "2_00037986"; class_code "j"; tss_id "TSS11950";
chr19	Cufflinks	exon	8800272	8800316	.	+	.	gene_id "XLOC_008634"; transcript_id "2_00014797"; exon_number "5"; gene_name "Snhg1"; oId "CUFF.25879.2"; nearest_ref "2_00037986"; class_code "j"; tss_id "TSS11950";
chr19	Cufflinks	exon	8800557	8800592	.	+	.	gene_id "XLOC_008634"; transcript_id "2_00014797"; exon_number "6"; gene_name "Snhg1"; oId "CUFF.25879.2"; nearest_ref "2_00037986"; class_code "j"; tss_id "TSS11950";
chr19	Cufflinks	exon	8800729	8801043	.	+	.	gene_id "XLOC_008634"; transcript_id "2_00014797"; exon_number "7"; gene_name "Snhg1"; oId "CUFF.25879.2"; nearest_ref "2_00037986"; class_code "j"; tss_id "TSS11950";
chr19	Cufflinks	exon	11460906	11460929	.	+	.	gene_id "XLOC_008670"; transcript_id "2_00014852"; exon_number "1"; oId "CUFF.25997.1"; class_code "u"; tss_id "TSS11995";
chr19	Cufflinks	exon	11462721	11462879	.	+	.	gene_id "XLOC_008670"; transcript_id "2_00014852"; exon_number "2"; oId "CUFF.25997.1"; class_code "u"; tss_id "TSS11995";
chr19	Cufflinks	exon	11464751	11464852	.	+	.	gene_id "XLOC_008670"; transcript_id "2_00014852"; exon_number "3"; oId "CUFF.25997.1"; class_code "u"; tss_id "TSS11995";
chr19	Cufflinks	exon	11467161	11467791	.	+	.	gene_id "XLOC_008670"; transcript_id "2_00014852"; exon_number "4"; oId "CUFF.25997.1"; class_code "u"; tss_id "TSS11995";
chr19	Cufflinks	exon	18722966	18723025	.	+	.	gene_id "XLOC_008695"; transcript_id "2_00014886"; exon_number "1"; gene_name "BC016495"; oId "CUFF.26110.2"; nearest_ref "2_00038055"; class_code "j"; tss_id "TSS12026";
chr19	Cufflinks	exon	18725726	18726885	.	+	.	gene_id "XLOC_008695"; transcript_id "2_00014886"; exon_number "2"; gene_name "BC016495"; oId "CUFF.26110.2"; nearest_ref "2_00038055"; class_code "j"; tss_id "TSS12026";
chr19	Cufflinks	exon	18724091	18724128	.	+	.	gene_id "XLOC_008695"; transcript_id "2_00014887"; exon_number "1"; gene_name "BC016495"; oId "CUFF.26110.3"; nearest_ref "2_00038055"; class_code "j"; tss_id "TSS12027";
chr19	Cufflinks	exon	18725726	18726885	.	+	.	gene_id "XLOC_008695"; transcript_id "2_00014887"; exon_number "2"; gene_name "BC016495"; oId "CUFF.26110.3"; nearest_ref "2_00038055"; class_code "j"; tss_id "TSS12027";
chr19	Cufflinks	exon	32588895	32588940	.	+	.	gene_id "XLOC_008736"; transcript_id "2_00014956"; exon_number "1"; gene_name "Minpp1"; oId "CUFF.26364.2"; nearest_ref "2_00038104"; class_code "o"; tss_id "TSS12081";
chr19	Cufflinks	exon	32589034	32590153	.	+	.	gene_id "XLOC_008736"; transcript_id "2_00014956"; exon_number "2"; gene_name "Minpp1"; oId "CUFF.26364.2"; nearest_ref "2_00038104"; class_code "o"; tss_id "TSS12081";
chr19	Cufflinks	exon	41557149	41557273	.	+	.	gene_id "XLOC_008782"; transcript_id "2_00015028"; exon_number "1"; gene_name "Lcor"; oId "CUFF.26648.1"; nearest_ref "2_00039131"; class_code "j"; tss_id "TSS12138";
chr19	Cufflinks	exon	41558017	41558090	.	+	.	gene_id "XLOC_008782"; transcript_id "2_00015028"; exon_number "2"; gene_name "Lcor"; oId "CUFF.26648.1"; nearest_ref "2_00039131"; class_code "j"; tss_id "TSS12138";
chr19	Cufflinks	exon	41602511	41602576	.	+	.	gene_id "XLOC_008782"; transcript_id "2_00015028"; exon_number "3"; gene_name "Lcor"; oId "CUFF.26648.1"; nearest_ref "2_00039131"; class_code "j"; tss_id "TSS12138";
chr19	Cufflinks	exon	41603051	41603130	.	+	.	gene_id "XLOC_008782"; transcript_id "2_00015028"; exon_number "4"; gene_name "Lcor"; oId "CUFF.26648.1"; nearest_ref "2_00039131"; class_code "j"; tss_id "TSS12138";
chr19	Cufflinks	exon	41620365	41620497	.	+	.	gene_id "XLOC_008782"; transcript_id "2_00015028"; exon_number "5"; gene_name "Lcor"; oId "CUFF.26648.1"; nearest_ref "2_00039131"; class_code "j"; tss_id "TSS12138";
chr19	Cufflinks	exon	41622547	41622571	.	+	.	gene_id "XLOC_008782"; transcript_id "2_00015028"; exon_number "6"; gene_name "Lcor"; oId "CUFF.26648.1"; nearest_ref "2_00039131"; class_code "j"; tss_id "TSS12138";
chr19	Cufflinks	exon	42259977	42260439	.	+	.	gene_id "XLOC_008792"; transcript_id "2_00015044"; exon_number "1"; gene_name "XLOC_010999"; oId "CUFF.26701.4"; nearest_ref "2_00040047"; class_code "j"; tss_id "TSS12152";
chr19	Cufflinks	exon	42264012	42264093	.	+	.	gene_id "XLOC_008792"; transcript_id "2_00015044"; exon_number "2"; gene_name "XLOC_010999"; oId "CUFF.26701.4"; nearest_ref "2_00040047"; class_code "j"; tss_id "TSS12152";
chr19	Cufflinks	exon	42264873	42266505	.	+	.	gene_id "XLOC_008792"; transcript_id "2_00015044"; exon_number "3"; gene_name "XLOC_010999"; oId "CUFF.26701.4"; nearest_ref "2_00040047"; class_code "j"; tss_id "TSS12152";
chr19	Cufflinks	exon	42267554	42269226	.	+	.	gene_id "XLOC_008792"; transcript_id "2_00015044"; exon_number "4"; gene_name "XLOC_010999"; oId "CUFF.26701.4"; nearest_ref "2_00040047"; class_code "j"; tss_id "TSS12152";
chr19	Cufflinks	exon	46669077	46669358	.	+	.	gene_id "XLOC_008824"; transcript_id "2_00015105"; exon_number "1"; gene_name "XLOC_011038"; oId "CUFF.26913.2"; nearest_ref "2_00040074"; class_code "j"; tss_id "TSS12199";
chr19	Cufflinks	exon	46670377	46671390	.	+	.	gene_id "XLOC_008824"; transcript_id "2_00015105"; exon_number "2"; gene_name "XLOC_011038"; oId "CUFF.26913.2"; nearest_ref "2_00040074"; class_code "j"; tss_id "TSS12199";
chr19	Cufflinks	exon	40624741	40625819	.	-	.	gene_id "XLOC_009099"; transcript_id "2_00015561"; exon_number "1"; gene_name "Aldh18a1"; oId "CUFF.26573.1"; nearest_ref "2_00038574"; class_code "j"; tss_id "TSS12582";
chr19	Cufflinks	exon	40627259	40627286	.	-	.	gene_id "XLOC_009099"; transcript_id "2_00015561"; exon_number "2"; gene_name "Aldh18a1"; oId "CUFF.26573.1"; nearest_ref "2_00038574"; class_code "j"; tss_id "TSS12582";
chr19	Cufflinks	exon	46605597	46605876	.	-	.	gene_id "XLOC_009149"; transcript_id "2_00015651"; exon_number "1"; gene_name "Arl3"; oId "CUFF.26914.1"; nearest_ref "2_00038644"; class_code "j"; tss_id "TSS12648";
chr19	Cufflinks	exon	46606516	46606550	.	-	.	gene_id "XLOC_009149"; transcript_id "2_00015651"; exon_number "2"; gene_name "Arl3"; oId "CUFF.26914.1"; nearest_ref "2_00038644"; class_code "j"; tss_id "TSS12648";
chr19	Cufflinks	exon	61191404	61193191	.	-	.	gene_id "XLOC_009190"; transcript_id "2_00015723"; exon_number "1"; gene_name "5830428H23Rik"; oId "CUFF.27227.1"; nearest_ref "2_00039903"; class_code "j"; tss_id "TSS12702";
chr19	Cufflinks	exon	61193322	61193440	.	-	.	gene_id "XLOC_009190"; transcript_id "2_00015723"; exon_number "2"; gene_name "5830428H23Rik"; oId "CUFF.27227.1"; nearest_ref "2_00039903"; class_code "j"; tss_id "TSS12702";
chr19	Cufflinks	exon	61300188	61300928	.	-	.	gene_id "XLOC_009192"; transcript_id "2_00015726"; exon_number "1"; gene_name "Csf2ra"; oId "CUFF.27228.1"; nearest_ref "2_00038699"; class_code "j"; tss_id "TSS12704";
chr19	Cufflinks	exon	61301036	61301191	.	-	.	gene_id "XLOC_009192"; transcript_id "2_00015726"; exon_number "2"; gene_name "Csf2ra"; oId "CUFF.27228.1"; nearest_ref "2_00038699"; class_code "j"; tss_id "TSS12704";
chr19	Cufflinks	exon	61300188	61300936	.	-	.	gene_id "XLOC_009192"; transcript_id "2_00015727"; exon_number "1"; gene_name "Csf2ra"; oId "CUFF.27228.2"; nearest_ref "2_00038699"; class_code "j"; tss_id "TSS12705";
chr19	Cufflinks	exon	61301036	61301117	.	-	.	gene_id "XLOC_009192"; transcript_id "2_00015727"; exon_number "2"; gene_name "Csf2ra"; oId "CUFF.27228.2"; nearest_ref "2_00038699"; class_code "j"; tss_id "TSS12705";
chr19	Cufflinks	exon	61301227	61301323	.	-	.	gene_id "XLOC_009192"; transcript_id "2_00015727"; exon_number "3"; gene_name "Csf2ra"; oId "CUFF.27228.2"; nearest_ref "2_00038699"; class_code "j"; tss_id "TSS12705";
chr19	Cufflinks	exon	61301487	61301806	.	-	.	gene_id "XLOC_009192"; transcript_id "2_00015727"; exon_number "4"; gene_name "Csf2ra"; oId "CUFF.27228.2"; nearest_ref "2_00038699"; class_code "j"; tss_id "TSS12705";
chr2	Cufflinks	exon	18933395	18933479	.	+	.	gene_id "XLOC_009242"; transcript_id "2_00015815"; exon_number "1"; oId "CUFF.27497.1"; class_code "u"; tss_id "TSS12774";
chr2	Cufflinks	exon	18938158	18938643	.	+	.	gene_id "XLOC_009242"; transcript_id "2_00015815"; exon_number "2"; oId "CUFF.27497.1"; class_code "u"; tss_id "TSS12774";
chr2	Cufflinks	exon	27391130	27391177	.	+	.	gene_id "XLOC_009305"; transcript_id "2_00015924"; exon_number "1"; gene_name "Wdr5"; oId "CUFF.27883.2"; nearest_ref "2_00040518"; class_code "o"; tss_id "TSS12862";
chr2	Cufflinks	exon	27391260	27392055	.	+	.	gene_id "XLOC_009305"; transcript_id "2_00015924"; exon_number "2"; gene_name "Wdr5"; oId "CUFF.27883.2"; nearest_ref "2_00040518"; class_code "o"; tss_id "TSS12862";
chr2	Cufflinks	exon	73731024	73731094	.	+	.	gene_id "XLOC_009464"; transcript_id "2_00016233"; exon_number "1"; gene_name "Gm10822"; oId "CUFF.29034.1"; nearest_ref "2_00043736"; class_code "j"; tss_id "TSS13100";
chr2	Cufflinks	exon	73731614	73731813	.	+	.	gene_id "XLOC_009464"; transcript_id "2_00016233"; exon_number "2"; gene_name "Gm10822"; oId "CUFF.29034.1"; nearest_ref "2_00043736"; class_code "j"; tss_id "TSS13100";
chr2	Cufflinks	exon	103739556	103740374	.	+	.	gene_id "XLOC_009552"; transcript_id "2_00016377"; exon_number "1"; gene_name "Gm13881"; oId "CUFF.29546.1"; nearest_ref "2_00044094"; class_code "o"; tss_id "TSS13221";
chr2	Cufflinks	exon	103740530	103740608	.	+	.	gene_id "XLOC_009552"; transcript_id "2_00016377"; exon_number "2"; gene_name "Gm13881"; oId "CUFF.29546.1"; nearest_ref "2_00044094"; class_code "o"; tss_id "TSS13221";
chr2	Cufflinks	exon	103744034	103745384	.	+	.	gene_id "XLOC_009552"; transcript_id "2_00016377"; exon_number "3"; gene_name "Gm13881"; oId "CUFF.29546.1"; nearest_ref "2_00044094"; class_code "o"; tss_id "TSS13221";
chr2	Cufflinks	exon	103745866	103746132	.	+	.	gene_id "XLOC_009552"; transcript_id "2_00016377"; exon_number "4"; gene_name "Gm13881"; oId "CUFF.29546.1"; nearest_ref "2_00044094"; class_code "o"; tss_id "TSS13221";
chr2	Cufflinks	exon	103747021	103747102	.	+	.	gene_id "XLOC_009552"; transcript_id "2_00016377"; exon_number "5"; gene_name "Gm13881"; oId "CUFF.29546.1"; nearest_ref "2_00044094"; class_code "o"; tss_id "TSS13221";
chr2	Cufflinks	exon	103748758	103748837	.	+	.	gene_id "XLOC_009552"; transcript_id "2_00016377"; exon_number "6"; gene_name "Gm13881"; oId "CUFF.29546.1"; nearest_ref "2_00044094"; class_code "o"; tss_id "TSS13221";
chr2	Cufflinks	exon	103750494	103750586	.	+	.	gene_id "XLOC_009552"; transcript_id "2_00016377"; exon_number "7"; gene_name "Gm13881"; oId "CUFF.29546.1"; nearest_ref "2_00044094"; class_code "o"; tss_id "TSS13221";
chr2	Cufflinks	exon	103751311	103754650	.	+	.	gene_id "XLOC_009552"; transcript_id "2_00016377"; exon_number "8"; gene_name "Gm13881"; oId "CUFF.29546.1"; nearest_ref "2_00044094"; class_code "o"; tss_id "TSS13221";
chr2	Cufflinks	exon	103746151	103747102	.	+	.	gene_id "XLOC_009552"; transcript_id "2_00016378"; exon_number "1"; gene_name "Gm13881"; oId "CUFF.29546.2"; nearest_ref "2_00044094"; class_code "j"; tss_id "TSS13222";
chr2	Cufflinks	exon	103748758	103748837	.	+	.	gene_id "XLOC_009552"; transcript_id "2_00016378"; exon_number "2"; gene_name "Gm13881"; oId "CUFF.29546.2"; nearest_ref "2_00044094"; class_code "j"; tss_id "TSS13222";
chr2	Cufflinks	exon	103750494	103750586	.	+	.	gene_id "XLOC_009552"; transcript_id "2_00016378"; exon_number "3"; gene_name "Gm13881"; oId "CUFF.29546.2"; nearest_ref "2_00044094"; class_code "j"; tss_id "TSS13222";
chr2	Cufflinks	exon	103751311	103752930	.	+	.	gene_id "XLOC_009552"; transcript_id "2_00016378"; exon_number "4"; gene_name "Gm13881"; oId "CUFF.29546.2"; nearest_ref "2_00044094"; class_code "j"; tss_id "TSS13222";
chr2	Cufflinks	exon	103756152	103759133	.	+	.	gene_id "XLOC_009552"; transcript_id "2_00016378"; exon_number "5"; gene_name "Gm13881"; oId "CUFF.29546.2"; nearest_ref "2_00044094"; class_code "j"; tss_id "TSS13222";
chr2	Cufflinks	exon	107072106	107072293	.	+	.	gene_id "XLOC_009569"; transcript_id "2_00016409"; exon_number "1"; oId "CUFF.29696.3"; class_code "u"; tss_id "TSS13246";
chr2	Cufflinks	exon	107073169	107073265	.	+	.	gene_id "XLOC_009569"; transcript_id "2_00016409"; exon_number "2"; oId "CUFF.29696.3"; class_code "u"; tss_id "TSS13246";
chr2	Cufflinks	exon	119419934	119420170	.	+	.	gene_id "XLOC_009614"; transcript_id "2_00016489"; exon_number "1"; gene_name "1700020I14Rik"; oId "CUFF.29899.2"; nearest_ref "2_00040940"; class_code "j"; tss_id "TSS13314";
chr2	Cufflinks	exon	119421995	119422247	.	+	.	gene_id "XLOC_009614"; transcript_id "2_00016489"; exon_number "2"; gene_name "1700020I14Rik"; oId "CUFF.29899.2"; nearest_ref "2_00040940"; class_code "j"; tss_id "TSS13314";
chr2	Cufflinks	exon	119425324	119432554	.	+	.	gene_id "XLOC_009614"; transcript_id "2_00016489"; exon_number "3"; gene_name "1700020I14Rik"; oId "CUFF.29899.2"; nearest_ref "2_00040940"; class_code "j"; tss_id "TSS13314";
chr2	Cufflinks	exon	119432694	119437641	.	+	.	gene_id "XLOC_009614"; transcript_id "2_00016489"; exon_number "4"; gene_name "1700020I14Rik"; oId "CUFF.29899.2"; nearest_ref "2_00040940"; class_code "j"; tss_id "TSS13314";
chr2	Cufflinks	exon	119419934	119420170	.	+	.	gene_id "XLOC_009614"; transcript_id "2_00016488"; exon_number "1"; gene_name "1700020I14Rik"; oId "CUFF.29899.1"; nearest_ref "2_00040940"; class_code "j"; tss_id "TSS13314";
chr2	Cufflinks	exon	119421995	119422078	.	+	.	gene_id "XLOC_009614"; transcript_id "2_00016488"; exon_number "2"; gene_name "1700020I14Rik"; oId "CUFF.29899.1"; nearest_ref "2_00040940"; class_code "j"; tss_id "TSS13314";
chr2	Cufflinks	exon	119425324	119432554	.	+	.	gene_id "XLOC_009614"; transcript_id "2_00016488"; exon_number "3"; gene_name "1700020I14Rik"; oId "CUFF.29899.1"; nearest_ref "2_00040940"; class_code "j"; tss_id "TSS13314";
chr2	Cufflinks	exon	119432694	119437641	.	+	.	gene_id "XLOC_009614"; transcript_id "2_00016488"; exon_number "4"; gene_name "1700020I14Rik"; oId "CUFF.29899.1"; nearest_ref "2_00040940"; class_code "j"; tss_id "TSS13314";
chr2	Cufflinks	exon	180921776	180922159	.	+	.	gene_id "XLOC_009995"; transcript_id "2_00017153"; exon_number "1"; gene_name "Ppdpf"; oId "CUFF.31758.1"; nearest_ref "2_00041448"; class_code "j"; tss_id "TSS13837";
chr2	Cufflinks	exon	180922370	180922441	.	+	.	gene_id "XLOC_009995"; transcript_id "2_00017153"; exon_number "2"; gene_name "Ppdpf"; oId "CUFF.31758.1"; nearest_ref "2_00041448"; class_code "j"; tss_id "TSS13837";
chr2	Cufflinks	exon	180922709	180922805	.	+	.	gene_id "XLOC_009995"; transcript_id "2_00017153"; exon_number "3"; gene_name "Ppdpf"; oId "CUFF.31758.1"; nearest_ref "2_00041448"; class_code "j"; tss_id "TSS13837";
chr2	Cufflinks	exon	180922887	180923310	.	+	.	gene_id "XLOC_009995"; transcript_id "2_00017153"; exon_number "4"; gene_name "Ppdpf"; oId "CUFF.31758.1"; nearest_ref "2_00041448"; class_code "j"; tss_id "TSS13837";
chr2	Cufflinks	exon	10227254	10227624	.	-	.	gene_id "XLOC_010031"; transcript_id "2_00017231"; exon_number "1"; oId "CUFF.27382.1"; class_code "u"; tss_id "TSS13898";
chr2	Cufflinks	exon	10228752	10228989	.	-	.	gene_id "XLOC_010031"; transcript_id "2_00017231"; exon_number "2"; oId "CUFF.27382.1"; class_code "u"; tss_id "TSS13898";
chr2	Cufflinks	exon	10229084	10229117	.	-	.	gene_id "XLOC_010031"; transcript_id "2_00017231"; exon_number "3"; oId "CUFF.27382.1"; class_code "u"; tss_id "TSS13898";
chr2	Cufflinks	exon	26264951	26266473	.	-	.	gene_id "XLOC_010104"; transcript_id "2_00017361"; exon_number "1"; gene_name "Sec16a"; oId "CUFF.27810.2"; nearest_ref "2_00046161"; class_code "j"; tss_id "TSS13989";
chr2	Cufflinks	exon	26268356	26268433	.	-	.	gene_id "XLOC_010104"; transcript_id "2_00017361"; exon_number "2"; gene_name "Sec16a"; oId "CUFF.27810.2"; nearest_ref "2_00046161"; class_code "j"; tss_id "TSS13989";
chr2	Cufflinks	exon	26269199	26269258	.	-	.	gene_id "XLOC_010104"; transcript_id "2_00017361"; exon_number "3"; gene_name "Sec16a"; oId "CUFF.27810.2"; nearest_ref "2_00046161"; class_code "j"; tss_id "TSS13989";
chr2	Cufflinks	exon	26269891	26269965	.	-	.	gene_id "XLOC_010104"; transcript_id "2_00017361"; exon_number "4"; gene_name "Sec16a"; oId "CUFF.27810.2"; nearest_ref "2_00046161"; class_code "j"; tss_id "TSS13989";
chr2	Cufflinks	exon	26270827	26270921	.	-	.	gene_id "XLOC_010104"; transcript_id "2_00017361"; exon_number "5"; gene_name "Sec16a"; oId "CUFF.27810.2"; nearest_ref "2_00046161"; class_code "j"; tss_id "TSS13989";
chr2	Cufflinks	exon	26271154	26271326	.	-	.	gene_id "XLOC_010104"; transcript_id "2_00017361"; exon_number "6"; gene_name "Sec16a"; oId "CUFF.27810.2"; nearest_ref "2_00046161"; class_code "j"; tss_id "TSS13989";
chr2	Cufflinks	exon	26492682	26493153	.	-	.	gene_id "XLOC_010107"; transcript_id "2_00017368"; exon_number "1"; gene_name "Snhg7"; oId "CUFF.27831.2"; nearest_ref "2_00041613"; class_code "j"; tss_id "TSS13996";
chr2	Cufflinks	exon	26493561	26493615	.	-	.	gene_id "XLOC_010107"; transcript_id "2_00017368"; exon_number "2"; gene_name "Snhg7"; oId "CUFF.27831.2"; nearest_ref "2_00041613"; class_code "j"; tss_id "TSS13996";
chr2	Cufflinks	exon	26494950	26495123	.	-	.	gene_id "XLOC_010107"; transcript_id "2_00017368"; exon_number "3"; gene_name "Snhg7"; oId "CUFF.27831.2"; nearest_ref "2_00041613"; class_code "j"; tss_id "TSS13996";
chr2	Cufflinks	exon	34026979	34027331	.	-	.	gene_id "XLOC_010171"; transcript_id "2_00017483"; exon_number "1"; gene_name "Pbx3"; oId "CUFF.28331.3"; nearest_ref "2_00041698"; class_code "o"; tss_id "TSS14083";
chr2	Cufflinks	exon	34027704	34028516	.	-	.	gene_id "XLOC_010171"; transcript_id "2_00017483"; exon_number "2"; gene_name "Pbx3"; oId "CUFF.28331.3"; nearest_ref "2_00041698"; class_code "o"; tss_id "TSS14083";
chr2	Cufflinks	exon	92243778	92245977	.	-	.	gene_id "XLOC_010337"; transcript_id "2_00017812"; exon_number "1"; gene_name "Cry2"; oId "CUFF.29379.1"; nearest_ref "2_00041938"; class_code "j"; tss_id "TSS14322";
chr2	Cufflinks	exon	92249921	92249970	.	-	.	gene_id "XLOC_010337"; transcript_id "2_00017812"; exon_number "2"; gene_name "Cry2"; oId "CUFF.29379.1"; nearest_ref "2_00041938"; class_code "j"; tss_id "TSS14322";
chr2	Cufflinks	exon	94251884	94252509	.	-	.	gene_id "XLOC_010349"; transcript_id "2_00017839"; exon_number "1"; gene_name "Api5"; oId "CUFF.29490.2"; nearest_ref "2_00041952"; class_code "j"; tss_id "TSS14343";
chr2	Cufflinks	exon	94253750	94253938	.	-	.	gene_id "XLOC_010349"; transcript_id "2_00017839"; exon_number "2"; gene_name "Api5"; oId "CUFF.29490.2"; nearest_ref "2_00041952"; class_code "j"; tss_id "TSS14343";
chr2	Cufflinks	exon	94258362	94258404	.	-	.	gene_id "XLOC_010349"; transcript_id "2_00017839"; exon_number "3"; gene_name "Api5"; oId "CUFF.29490.2"; nearest_ref "2_00041952"; class_code "j"; tss_id "TSS14343";
chr2	Cufflinks	exon	103725028	103725594	.	-	.	gene_id "XLOC_010362"; transcript_id "2_00017872"; exon_number "1"; oId "CUFF.29541.1"; class_code "u"; tss_id "TSS14364";
chr2	Cufflinks	exon	103730028	103730187	.	-	.	gene_id "XLOC_010362"; transcript_id "2_00017872"; exon_number "2"; oId "CUFF.29541.1"; class_code "u"; tss_id "TSS14364";
chr2	Cufflinks	exon	126454649	126456118	.	-	.	gene_id "XLOC_010462"; transcript_id "2_00018036"; exon_number "1"; gene_name "Gabpb1"; oId "CUFF.30128.2"; nearest_ref "2_00047790"; class_code "j"; tss_id "TSS14495";
chr2	Cufflinks	exon	126464965	126465080	.	-	.	gene_id "XLOC_010462"; transcript_id "2_00018036"; exon_number "2"; gene_name "Gabpb1"; oId "CUFF.30128.2"; nearest_ref "2_00047790"; class_code "j"; tss_id "TSS14495";
chr2	Cufflinks	exon	126471750	126471777	.	-	.	gene_id "XLOC_010462"; transcript_id "2_00018036"; exon_number "3"; gene_name "Gabpb1"; oId "CUFF.30128.2"; nearest_ref "2_00047790"; class_code "j"; tss_id "TSS14495";
chr2	Cufflinks	exon	132629942	132631009	.	-	.	gene_id "XLOC_010515"; transcript_id "2_00018132"; exon_number "1"; gene_name "Trmt6"; oId "CUFF.30435.1"; nearest_ref "2_00047990"; class_code "o"; tss_id "TSS14571";
chr2	Cufflinks	exon	132631115	132631162	.	-	.	gene_id "XLOC_010515"; transcript_id "2_00018132"; exon_number "2"; gene_name "Trmt6"; oId "CUFF.30435.1"; nearest_ref "2_00047990"; class_code "o"; tss_id "TSS14571";
chr2	Cufflinks	exon	143773129	143773665	.	-	.	gene_id "XLOC_010534"; transcript_id "2_00018157"; exon_number "1"; gene_name "Rrbp1"; oId "CUFF.30552.1"; nearest_ref "2_00042193"; class_code "j"; tss_id "TSS14591";
chr2	Cufflinks	exon	143774075	143774215	.	-	.	gene_id "XLOC_010534"; transcript_id "2_00018157"; exon_number "2"; gene_name "Rrbp1"; oId "CUFF.30552.1"; nearest_ref "2_00042193"; class_code "j"; tss_id "TSS14591";
chr2	Cufflinks	exon	143774969	143774978	.	-	.	gene_id "XLOC_010534"; transcript_id "2_00018157"; exon_number "3"; gene_name "Rrbp1"; oId "CUFF.30552.1"; nearest_ref "2_00042193"; class_code "j"; tss_id "TSS14591";
chr2	Cufflinks	exon	155216392	155216956	.	-	.	gene_id "XLOC_010596"; transcript_id "2_00018250"; exon_number "1"; gene_name "Ncoa6"; oId "CUFF.30874.1"; nearest_ref "2_00048228"; class_code "j"; tss_id "TSS14675";
chr2	Cufflinks	exon	155217321	155217334	.	-	.	gene_id "XLOC_010596"; transcript_id "2_00018250"; exon_number "2"; gene_name "Ncoa6"; oId "CUFF.30874.1"; nearest_ref "2_00048228"; class_code "j"; tss_id "TSS14675";
chr2	Cufflinks	exon	167398927	167399051	.	-	.	gene_id "XLOC_010694"; transcript_id "2_00018403"; exon_number "1"; gene_name "Gm11476"; oId "CUFF.31418.2"; nearest_ref "2_00045392"; class_code "i"; tss_id "TSS14800";
chr2	Cufflinks	exon	167399481	167399563	.	-	.	gene_id "XLOC_010694"; transcript_id "2_00018403"; exon_number "2"; gene_name "Gm11476"; oId "CUFF.31418.2"; nearest_ref "2_00045392"; class_code "i"; tss_id "TSS14800";
chr2	Cufflinks	exon	167805511	167806420	.	-	.	gene_id "XLOC_010696"; transcript_id "2_00018406"; exon_number "1"; gene_name "Fam65c"; oId "CUFF.31475.3"; nearest_ref "2_00042379"; class_code "j"; tss_id "TSS14803";
chr2	Cufflinks	exon	167806771	167806861	.	-	.	gene_id "XLOC_010696"; transcript_id "2_00018406"; exon_number "2"; gene_name "Fam65c"; oId "CUFF.31475.3"; nearest_ref "2_00042379"; class_code "j"; tss_id "TSS14803";
chr2	Cufflinks	exon	167807887	167807904	.	-	.	gene_id "XLOC_010696"; transcript_id "2_00018406"; exon_number "3"; gene_name "Fam65c"; oId "CUFF.31475.3"; nearest_ref "2_00042379"; class_code "j"; tss_id "TSS14803";
chr2	Cufflinks	exon	174146969	174147698	.	-	.	gene_id "XLOC_010723"; transcript_id "2_00018453"; exon_number "1"; gene_name "XLOC_012490"; oId "CUFF.31646.1"; nearest_ref "2_00045471"; class_code "i"; tss_id "TSS14839";
chr2	Cufflinks	exon	174149165	174149466	.	-	.	gene_id "XLOC_010723"; transcript_id "2_00018453"; exon_number "2"; gene_name "XLOC_012490"; oId "CUFF.31646.1"; nearest_ref "2_00045471"; class_code "i"; tss_id "TSS14839";
chr2	Cufflinks	exon	174151395	174151651	.	-	.	gene_id "XLOC_010723"; transcript_id "2_00018453"; exon_number "3"; gene_name "XLOC_012490"; oId "CUFF.31646.1"; nearest_ref "2_00045471"; class_code "i"; tss_id "TSS14839";
chr2	Cufflinks	exon	174152647	174152909	.	-	.	gene_id "XLOC_010723"; transcript_id "2_00018453"; exon_number "4"; gene_name "XLOC_012490"; oId "CUFF.31646.1"; nearest_ref "2_00045471"; class_code "i"; tss_id "TSS14839";
chr3	Cufflinks	exon	54187269	54187399	.	+	.	gene_id "XLOC_010863"; transcript_id "2_00018706"; exon_number "1"; gene_name "Postn"; oId "CUFF.32359.4"; nearest_ref "2_00051110"; class_code "j"; tss_id "TSS15021";
chr3	Cufflinks	exon	54188406	54188495	.	+	.	gene_id "XLOC_010863"; transcript_id "2_00018706"; exon_number "2"; gene_name "Postn"; oId "CUFF.32359.4"; nearest_ref "2_00051110"; class_code "j"; tss_id "TSS15021";
chr3	Cufflinks	exon	54193261	54193302	.	+	.	gene_id "XLOC_010863"; transcript_id "2_00018706"; exon_number "3"; gene_name "Postn"; oId "CUFF.32359.4"; nearest_ref "2_00051110"; class_code "j"; tss_id "TSS15021";
chr3	Cufflinks	exon	54194184	54194963	.	+	.	gene_id "XLOC_010863"; transcript_id "2_00018706"; exon_number "4"; gene_name "Postn"; oId "CUFF.32359.4"; nearest_ref "2_00051110"; class_code "j"; tss_id "TSS15021";
chr3	Cufflinks	exon	60664253	60664597	.	+	.	gene_id "XLOC_010886"; transcript_id "2_00018744"; exon_number "1"; oId "CUFF.32482.1"; class_code "u"; tss_id "TSS15047";
chr3	Cufflinks	exon	60664974	60665005	.	+	.	gene_id "XLOC_010886"; transcript_id "2_00018744"; exon_number "2"; oId "CUFF.32482.1"; class_code "u"; tss_id "TSS15047";
chr3	Cufflinks	exon	88879728	88880199	.	+	.	gene_id "XLOC_010961"; transcript_id "2_00018871"; exon_number "1"; gene_name "Ash1l"; oId "CUFF.32860.3"; nearest_ref "2_00049792"; class_code "j"; tss_id "TSS15149";
chr3	Cufflinks	exon	88880913	88883297	.	+	.	gene_id "XLOC_010961"; transcript_id "2_00018871"; exon_number "2"; gene_name "Ash1l"; oId "CUFF.32860.3"; nearest_ref "2_00049792"; class_code "j"; tss_id "TSS15149";
chr3	Cufflinks	exon	68696421	68698103	.	-	.	gene_id "XLOC_011400"; transcript_id "2_00019599"; exon_number "1"; gene_name "Ift80"; oId "CUFF.32565.3"; nearest_ref "2_00050347"; class_code "j"; tss_id "TSS15738";
chr3	Cufflinks	exon	68702407	68702530	.	-	.	gene_id "XLOC_011400"; transcript_id "2_00019599"; exon_number "2"; gene_name "Ift80"; oId "CUFF.32565.3"; nearest_ref "2_00050347"; class_code "j"; tss_id "TSS15738";
chr3	Cufflinks	exon	68715276	68715318	.	-	.	gene_id "XLOC_011400"; transcript_id "2_00019599"; exon_number "3"; gene_name "Ift80"; oId "CUFF.32565.3"; nearest_ref "2_00050347"; class_code "j"; tss_id "TSS15738";
chr3	Cufflinks	exon	70599348	70599381	.	-	.	gene_id "XLOC_011405"; transcript_id "2_00019611"; exon_number "1"; gene_name "Gm6634"; oId "CUFF.32581.3"; nearest_ref "2_00050353"; class_code "j"; tss_id "TSS15746";
chr3	Cufflinks	exon	70601918	70602070	.	-	.	gene_id "XLOC_011405"; transcript_id "2_00019611"; exon_number "2"; gene_name "Gm6634"; oId "CUFF.32581.3"; nearest_ref "2_00050353"; class_code "j"; tss_id "TSS15746";
chr3	Cufflinks	exon	70611139	70611213	.	-	.	gene_id "XLOC_011405"; transcript_id "2_00019611"; exon_number "3"; gene_name "Gm6634"; oId "CUFF.32581.3"; nearest_ref "2_00050353"; class_code "j"; tss_id "TSS15746";
chr3	Cufflinks	exon	86590071	86591334	.	-	.	gene_id "XLOC_011442"; transcript_id "2_00019663"; exon_number "1"; gene_name "Dclk2"; oId "CUFF.32793.1"; nearest_ref "2_00050397"; class_code "j"; tss_id "TSS15789";
chr3	Cufflinks	exon	86592544	86593327	.	-	.	gene_id "XLOC_011442"; transcript_id "2_00019663"; exon_number "2"; gene_name "Dclk2"; oId "CUFF.32793.1"; nearest_ref "2_00050397"; class_code "j"; tss_id "TSS15789";
chr3	Cufflinks	exon	90254443	90255104	.	-	.	gene_id "XLOC_011490"; transcript_id "2_00019773"; exon_number "1"; gene_name "Npr1"; oId "CUFF.32977.1"; nearest_ref "2_00050483"; class_code "j"; tss_id "TSS15863";
chr3	Cufflinks	exon	90255245	90255329	.	-	.	gene_id "XLOC_011490"; transcript_id "2_00019773"; exon_number "2"; gene_name "Npr1"; oId "CUFF.32977.1"; nearest_ref "2_00050483"; class_code "j"; tss_id "TSS15863";
chr3	Cufflinks	exon	94862500	94864007	.	-	.	gene_id "XLOC_011534"; transcript_id "2_00019828"; exon_number "1"; gene_name "Pip5k1a"; oId "CUFF.33076.1"; nearest_ref "2_00052667"; class_code "j"; tss_id "TSS15913";
chr3	Cufflinks	exon	94864406	94864572	.	-	.	gene_id "XLOC_011534"; transcript_id "2_00019828"; exon_number "2"; gene_name "Pip5k1a"; oId "CUFF.33076.1"; nearest_ref "2_00052667"; class_code "j"; tss_id "TSS15913";
chr3	Cufflinks	exon	95729728	95729953	.	-	.	gene_id "XLOC_011553"; transcript_id "2_00019864"; exon_number "1"; oId "CUFF.33290.1"; class_code "u"; tss_id "TSS15938";
chr3	Cufflinks	exon	95730496	95730574	.	-	.	gene_id "XLOC_011553"; transcript_id "2_00019864"; exon_number "2"; oId "CUFF.33290.1"; class_code "u"; tss_id "TSS15938";
chr3	Cufflinks	exon	97364656	97365010	.	-	.	gene_id "XLOC_011569"; transcript_id "2_00019889"; exon_number "1"; gene_name "Chd1l"; oId "CUFF.33303.1"; nearest_ref "2_00050574"; class_code "j"; tss_id "TSS15958";
chr3	Cufflinks	exon	97366502	97366610	.	-	.	gene_id "XLOC_011569"; transcript_id "2_00019889"; exon_number "2"; gene_name "Chd1l"; oId "CUFF.33303.1"; nearest_ref "2_00050574"; class_code "j"; tss_id "TSS15958";
chr3	Cufflinks	exon	97367380	97367494	.	-	.	gene_id "XLOC_011569"; transcript_id "2_00019889"; exon_number "3"; gene_name "Chd1l"; oId "CUFF.33303.1"; nearest_ref "2_00050574"; class_code "j"; tss_id "TSS15958";
chr3	Cufflinks	exon	97370682	97370752	.	-	.	gene_id "XLOC_011569"; transcript_id "2_00019889"; exon_number "4"; gene_name "Chd1l"; oId "CUFF.33303.1"; nearest_ref "2_00050574"; class_code "j"; tss_id "TSS15958";
chr3	Cufflinks	exon	97372307	97372353	.	-	.	gene_id "XLOC_011569"; transcript_id "2_00019889"; exon_number "5"; gene_name "Chd1l"; oId "CUFF.33303.1"; nearest_ref "2_00050574"; class_code "j"; tss_id "TSS15958";
chr3	Cufflinks	exon	127169123	127169471	.	-	.	gene_id "XLOC_011682"; transcript_id "2_00020099"; exon_number "1"; gene_name "XLOC_014716"; oId "CUFF.33882.1"; nearest_ref "2_00053689"; class_code "i"; tss_id "TSS16119";
chr3	Cufflinks	exon	127171443	127171601	.	-	.	gene_id "XLOC_011682"; transcript_id "2_00020099"; exon_number "2"; gene_name "XLOC_014716"; oId "CUFF.33882.1"; nearest_ref "2_00053689"; class_code "i"; tss_id "TSS16119";
chr3	Cufflinks	exon	138121920	138123464	.	-	.	gene_id "XLOC_011718"; transcript_id "2_00020156"; exon_number "1"; gene_name "Metap1"; oId "CUFF.34088.1"; nearest_ref "2_00050776"; class_code "j"; tss_id "TSS16171";
chr3	Cufflinks	exon	138125329	138125394	.	-	.	gene_id "XLOC_011718"; transcript_id "2_00020156"; exon_number "2"; gene_name "Metap1"; oId "CUFF.34088.1"; nearest_ref "2_00050776"; class_code "j"; tss_id "TSS16171";
chr3	Cufflinks	exon	138129352	138129400	.	-	.	gene_id "XLOC_011718"; transcript_id "2_00020156"; exon_number "3"; gene_name "Metap1"; oId "CUFF.34088.1"; nearest_ref "2_00050776"; class_code "j"; tss_id "TSS16171";
chr3	Cufflinks	exon	157670049	157670235	.	-	.	gene_id "XLOC_011769"; transcript_id "2_00020254"; exon_number "1"; oId "CUFF.34347.1"; class_code "u"; tss_id "TSS16242";
chr3	Cufflinks	exon	157670485	157671015	.	-	.	gene_id "XLOC_011769"; transcript_id "2_00020254"; exon_number "2"; oId "CUFF.34347.1"; class_code "u"; tss_id "TSS16242";
chr3	Cufflinks	exon	157670240	157670462	.	-	.	gene_id "XLOC_011769"; transcript_id "2_00020255"; exon_number "1"; oId "CUFF.34347.2"; class_code "u"; tss_id "TSS16242";
chr3	Cufflinks	exon	157670674	157671015	.	-	.	gene_id "XLOC_011769"; transcript_id "2_00020255"; exon_number "2"; oId "CUFF.34347.2"; class_code "u"; tss_id "TSS16242";
chr4	Cufflinks	exon	115830332	115830562	.	+	.	gene_id "XLOC_012072"; transcript_id "2_00020782"; exon_number "1"; gene_name "Pomgnt1"; oId "CUFF.36039.3"; nearest_ref "2_00056536"; class_code "j"; tss_id "TSS16667";
chr4	Cufflinks	exon	115830757	115830801	.	+	.	gene_id "XLOC_012072"; transcript_id "2_00020782"; exon_number "2"; gene_name "Pomgnt1"; oId "CUFF.36039.3"; nearest_ref "2_00056536"; class_code "j"; tss_id "TSS16667";
chr4	Cufflinks	exon	115831028	115831163	.	+	.	gene_id "XLOC_012072"; transcript_id "2_00020782"; exon_number "3"; gene_name "Pomgnt1"; oId "CUFF.36039.3"; nearest_ref "2_00056536"; class_code "j"; tss_id "TSS16667";
chr4	Cufflinks	exon	115831588	115831697	.	+	.	gene_id "XLOC_012072"; transcript_id "2_00020782"; exon_number "4"; gene_name "Pomgnt1"; oId "CUFF.36039.3"; nearest_ref "2_00056536"; class_code "j"; tss_id "TSS16667";
chr4	Cufflinks	exon	115831785	115832449	.	+	.	gene_id "XLOC_012072"; transcript_id "2_00020782"; exon_number "5"; gene_name "Pomgnt1"; oId "CUFF.36039.3"; nearest_ref "2_00056536"; class_code "j"; tss_id "TSS16667";
chr4	Cufflinks	exon	116386365	116386754	.	+	.	gene_id "XLOC_012079"; transcript_id "2_00020792"; exon_number "1"; gene_name "Ccdc163"; oId "CUFF.36084.4"; nearest_ref "2_00056570"; class_code "j"; tss_id "TSS16676";
chr4	Cufflinks	exon	116387445	116387709	.	+	.	gene_id "XLOC_012079"; transcript_id "2_00020792"; exon_number "2"; gene_name "Ccdc163"; oId "CUFF.36084.4"; nearest_ref "2_00056570"; class_code "j"; tss_id "TSS16676";
chr4	Cufflinks	exon	124784611	124784953	.	+	.	gene_id "XLOC_012134"; transcript_id "2_00020888"; exon_number "1"; gene_name "XLOC_015379"; oId "CUFF.36471.3"; nearest_ref "2_00056784"; class_code "j"; tss_id "TSS16757";
chr4	Cufflinks	exon	124785567	124785600	.	+	.	gene_id "XLOC_012134"; transcript_id "2_00020888"; exon_number "2"; gene_name "XLOC_015379"; oId "CUFF.36471.3"; nearest_ref "2_00056784"; class_code "j"; tss_id "TSS16757";
chr4	Cufflinks	exon	124786543	124787990	.	+	.	gene_id "XLOC_012134"; transcript_id "2_00020888"; exon_number "3"; gene_name "XLOC_015379"; oId "CUFF.36471.3"; nearest_ref "2_00056784"; class_code "j"; tss_id "TSS16757";
chr4	Cufflinks	exon	128686607	128686634	.	+	.	gene_id "XLOC_012155"; transcript_id "2_00020929"; exon_number "1"; gene_name "Ak2"; oId "CUFF.36599.3"; nearest_ref "2_00054234"; class_code "j"; tss_id "TSS16786";
chr4	Cufflinks	exon	128687807	128688773	.	+	.	gene_id "XLOC_012155"; transcript_id "2_00020929"; exon_number "2"; gene_name "Ak2"; oId "CUFF.36599.3"; nearest_ref "2_00054234"; class_code "j"; tss_id "TSS16786";
chr4	Cufflinks	exon	131865448	131865536	.	+	.	gene_id "XLOC_012182"; transcript_id "2_00020977"; exon_number "1"; gene_name "Snhg12"; oId "CUFF.36796.4"; nearest_ref "2_00054268"; class_code "j"; tss_id "TSS16825";
chr4	Cufflinks	exon	131865753	131865818	.	+	.	gene_id "XLOC_012182"; transcript_id "2_00020977"; exon_number "2"; gene_name "Snhg12"; oId "CUFF.36796.4"; nearest_ref "2_00054268"; class_code "j"; tss_id "TSS16825";
chr4	Cufflinks	exon	131866066	131866325	.	+	.	gene_id "XLOC_012182"; transcript_id "2_00020977"; exon_number "3"; gene_name "Snhg12"; oId "CUFF.36796.4"; nearest_ref "2_00054268"; class_code "j"; tss_id "TSS16825";
chr4	Cufflinks	exon	134480921	134480922	.	+	.	gene_id "XLOC_012208"; transcript_id "2_00021026"; exon_number "1"; gene_name "XLOC_015487"; oId "CUFF.36994.3"; nearest_ref "2_00057109"; class_code "j"; tss_id "TSS16864";
chr4	Cufflinks	exon	134481208	134481347	.	+	.	gene_id "XLOC_012208"; transcript_id "2_00021026"; exon_number "2"; gene_name "XLOC_015487"; oId "CUFF.36994.3"; nearest_ref "2_00057109"; class_code "j"; tss_id "TSS16864";
chr4	Cufflinks	exon	134481692	134481736	.	+	.	gene_id "XLOC_012208"; transcript_id "2_00021026"; exon_number "3"; gene_name "XLOC_015487"; oId "CUFF.36994.3"; nearest_ref "2_00057109"; class_code "j"; tss_id "TSS16864";
chr4	Cufflinks	exon	134481941	134482733	.	+	.	gene_id "XLOC_012208"; transcript_id "2_00021026"; exon_number "4"; gene_name "XLOC_015487"; oId "CUFF.36994.3"; nearest_ref "2_00057109"; class_code "j"; tss_id "TSS16864";
chr4	Cufflinks	exon	134482846	134483745	.	+	.	gene_id "XLOC_012208"; transcript_id "2_00021026"; exon_number "5"; gene_name "XLOC_015487"; oId "CUFF.36994.3"; nearest_ref "2_00057109"; class_code "j"; tss_id "TSS16864";
chr4	Cufflinks	exon	135750842	135750849	.	+	.	gene_id "XLOC_012221"; transcript_id "2_00021046"; exon_number "1"; gene_name "E2f2"; oId "CUFF.37056.2"; nearest_ref "2_00054314"; class_code "o"; tss_id "TSS16882";
chr4	Cufflinks	exon	135750921	135752761	.	+	.	gene_id "XLOC_012221"; transcript_id "2_00021046"; exon_number "2"; gene_name "E2f2"; oId "CUFF.37056.2"; nearest_ref "2_00054314"; class_code "o"; tss_id "TSS16882";
chr4	Cufflinks	exon	147972736	147972917	.	+	.	gene_id "XLOC_012315"; transcript_id "2_00021199"; exon_number "1"; oId "CUFF.37466.1"; class_code "u"; tss_id "TSS17013";
chr4	Cufflinks	exon	147973723	147973933	.	+	.	gene_id "XLOC_012315"; transcript_id "2_00021199"; exon_number "2"; oId "CUFF.37466.1"; class_code "u"; tss_id "TSS17013";
chr4	Cufflinks	exon	154626409	154626429	.	+	.	gene_id "XLOC_012357"; transcript_id "2_00021278"; exon_number "1"; gene_name "2610002J02Rik"; oId "CUFF.37682.4"; nearest_ref "2_00054469"; class_code "j"; tss_id "TSS17075";
chr4	Cufflinks	exon	154630244	154630796	.	+	.	gene_id "XLOC_012357"; transcript_id "2_00021278"; exon_number "2"; gene_name "2610002J02Rik"; oId "CUFF.37682.4"; nearest_ref "2_00054469"; class_code "j"; tss_id "TSS17075";
chr4	Cufflinks	exon	10915807	10916188	.	-	.	gene_id "XLOC_012396"; transcript_id "2_00021360"; exon_number "1"; gene_name "Plekhf2"; oId "CUFF.34535.2"; nearest_ref "2_00054526"; class_code "o"; tss_id "TSS17131";
chr4	Cufflinks	exon	10916287	10916296	.	-	.	gene_id "XLOC_012396"; transcript_id "2_00021360"; exon_number "2"; gene_name "Plekhf2"; oId "CUFF.34535.2"; nearest_ref "2_00054526"; class_code "o"; tss_id "TSS17131";
chr4	Cufflinks	exon	43015130	43015964	.	-	.	gene_id "XLOC_012476"; transcript_id "2_00021493"; exon_number "1"; gene_name "XLOC_015863"; oId "CUFF.34991.1"; nearest_ref "2_00058045"; class_code "j"; tss_id "TSS17245";
chr4	Cufflinks	exon	43016099	43016216	.	-	.	gene_id "XLOC_012476"; transcript_id "2_00021493"; exon_number "2"; gene_name "XLOC_015863"; oId "CUFF.34991.1"; nearest_ref "2_00058045"; class_code "j"; tss_id "TSS17245";
chr4	Cufflinks	exon	43016655	43016892	.	-	.	gene_id "XLOC_012476"; transcript_id "2_00021493"; exon_number "3"; gene_name "XLOC_015863"; oId "CUFF.34991.1"; nearest_ref "2_00058045"; class_code "j"; tss_id "TSS17245";
chr4	Cufflinks	exon	45247595	45247853	.	-	.	gene_id "XLOC_012498"; transcript_id "2_00021541"; exon_number "1"; gene_name "2900093L17Rik"; oId "CUFF.35086.1"; nearest_ref "2_00054657"; class_code "j"; tss_id "TSS17283";
chr4	Cufflinks	exon	45250313	45250402	.	-	.	gene_id "XLOC_012498"; transcript_id "2_00021541"; exon_number "2"; gene_name "2900093L17Rik"; oId "CUFF.35086.1"; nearest_ref "2_00054657"; class_code "j"; tss_id "TSS17283";
chr4	Cufflinks	exon	45256133	45256224	.	-	.	gene_id "XLOC_012498"; transcript_id "2_00021541"; exon_number "3"; gene_name "2900093L17Rik"; oId "CUFF.35086.1"; nearest_ref "2_00054657"; class_code "j"; tss_id "TSS17283";
chr4	Cufflinks	exon	49643620	49643735	.	-	.	gene_id "XLOC_012521"; transcript_id "2_00021576"; exon_number "1"; oId "CUFF.35198.1"; class_code "u"; tss_id "TSS17314";
chr4	Cufflinks	exon	49644727	49644832	.	-	.	gene_id "XLOC_012521"; transcript_id "2_00021576"; exon_number "2"; oId "CUFF.35198.1"; class_code "u"; tss_id "TSS17314";
chr4	Cufflinks	exon	93096476	93096537	.	-	.	gene_id "XLOC_012607"; transcript_id "2_00021737"; exon_number "1"; gene_name "Gm12649"; oId "CUFF.35612.1"; nearest_ref "2_00058593"; class_code "o"; tss_id "TSS17444";
chr4	Cufflinks	exon	93146342	93146459	.	-	.	gene_id "XLOC_012607"; transcript_id "2_00021737"; exon_number "2"; gene_name "Gm12649"; oId "CUFF.35612.1"; nearest_ref "2_00058593"; class_code "o"; tss_id "TSS17444";
chr4	Cufflinks	exon	93147936	93148124	.	-	.	gene_id "XLOC_012607"; transcript_id "2_00021737"; exon_number "3"; gene_name "Gm12649"; oId "CUFF.35612.1"; nearest_ref "2_00058593"; class_code "o"; tss_id "TSS17444";
chr4	Cufflinks	exon	93145280	93146459	.	-	.	gene_id "XLOC_012607"; transcript_id "2_00021738"; exon_number "1"; gene_name "Gm12649"; oId "CUFF.35612.2"; nearest_ref "2_00058593"; class_code "i"; tss_id "TSS17444";
chr4	Cufflinks	exon	93147936	93148124	.	-	.	gene_id "XLOC_012607"; transcript_id "2_00021738"; exon_number "2"; gene_name "Gm12649"; oId "CUFF.35612.2"; nearest_ref "2_00058593"; class_code "i"; tss_id "TSS17444";
chr4	Cufflinks	exon	109336392	109336433	.	-	.	gene_id "XLOC_012665"; transcript_id "2_00021828"; exon_number "1"; gene_name "Cdkn2c"; oId "CUFF.35949.2"; nearest_ref "2_00058808"; class_code "j"; tss_id "TSS17528";
chr4	Cufflinks	exon	109337623	109337762	.	-	.	gene_id "XLOC_012665"; transcript_id "2_00021828"; exon_number "2"; gene_name "Cdkn2c"; oId "CUFF.35949.2"; nearest_ref "2_00058808"; class_code "j"; tss_id "TSS17528";
chr4	Cufflinks	exon	109338215	109339375	.	-	.	gene_id "XLOC_012665"; transcript_id "2_00021828"; exon_number "3"; gene_name "Cdkn2c"; oId "CUFF.35949.2"; nearest_ref "2_00058808"; class_code "j"; tss_id "TSS17528";
chr4	Cufflinks	exon	118972615	118972788	.	-	.	gene_id "XLOC_012722"; transcript_id "2_00021929"; exon_number "1"; gene_name "Ppih"; oId "CUFF.36259.2"; nearest_ref "2_00054946"; class_code "j"; tss_id "TSS17614";
chr4	Cufflinks	exon	118975133	118975171	.	-	.	gene_id "XLOC_012722"; transcript_id "2_00021929"; exon_number "2"; gene_name "Ppih"; oId "CUFF.36259.2"; nearest_ref "2_00054946"; class_code "j"; tss_id "TSS17614";
chr4	Cufflinks	exon	137262318	137262546	.	-	.	gene_id "XLOC_012877"; transcript_id "2_00022195"; exon_number "1"; gene_name "1810058N05Rik"; oId "CUFF.37160.2"; nearest_ref "2_00059567"; class_code "o"; tss_id "TSS17841";
chr4	Cufflinks	exon	137263080	137263269	.	-	.	gene_id "XLOC_012877"; transcript_id "2_00022195"; exon_number "2"; gene_name "1810058N05Rik"; oId "CUFF.37160.2"; nearest_ref "2_00059567"; class_code "o"; tss_id "TSS17841";
chr4	Cufflinks	exon	140249480	140249598	.	-	.	gene_id "XLOC_012896"; transcript_id "2_00022222"; exon_number "1"; oId "CUFF.37245.1"; class_code "u"; tss_id "TSS17864";
chr4	Cufflinks	exon	140251735	140251997	.	-	.	gene_id "XLOC_012896"; transcript_id "2_00022222"; exon_number "2"; oId "CUFF.37245.1"; class_code "u"; tss_id "TSS17864";
chr4	Cufflinks	exon	151154352	151155041	.	-	.	gene_id "XLOC_012982"; transcript_id "2_00022370"; exon_number "1"; gene_name "Camta1"; oId "CUFF.37555.3"; nearest_ref "2_00059888"; class_code "j"; tss_id "TSS17987";
chr4	Cufflinks	exon	151164517	151164662	.	-	.	gene_id "XLOC_012982"; transcript_id "2_00022370"; exon_number "2"; gene_name "Camta1"; oId "CUFF.37555.3"; nearest_ref "2_00059888"; class_code "j"; tss_id "TSS17987";
chr4	Cufflinks	exon	151166528	151166611	.	-	.	gene_id "XLOC_012982"; transcript_id "2_00022370"; exon_number "3"; gene_name "Camta1"; oId "CUFF.37555.3"; nearest_ref "2_00059888"; class_code "j"; tss_id "TSS17987";
chr4	Cufflinks	exon	151204527	151204645	.	-	.	gene_id "XLOC_012982"; transcript_id "2_00022370"; exon_number "4"; gene_name "Camta1"; oId "CUFF.37555.3"; nearest_ref "2_00059888"; class_code "j"; tss_id "TSS17987";
chr4	Cufflinks	exon	151209923	151209992	.	-	.	gene_id "XLOC_012982"; transcript_id "2_00022370"; exon_number "5"; gene_name "Camta1"; oId "CUFF.37555.3"; nearest_ref "2_00059888"; class_code "j"; tss_id "TSS17987";
chr4	Cufflinks	exon	151224657	151224661	.	-	.	gene_id "XLOC_012982"; transcript_id "2_00022370"; exon_number "6"; gene_name "Camta1"; oId "CUFF.37555.3"; nearest_ref "2_00059888"; class_code "j"; tss_id "TSS17987";
chr4	Cufflinks	exon	155628503	155628656	.	-	.	gene_id "XLOC_013025"; transcript_id "2_00022456"; exon_number "1"; oId "CUFF.37792.1"; class_code "u"; tss_id "TSS18056";
chr4	Cufflinks	exon	155629677	155629823	.	-	.	gene_id "XLOC_013025"; transcript_id "2_00022456"; exon_number "2"; oId "CUFF.37792.1"; class_code "u"; tss_id "TSS18056";
chr5	Cufflinks	exon	31628333	31628864	.	+	.	gene_id "XLOC_013125"; transcript_id "2_00022618"; exon_number "1"; gene_name "Gckr"; oId "CUFF.38357.4"; nearest_ref "2_00060723"; class_code "j"; tss_id "TSS18191";
chr5	Cufflinks	exon	31629300	31629676	.	+	.	gene_id "XLOC_013125"; transcript_id "2_00022618"; exon_number "2"; gene_name "Gckr"; oId "CUFF.38357.4"; nearest_ref "2_00060723"; class_code "j"; tss_id "TSS18191";
chr5	Cufflinks	exon	112804277	112804481	.	+	.	gene_id "XLOC_013381"; transcript_id "2_00023066"; exon_number "1"; gene_name "Hps4"; oId "CUFF.39980.3"; nearest_ref "2_00063197"; class_code "j"; tss_id "TSS18548";
chr5	Cufflinks	exon	112806979	112807444	.	+	.	gene_id "XLOC_013381"; transcript_id "2_00023066"; exon_number "2"; gene_name "Hps4"; oId "CUFF.39980.3"; nearest_ref "2_00063197"; class_code "j"; tss_id "TSS18548";
chr5	Cufflinks	exon	138750315	138750499	.	+	.	gene_id "XLOC_013562"; transcript_id "2_00023367"; exon_number "1"; gene_name "Stag3"; oId "CUFF.41066.4"; nearest_ref "2_00061261"; class_code "j"; tss_id "TSS18802";
chr5	Cufflinks	exon	138752962	138753033	.	+	.	gene_id "XLOC_013562"; transcript_id "2_00023367"; exon_number "2"; gene_name "Stag3"; oId "CUFF.41066.4"; nearest_ref "2_00061261"; class_code "j"; tss_id "TSS18802";
chr5	Cufflinks	exon	138753264	138753621	.	+	.	gene_id "XLOC_013562"; transcript_id "2_00023367"; exon_number "3"; gene_name "Stag3"; oId "CUFF.41066.4"; nearest_ref "2_00061261"; class_code "j"; tss_id "TSS18802";
chr5	Cufflinks	exon	148354323	148354784	.	+	.	gene_id "XLOC_013634"; transcript_id "2_00023480"; exon_number "1"; gene_name "Pan3"; oId "CUFF.41443.2"; nearest_ref "2_00061345"; class_code "j"; tss_id "TSS18899";
chr5	Cufflinks	exon	148357182	148357311	.	+	.	gene_id "XLOC_013634"; transcript_id "2_00023480"; exon_number "2"; gene_name "Pan3"; oId "CUFF.41443.2"; nearest_ref "2_00061345"; class_code "j"; tss_id "TSS18899";
chr5	Cufflinks	exon	148357416	148360077	.	+	.	gene_id "XLOC_013634"; transcript_id "2_00023480"; exon_number "3"; gene_name "Pan3"; oId "CUFF.41443.2"; nearest_ref "2_00061345"; class_code "j"; tss_id "TSS18899";
chr5	Cufflinks	exon	9118253	9120138	.	-	.	gene_id "XLOC_013674"; transcript_id "2_00023545"; exon_number "1"; gene_name "Dmtf1"; oId "CUFF.37928.1"; nearest_ref "2_00061394"; class_code "j"; tss_id "TSS18950";
chr5	Cufflinks	exon	9121085	9121659	.	-	.	gene_id "XLOC_013674"; transcript_id "2_00023545"; exon_number "2"; gene_name "Dmtf1"; oId "CUFF.37928.1"; nearest_ref "2_00061394"; class_code "j"; tss_id "TSS18950";
chr5	Cufflinks	exon	20492445	20493312	.	-	.	gene_id "XLOC_013683"; transcript_id "2_00023562"; exon_number "1"; gene_name "Ptpn12"; oId "CUFF.37994.1"; nearest_ref "2_00061407"; class_code "j"; tss_id "TSS18963";
chr5	Cufflinks	exon	20494825	20494926	.	-	.	gene_id "XLOC_013683"; transcript_id "2_00023562"; exon_number "2"; gene_name "Ptpn12"; oId "CUFF.37994.1"; nearest_ref "2_00061407"; class_code "j"; tss_id "TSS18963";
chr5	Cufflinks	exon	20497212	20497242	.	-	.	gene_id "XLOC_013683"; transcript_id "2_00023562"; exon_number "3"; gene_name "Ptpn12"; oId "CUFF.37994.1"; nearest_ref "2_00061407"; class_code "j"; tss_id "TSS18963";
chr5	Cufflinks	exon	20498527	20498594	.	-	.	gene_id "XLOC_013683"; transcript_id "2_00023562"; exon_number "4"; gene_name "Ptpn12"; oId "CUFF.37994.1"; nearest_ref "2_00061407"; class_code "j"; tss_id "TSS18963";
chr5	Cufflinks	exon	20499048	20499099	.	-	.	gene_id "XLOC_013683"; transcript_id "2_00023562"; exon_number "5"; gene_name "Ptpn12"; oId "CUFF.37994.1"; nearest_ref "2_00061407"; class_code "j"; tss_id "TSS18963";
chr5	Cufflinks	exon	20500205	20500212	.	-	.	gene_id "XLOC_013683"; transcript_id "2_00023562"; exon_number "6"; gene_name "Ptpn12"; oId "CUFF.37994.1"; nearest_ref "2_00061407"; class_code "j"; tss_id "TSS18963";
chr5	Cufflinks	exon	42178778	42180188	.	-	.	gene_id "XLOC_013788"; transcript_id "2_00023739"; exon_number "1"; gene_name "Bod1l"; oId "CUFF.38726.1"; nearest_ref "2_00061534"; class_code "j"; tss_id "TSS19100";
chr5	Cufflinks	exon	42183036	42183209	.	-	.	gene_id "XLOC_013788"; transcript_id "2_00023739"; exon_number "2"; gene_name "Bod1l"; oId "CUFF.38726.1"; nearest_ref "2_00061534"; class_code "j"; tss_id "TSS19100";
chr5	Cufflinks	exon	92260405	92260520	.	-	.	gene_id "XLOC_013899"; transcript_id "2_00023928"; exon_number "1"; gene_name "Gm15710"; oId "CUFF.39331.2"; nearest_ref "2_00064740"; class_code "i"; tss_id "TSS19248";
chr5	Cufflinks	exon	92270057	92270364	.	-	.	gene_id "XLOC_013899"; transcript_id "2_00023928"; exon_number "2"; gene_name "Gm15710"; oId "CUFF.39331.2"; nearest_ref "2_00064740"; class_code "i"; tss_id "TSS19248";
chr5	Cufflinks	exon	109983642	109984089	.	-	.	gene_id "XLOC_013984"; transcript_id "2_00024062"; exon_number "1"; gene_name "XLOC_017805"; oId "CUFF.39824.1"; nearest_ref "2_00064969"; class_code "j"; tss_id "TSS19363";
chr5	Cufflinks	exon	109984292	109984472	.	-	.	gene_id "XLOC_013984"; transcript_id "2_00024062"; exon_number "2"; gene_name "XLOC_017805"; oId "CUFF.39824.1"; nearest_ref "2_00064969"; class_code "j"; tss_id "TSS19363";
chr5	Cufflinks	exon	124818711	124820311	.	-	.	gene_id "XLOC_014100"; transcript_id "2_00024269"; exon_number "1"; gene_name "XLOC_017946"; oId "CUFF.40571.1"; nearest_ref "2_00065377"; class_code "o"; tss_id "TSS19523";
chr5	Cufflinks	exon	124820624	124824028	.	-	.	gene_id "XLOC_014100"; transcript_id "2_00024269"; exon_number "2"; gene_name "XLOC_017946"; oId "CUFF.40571.1"; nearest_ref "2_00065377"; class_code "o"; tss_id "TSS19523";
chr5	Cufflinks	exon	124824807	124824816	.	-	.	gene_id "XLOC_014100"; transcript_id "2_00024269"; exon_number "3"; gene_name "XLOC_017946"; oId "CUFF.40571.1"; nearest_ref "2_00065377"; class_code "o"; tss_id "TSS19523";
chr5	Cufflinks	exon	130357017	130357267	.	-	.	gene_id "XLOC_014119"; transcript_id "2_00024299"; exon_number "1"; gene_name "Chchd2"; oId "CUFF.40694.1"; nearest_ref "2_00061947"; class_code "j"; tss_id "TSS19548";
chr5	Cufflinks	exon	130358243	130358269	.	-	.	gene_id "XLOC_014119"; transcript_id "2_00024299"; exon_number "2"; gene_name "Chchd2"; oId "CUFF.40694.1"; nearest_ref "2_00061947"; class_code "j"; tss_id "TSS19548";
chr6	Cufflinks	exon	18793448	18795353	.	+	.	gene_id "XLOC_014296"; transcript_id "2_00024626"; exon_number "1"; gene_name "Gm16854"; oId "CUFF.41777.1"; nearest_ref "2_00068098"; class_code "j"; tss_id "TSS19822";
chr6	Cufflinks	exon	18795453	18797355	.	+	.	gene_id "XLOC_014296"; transcript_id "2_00024626"; exon_number "2"; gene_name "Gm16854"; oId "CUFF.41777.1"; nearest_ref "2_00068098"; class_code "j"; tss_id "TSS19822";
chr6	Cufflinks	exon	18794350	18794398	.	+	.	gene_id "XLOC_014296"; transcript_id "2_00024627"; exon_number "1"; gene_name "Gm16854"; oId "CUFF.41777.2"; nearest_ref "2_00068098"; class_code "j"; tss_id "TSS19823";
chr6	Cufflinks	exon	18794460	18797355	.	+	.	gene_id "XLOC_014296"; transcript_id "2_00024627"; exon_number "2"; gene_name "Gm16854"; oId "CUFF.41777.2"; nearest_ref "2_00068098"; class_code "j"; tss_id "TSS19823";
chr6	Cufflinks	exon	34721548	34721598	.	+	.	gene_id "XLOC_014350"; transcript_id "2_00024713"; exon_number "1"; gene_name "Cald1"; oId "CUFF.42168.3"; nearest_ref "2_00068302"; class_code "j"; tss_id "TSS19892";
chr6	Cufflinks	exon	34723223	34725469	.	+	.	gene_id "XLOC_014350"; transcript_id "2_00024713"; exon_number "2"; gene_name "Cald1"; oId "CUFF.42168.3"; nearest_ref "2_00068302"; class_code "j"; tss_id "TSS19892";
chr6	Cufflinks	exon	35194922	35194947	.	+	.	gene_id "XLOC_014355"; transcript_id "2_00024720"; exon_number "1"; gene_name "Nup205"; oId "CUFF.42232.2"; nearest_ref "2_00068325"; class_code "j"; tss_id "TSS19898";
chr6	Cufflinks	exon	35195248	35195376	.	+	.	gene_id "XLOC_014355"; transcript_id "2_00024720"; exon_number "2"; gene_name "Nup205"; oId "CUFF.42232.2"; nearest_ref "2_00068325"; class_code "j"; tss_id "TSS19898";
chr6	Cufflinks	exon	35196022	35196080	.	+	.	gene_id "XLOC_014355"; transcript_id "2_00024720"; exon_number "3"; gene_name "Nup205"; oId "CUFF.42232.2"; nearest_ref "2_00068325"; class_code "j"; tss_id "TSS19898";
chr6	Cufflinks	exon	35197261	35197598	.	+	.	gene_id "XLOC_014355"; transcript_id "2_00024720"; exon_number "4"; gene_name "Nup205"; oId "CUFF.42232.2"; nearest_ref "2_00068325"; class_code "j"; tss_id "TSS19898";
chr6	Cufflinks	exon	37635917	37636383	.	+	.	gene_id "XLOC_014361"; transcript_id "2_00024727"; exon_number "1"; oId "CUFF.42244.1"; class_code "u"; tss_id "TSS19904";
chr6	Cufflinks	exon	37637234	37637275	.	+	.	gene_id "XLOC_014361"; transcript_id "2_00024727"; exon_number "2"; oId "CUFF.42244.1"; class_code "u"; tss_id "TSS19904";
chr6	Cufflinks	exon	39545196	39545247	.	+	.	gene_id "XLOC_014371"; transcript_id "2_00024749"; exon_number "1"; gene_name "Adck2"; oId "CUFF.42349.3"; nearest_ref "2_00068384"; class_code "j"; tss_id "TSS19923";
chr6	Cufflinks	exon	39546450	39546594	.	+	.	gene_id "XLOC_014371"; transcript_id "2_00024749"; exon_number "2"; gene_name "Adck2"; oId "CUFF.42349.3"; nearest_ref "2_00068384"; class_code "j"; tss_id "TSS19923";
chr6	Cufflinks	exon	39548265	39548360	.	+	.	gene_id "XLOC_014371"; transcript_id "2_00024749"; exon_number "3"; gene_name "Adck2"; oId "CUFF.42349.3"; nearest_ref "2_00068384"; class_code "j"; tss_id "TSS19923";
chr6	Cufflinks	exon	39549391	39549716	.	+	.	gene_id "XLOC_014371"; transcript_id "2_00024749"; exon_number "4"; gene_name "Adck2"; oId "CUFF.42349.3"; nearest_ref "2_00068384"; class_code "j"; tss_id "TSS19923";
chr6	Cufflinks	exon	41488988	41489130	.	+	.	gene_id "XLOC_014379"; transcript_id "2_00024769"; exon_number "1"; gene_name "XLOC_018282"; oId "CUFF.42386.2"; nearest_ref "2_00071015"; class_code "j"; tss_id "TSS19934";
chr6	Cufflinks	exon	41489228	41489334	.	+	.	gene_id "XLOC_014379"; transcript_id "2_00024769"; exon_number "2"; gene_name "XLOC_018282"; oId "CUFF.42386.2"; nearest_ref "2_00071015"; class_code "j"; tss_id "TSS19934";
chr6	Cufflinks	exon	41489644	41489881	.	+	.	gene_id "XLOC_014379"; transcript_id "2_00024769"; exon_number "3"; gene_name "XLOC_018282"; oId "CUFF.42386.2"; nearest_ref "2_00071015"; class_code "j"; tss_id "TSS19934";
chr6	Cufflinks	exon	85394527	85394534	.	+	.	gene_id "XLOC_014529"; transcript_id "2_00025020"; exon_number "1"; gene_name "Smyd5"; oId "CUFF.43072.3"; nearest_ref "2_00066952"; class_code "o"; tss_id "TSS20138";
chr6	Cufflinks	exon	85395414	85396437	.	+	.	gene_id "XLOC_014529"; transcript_id "2_00025020"; exon_number "2"; gene_name "Smyd5"; oId "CUFF.43072.3"; nearest_ref "2_00066952"; class_code "o"; tss_id "TSS20138";
chr6	Cufflinks	exon	86388170	86388477	.	+	.	gene_id "XLOC_014540"; transcript_id "2_00025040"; exon_number "1"; gene_name "XLOC_018489"; oId "CUFF.43136.2"; nearest_ref "2_00071117"; class_code "o"; tss_id "TSS20153";
chr6	Cufflinks	exon	86389122	86389432	.	+	.	gene_id "XLOC_014540"; transcript_id "2_00025040"; exon_number "2"; gene_name "XLOC_018489"; oId "CUFF.43136.2"; nearest_ref "2_00071117"; class_code "o"; tss_id "TSS20153";
chr6	Cufflinks	exon	86948991	86949032	.	+	.	gene_id "XLOC_014542"; transcript_id "2_00025051"; exon_number "1"; gene_name "Aak1"; oId "CUFF.43194.4"; nearest_ref "2_00066971"; class_code "o"; tss_id "TSS20159";
chr6	Cufflinks	exon	86949119	86953382	.	+	.	gene_id "XLOC_014542"; transcript_id "2_00025051"; exon_number "2"; gene_name "Aak1"; oId "CUFF.43194.4"; nearest_ref "2_00066971"; class_code "o"; tss_id "TSS20159";
chr6	Cufflinks	exon	116358964	116359038	.	+	.	gene_id "XLOC_014636"; transcript_id "2_00025215"; exon_number "1"; gene_name "XLOC_018601"; oId "CUFF.43686.4"; nearest_ref "2_00069097"; class_code "o"; tss_id "TSS20292";
chr6	Cufflinks	exon	116359098	116359640	.	+	.	gene_id "XLOC_014636"; transcript_id "2_00025215"; exon_number "2"; gene_name "XLOC_018601"; oId "CUFF.43686.4"; nearest_ref "2_00069097"; class_code "o"; tss_id "TSS20292";
chr6	Cufflinks	exon	116601566	116601573	.	+	.	gene_id "XLOC_014638"; transcript_id "2_00025219"; exon_number "1"; gene_name "8430408G22Rik"; oId "CUFF.43683.3"; nearest_ref "2_00067096"; class_code "o"; tss_id "TSS20295";
chr6	Cufflinks	exon	116602285	116602908	.	+	.	gene_id "XLOC_014638"; transcript_id "2_00025219"; exon_number "2"; gene_name "8430408G22Rik"; oId "CUFF.43683.3"; nearest_ref "2_00067096"; class_code "o"; tss_id "TSS20295";
chr6	Cufflinks	exon	135354649	135354828	.	+	.	gene_id "XLOC_014748"; transcript_id "2_00025424"; exon_number "1"; oId "CUFF.44245.1"; class_code "u"; tss_id "TSS20453";
chr6	Cufflinks	exon	135355383	135355468	.	+	.	gene_id "XLOC_014748"; transcript_id "2_00025424"; exon_number "2"; oId "CUFF.44245.1"; class_code "u"; tss_id "TSS20453";
chr6	Cufflinks	exon	136799582	136799609	.	+	.	gene_id "XLOC_014752"; transcript_id "2_00025431"; exon_number "1"; gene_name "Art4"; oId "CUFF.44296.2"; nearest_ref "2_00067910"; class_code "i"; tss_id "TSS20459";
chr6	Cufflinks	exon	136799925	136800122	.	+	.	gene_id "XLOC_014752"; transcript_id "2_00025431"; exon_number "2"; gene_name "Art4"; oId "CUFF.44296.2"; nearest_ref "2_00067910"; class_code "i"; tss_id "TSS20459";
chr6	Cufflinks	exon	140542060	140542178	.	+	.	gene_id "XLOC_014759"; transcript_id "2_00025446"; exon_number "1"; gene_name "Plekha5"; oId "CUFF.44309.4"; nearest_ref "2_00069389"; class_code "j"; tss_id "TSS20470";
chr6	Cufflinks	exon	140544770	140545628	.	+	.	gene_id "XLOC_014759"; transcript_id "2_00025446"; exon_number "2"; gene_name "Plekha5"; oId "CUFF.44309.4"; nearest_ref "2_00069389"; class_code "j"; tss_id "TSS20470";
chr6	Cufflinks	exon	24468661	24468824	.	-	.	gene_id "XLOC_014841"; transcript_id "2_00025559"; exon_number "1"; gene_name "Ndufa5"; oId "CUFF.41826.1"; nearest_ref "2_00067351"; class_code "j"; tss_id "TSS20568";
chr6	Cufflinks	exon	24469192	24469257	.	-	.	gene_id "XLOC_014841"; transcript_id "2_00025559"; exon_number "2"; gene_name "Ndufa5"; oId "CUFF.41826.1"; nearest_ref "2_00067351"; class_code "j"; tss_id "TSS20568";
chr6	Cufflinks	exon	24477273	24477317	.	-	.	gene_id "XLOC_014841"; transcript_id "2_00025559"; exon_number "3"; gene_name "Ndufa5"; oId "CUFF.41826.1"; nearest_ref "2_00067351"; class_code "j"; tss_id "TSS20568";
chr6	Cufflinks	exon	24477460	24477491	.	-	.	gene_id "XLOC_014841"; transcript_id "2_00025559"; exon_number "4"; gene_name "Ndufa5"; oId "CUFF.41826.1"; nearest_ref "2_00067351"; class_code "j"; tss_id "TSS20568";
chr6	Cufflinks	exon	50449560	50449723	.	-	.	gene_id "XLOC_014927"; transcript_id "2_00025709"; exon_number "1"; oId "CUFF.42609.1"; class_code "u"; tss_id "TSS20685";
chr6	Cufflinks	exon	50455615	50455729	.	-	.	gene_id "XLOC_014927"; transcript_id "2_00025709"; exon_number "2"; oId "CUFF.42609.1"; class_code "u"; tss_id "TSS20685";
chr6	Cufflinks	exon	83312120	83317092	.	-	.	gene_id "XLOC_015011"; transcript_id "2_00025842"; exon_number "1"; gene_name "Tet3"; oId "CUFF.43022.1"; nearest_ref "2_00067566"; class_code "o"; tss_id "TSS20793";
chr6	Cufflinks	exon	83317186	83317228	.	-	.	gene_id "XLOC_015011"; transcript_id "2_00025842"; exon_number "2"; gene_name "Tet3"; oId "CUFF.43022.1"; nearest_ref "2_00067566"; class_code "o"; tss_id "TSS20793";
chr6	Cufflinks	exon	122704190	122704198	.	-	.	gene_id "XLOC_015159"; transcript_id "2_00026101"; exon_number "1"; gene_name "Slc2a3"; oId "CUFF.43936.1"; nearest_ref "2_00070544"; class_code "i"; tss_id "TSS21000";
chr6	Cufflinks	exon	122712984	122713215	.	-	.	gene_id "XLOC_015159"; transcript_id "2_00026101"; exon_number "2"; gene_name "Slc2a3"; oId "CUFF.43936.1"; nearest_ref "2_00070544"; class_code "i"; tss_id "TSS21000";
chr6	Cufflinks	exon	148719204	148721328	.	-	.	gene_id "XLOC_015296"; transcript_id "2_00026346"; exon_number "1"; gene_name "Ipo8"; oId "CUFF.44476.1"; nearest_ref "2_00067962"; class_code "j"; tss_id "TSS21190";
chr6	Cufflinks	exon	148723499	148723544	.	-	.	gene_id "XLOC_015296"; transcript_id "2_00026346"; exon_number "2"; gene_name "Ipo8"; oId "CUFF.44476.1"; nearest_ref "2_00067962"; class_code "j"; tss_id "TSS21190";
chr6	Cufflinks	exon	148724173	148724180	.	-	.	gene_id "XLOC_015296"; transcript_id "2_00026346"; exon_number "3"; gene_name "Ipo8"; oId "CUFF.44476.1"; nearest_ref "2_00067962"; class_code "j"; tss_id "TSS21190";
chr7	Cufflinks	exon	29605779	29605787	.	+	.	gene_id "XLOC_015532"; transcript_id "2_00026720"; exon_number "1"; gene_name "Hnrnpl"; oId "CUFF.45296.3"; nearest_ref "2_00071794"; class_code "j"; tss_id "TSS21493";
chr7	Cufflinks	exon	29606259	29606292	.	+	.	gene_id "XLOC_015532"; transcript_id "2_00026720"; exon_number "2"; gene_name "Hnrnpl"; oId "CUFF.45296.3"; nearest_ref "2_00071794"; class_code "j"; tss_id "TSS21493";
chr7	Cufflinks	exon	29606411	29606506	.	+	.	gene_id "XLOC_015532"; transcript_id "2_00026720"; exon_number "3"; gene_name "Hnrnpl"; oId "CUFF.45296.3"; nearest_ref "2_00071794"; class_code "j"; tss_id "TSS21493";
chr7	Cufflinks	exon	29606867	29607341	.	+	.	gene_id "XLOC_015532"; transcript_id "2_00026720"; exon_number "4"; gene_name "Hnrnpl"; oId "CUFF.45296.3"; nearest_ref "2_00071794"; class_code "j"; tss_id "TSS21493";
chr7	Cufflinks	exon	29814005	29814120	.	+	.	gene_id "XLOC_015538"; transcript_id "2_00026730"; exon_number "1"; gene_name "Ryr1"; oId "CUFF.45299.3"; nearest_ref "2_00072742"; class_code "i"; tss_id "TSS21503";
chr7	Cufflinks	exon	29814539	29814683	.	+	.	gene_id "XLOC_015538"; transcript_id "2_00026730"; exon_number "2"; gene_name "Ryr1"; oId "CUFF.45299.3"; nearest_ref "2_00072742"; class_code "i"; tss_id "TSS21503";
chr7	Cufflinks	exon	73214445	73214482	.	+	.	gene_id "XLOC_015718"; transcript_id "2_00027015"; exon_number "1"; gene_name "Snrpa1"; oId "CUFF.45971.2"; nearest_ref "2_00072031"; class_code "j"; tss_id "TSS21734";
chr7	Cufflinks	exon	73215476	73215551	.	+	.	gene_id "XLOC_015718"; transcript_id "2_00027015"; exon_number "2"; gene_name "Snrpa1"; oId "CUFF.45971.2"; nearest_ref "2_00072031"; class_code "j"; tss_id "TSS21734";
chr7	Cufflinks	exon	73216118	73216211	.	+	.	gene_id "XLOC_015718"; transcript_id "2_00027015"; exon_number "3"; gene_name "Snrpa1"; oId "CUFF.45971.2"; nearest_ref "2_00072031"; class_code "j"; tss_id "TSS21734";
chr7	Cufflinks	exon	73219208	73219543	.	+	.	gene_id "XLOC_015718"; transcript_id "2_00027015"; exon_number "4"; gene_name "Snrpa1"; oId "CUFF.45971.2"; nearest_ref "2_00072031"; class_code "j"; tss_id "TSS21734";
chr7	Cufflinks	exon	88668477	88668609	.	+	.	gene_id "XLOC_015760"; transcript_id "2_00027089"; exon_number "1"; gene_name "XLOC_020003"; oId "CUFF.46267.1"; nearest_ref "2_00074664"; class_code "j"; tss_id "TSS21789";
chr7	Cufflinks	exon	88673673	88673826	.	+	.	gene_id "XLOC_015760"; transcript_id "2_00027089"; exon_number "2"; gene_name "XLOC_020003"; oId "CUFF.46267.1"; nearest_ref "2_00074664"; class_code "j"; tss_id "TSS21789";
chr7	Cufflinks	exon	88674043	88676374	.	+	.	gene_id "XLOC_015760"; transcript_id "2_00027089"; exon_number "3"; gene_name "XLOC_020003"; oId "CUFF.46267.1"; nearest_ref "2_00074664"; class_code "j"; tss_id "TSS21789";
chr7	Cufflinks	exon	106747271	106747307	.	+	.	gene_id "XLOC_015813"; transcript_id "2_00027181"; exon_number "1"; gene_name "Arrb1"; oId "CUFF.46724.3"; nearest_ref "2_00072149"; class_code "j"; tss_id "TSS21864";
chr7	Cufflinks	exon	106748311	106748362	.	+	.	gene_id "XLOC_015813"; transcript_id "2_00027181"; exon_number "2"; gene_name "Arrb1"; oId "CUFF.46724.3"; nearest_ref "2_00072149"; class_code "j"; tss_id "TSS21864";
chr7	Cufflinks	exon	106749608	106755878	.	+	.	gene_id "XLOC_015813"; transcript_id "2_00027181"; exon_number "3"; gene_name "Arrb1"; oId "CUFF.46724.3"; nearest_ref "2_00072149"; class_code "j"; tss_id "TSS21864";
chr7	Cufflinks	exon	107466435	107466588	.	+	.	gene_id "XLOC_015819"; transcript_id "2_00027193"; exon_number "1"; gene_name "P4ha3"; oId "CUFF.46640.3"; nearest_ref "2_00074806"; class_code "j"; tss_id "TSS21873";
chr7	Cufflinks	exon	107467420	107468209	.	+	.	gene_id "XLOC_015819"; transcript_id "2_00027193"; exon_number "2"; gene_name "P4ha3"; oId "CUFF.46640.3"; nearest_ref "2_00074806"; class_code "j"; tss_id "TSS21873";
chr7	Cufflinks	exon	107606958	107607041	.	+	.	gene_id "XLOC_015820"; transcript_id "2_00027195"; exon_number "1"; gene_name "C2cd3"; oId "CUFF.46844.2"; nearest_ref "2_00072160"; class_code "j"; tss_id "TSS21875";
chr7	Cufflinks	exon	107608286	107608397	.	+	.	gene_id "XLOC_015820"; transcript_id "2_00027195"; exon_number "2"; gene_name "C2cd3"; oId "CUFF.46844.2"; nearest_ref "2_00072160"; class_code "j"; tss_id "TSS21875";
chr7	Cufflinks	exon	107617888	107618668	.	+	.	gene_id "XLOC_015820"; transcript_id "2_00027195"; exon_number "3"; gene_name "C2cd3"; oId "CUFF.46844.2"; nearest_ref "2_00072160"; class_code "j"; tss_id "TSS21875";
chr7	Cufflinks	exon	109070279	109070305	.	+	.	gene_id "XLOC_015836"; transcript_id "2_00027224"; exon_number "1"; gene_name "Lrrc51"; oId "CUFF.46717.1"; nearest_ref "2_00073146"; class_code "i"; tss_id "TSS21898";
chr7	Cufflinks	exon	109072916	109073093	.	+	.	gene_id "XLOC_015836"; transcript_id "2_00027224"; exon_number "2"; gene_name "Lrrc51"; oId "CUFF.46717.1"; nearest_ref "2_00073146"; class_code "i"; tss_id "TSS21898";
chr7	Cufflinks	exon	109634900	109635100	.	+	.	gene_id "XLOC_015843"; transcript_id "2_00027236"; exon_number "1"; gene_name "Olfr544"; oId "CUFF.46782.1"; nearest_ref "2_00073153"; class_code "x"; tss_id "TSS21908";
chr7	Cufflinks	exon	109641672	109641696	.	+	.	gene_id "XLOC_015843"; transcript_id "2_00027236"; exon_number "2"; gene_name "Olfr544"; oId "CUFF.46782.1"; nearest_ref "2_00073153"; class_code "x"; tss_id "TSS21908";
chr7	Cufflinks	exon	122614395	122614936	.	+	.	gene_id "XLOC_015887"; transcript_id "2_00027304"; exon_number "1"; gene_name "XLOC_021126"; oId "CUFF.47064.1"; nearest_ref "2_00078469"; class_code "x"; tss_id "TSS21965";
chr7	Cufflinks	exon	122619082	122619392	.	+	.	gene_id "XLOC_015887"; transcript_id "2_00027304"; exon_number "2"; gene_name "XLOC_021126"; oId "CUFF.47064.1"; nearest_ref "2_00078469"; class_code "x"; tss_id "TSS21965";
chr7	Cufflinks	exon	134910776	134911177	.	+	.	gene_id "XLOC_015962"; transcript_id "2_00027438"; exon_number "1"; gene_name "Fbxl19"; oId "CUFF.47553.3"; nearest_ref "2_00072325"; class_code "j"; tss_id "TSS22072";
chr7	Cufflinks	exon	134911266	134913052	.	+	.	gene_id "XLOC_015962"; transcript_id "2_00027438"; exon_number "2"; gene_name "Fbxl19"; oId "CUFF.47553.3"; nearest_ref "2_00072325"; class_code "j"; tss_id "TSS22072";
chr7	Cufflinks	exon	148402750	148402750	.	+	.	gene_id "XLOC_016041"; transcript_id "2_00027564"; exon_number "1"; gene_name "Rassf7"; oId "CUFF.47909.2"; nearest_ref "2_00072416"; class_code "j"; tss_id "TSS22178";
chr7	Cufflinks	exon	148403487	148403611	.	+	.	gene_id "XLOC_016041"; transcript_id "2_00027564"; exon_number "2"; gene_name "Rassf7"; oId "CUFF.47909.2"; nearest_ref "2_00072416"; class_code "j"; tss_id "TSS22178";
chr7	Cufflinks	exon	148403785	148403916	.	+	.	gene_id "XLOC_016041"; transcript_id "2_00027564"; exon_number "3"; gene_name "Rassf7"; oId "CUFF.47909.2"; nearest_ref "2_00072416"; class_code "j"; tss_id "TSS22178";
chr7	Cufflinks	exon	148404248	148404560	.	+	.	gene_id "XLOC_016041"; transcript_id "2_00027564"; exon_number "4"; gene_name "Rassf7"; oId "CUFF.47909.2"; nearest_ref "2_00072416"; class_code "j"; tss_id "TSS22178";
chr7	Cufflinks	exon	27953443	27953823	.	-	.	gene_id "XLOC_016270"; transcript_id "2_00027952"; exon_number "1"; gene_name "Mia1"; oId "CUFF.45158.1"; nearest_ref "2_00075989"; class_code "j"; tss_id "TSS22493";
chr7	Cufflinks	exon	27955099	27955126	.	-	.	gene_id "XLOC_016270"; transcript_id "2_00027952"; exon_number "2"; gene_name "Mia1"; oId "CUFF.45158.1"; nearest_ref "2_00075989"; class_code "j"; tss_id "TSS22493";
chr7	Cufflinks	exon	75374007	75374014	.	-	.	gene_id "XLOC_016498"; transcript_id "2_00028336"; exon_number "1"; gene_name "Igf1r"; oId "CUFF.46007.1"; nearest_ref "2_00072045"; class_code "x"; tss_id "TSS22812";
chr7	Cufflinks	exon	75376808	75378556	.	-	.	gene_id "XLOC_016498"; transcript_id "2_00028336"; exon_number "2"; gene_name "Igf1r"; oId "CUFF.46007.1"; nearest_ref "2_00072045"; class_code "x"; tss_id "TSS22812";
chr7	Cufflinks	exon	82913922	82915123	.	-	.	gene_id "XLOC_016509"; transcript_id "2_00028355"; exon_number "1"; oId "CUFF.46096.2"; class_code "u"; tss_id "TSS22827";
chr7	Cufflinks	exon	82925511	82925642	.	-	.	gene_id "XLOC_016509"; transcript_id "2_00028355"; exon_number "2"; oId "CUFF.46096.2"; class_code "u"; tss_id "TSS22827";
chr7	Cufflinks	exon	82926938	82926981	.	-	.	gene_id "XLOC_016509"; transcript_id "2_00028355"; exon_number "3"; oId "CUFF.46096.2"; class_code "u"; tss_id "TSS22827";
chr7	Cufflinks	exon	88036796	88037312	.	-	.	gene_id "XLOC_016536"; transcript_id "2_00028404"; exon_number "1"; gene_name "Wdr73"; oId "CUFF.46233.1"; nearest_ref "2_00076727"; class_code "j"; tss_id "TSS22868";
chr7	Cufflinks	exon	88037814	88037814	.	-	.	gene_id "XLOC_016536"; transcript_id "2_00028404"; exon_number "2"; gene_name "Wdr73"; oId "CUFF.46233.1"; nearest_ref "2_00076727"; class_code "j"; tss_id "TSS22868";
chr7	Cufflinks	exon	125668575	125668808	.	-	.	gene_id "XLOC_016714"; transcript_id "2_00028698"; exon_number "1"; gene_name "Coq7"; oId "CUFF.47131.2"; nearest_ref "2_00073258"; class_code "j"; tss_id "TSS23106";
chr7	Cufflinks	exon	125669243	125669270	.	-	.	gene_id "XLOC_016714"; transcript_id "2_00028698"; exon_number "2"; gene_name "Coq7"; oId "CUFF.47131.2"; nearest_ref "2_00073258"; class_code "j"; tss_id "TSS23106";
chr7	Cufflinks	exon	146027414	146027819	.	-	.	gene_id "XLOC_016838"; transcript_id "2_00028910"; exon_number "1"; gene_name "Mapk1ip1"; oId "CUFF.47838.2"; nearest_ref "2_00077497"; class_code "o"; tss_id "TSS23282";
chr7	Cufflinks	exon	146032912	146032974	.	-	.	gene_id "XLOC_016838"; transcript_id "2_00028910"; exon_number "2"; gene_name "Mapk1ip1"; oId "CUFF.47838.2"; nearest_ref "2_00077497"; class_code "o"; tss_id "TSS23282";
chr8	Cufflinks	exon	3512964	3512997	.	+	.	gene_id "XLOC_016921"; transcript_id "2_00029069"; exon_number "1"; gene_name "Mcoln1"; oId "CUFF.48154.3"; nearest_ref "2_00078586"; class_code "o"; tss_id "TSS23412";
chr8	Cufflinks	exon	3513462	3513555	.	+	.	gene_id "XLOC_016921"; transcript_id "2_00029069"; exon_number "2"; gene_name "Mcoln1"; oId "CUFF.48154.3"; nearest_ref "2_00078586"; class_code "o"; tss_id "TSS23412";
chr8	Cufflinks	exon	3514571	3515303	.	+	.	gene_id "XLOC_016921"; transcript_id "2_00029069"; exon_number "3"; gene_name "Mcoln1"; oId "CUFF.48154.3"; nearest_ref "2_00078586"; class_code "o"; tss_id "TSS23412";
chr8	Cufflinks	exon	23587779	23587873	.	+	.	gene_id "XLOC_017023"; transcript_id "2_00029214"; exon_number "1"; gene_name "XLOC_021498"; oId "CUFF.48463.2"; nearest_ref "2_00080005"; class_code "j"; tss_id "TSS23533";
chr8	Cufflinks	exon	23592354	23592526	.	+	.	gene_id "XLOC_017023"; transcript_id "2_00029214"; exon_number "2"; gene_name "XLOC_021498"; oId "CUFF.48463.2"; nearest_ref "2_00080005"; class_code "j"; tss_id "TSS23533";
chr8	Cufflinks	exon	23593258	23593802	.	+	.	gene_id "XLOC_017023"; transcript_id "2_00029214"; exon_number "3"; gene_name "XLOC_021498"; oId "CUFF.48463.2"; nearest_ref "2_00080005"; class_code "j"; tss_id "TSS23533";
chr8	Cufflinks	exon	106774790	106774995	.	+	.	gene_id "XLOC_017300"; transcript_id "2_00029680"; exon_number "1"; gene_name "XLOC_021833"; oId "CUFF.49972.1"; nearest_ref "2_00082194"; class_code "j"; tss_id "TSS23911";
chr8	Cufflinks	exon	106781185	106781262	.	+	.	gene_id "XLOC_017300"; transcript_id "2_00029680"; exon_number "2"; gene_name "XLOC_021833"; oId "CUFF.49972.1"; nearest_ref "2_00082194"; class_code "j"; tss_id "TSS23911";
chr8	Cufflinks	exon	106783888	106783895	.	+	.	gene_id "XLOC_017300"; transcript_id "2_00029680"; exon_number "3"; gene_name "XLOC_021833"; oId "CUFF.49972.1"; nearest_ref "2_00082194"; class_code "j"; tss_id "TSS23911";
chr8	Cufflinks	exon	122480377	122480415	.	+	.	gene_id "XLOC_017402"; transcript_id "2_00029851"; exon_number "1"; gene_name "Usp10"; oId "CUFF.50501.3"; nearest_ref "2_00079180"; class_code "o"; tss_id "TSS24045";
chr8	Cufflinks	exon	122481241	122481460	.	+	.	gene_id "XLOC_017402"; transcript_id "2_00029851"; exon_number "2"; gene_name "Usp10"; oId "CUFF.50501.3"; nearest_ref "2_00079180"; class_code "o"; tss_id "TSS24045";
chr8	Cufflinks	exon	124939790	124939825	.	+	.	gene_id "XLOC_017416"; transcript_id "2_00029879"; exon_number "1"; gene_name "Zc3h18"; oId "CUFF.50617.5"; nearest_ref "2_00079198"; class_code "j"; tss_id "TSS24068";
chr8	Cufflinks	exon	124939936	124940032	.	+	.	gene_id "XLOC_017416"; transcript_id "2_00029879"; exon_number "2"; gene_name "Zc3h18"; oId "CUFF.50617.5"; nearest_ref "2_00079198"; class_code "j"; tss_id "TSS24068";
chr8	Cufflinks	exon	124940376	124941262	.	+	.	gene_id "XLOC_017416"; transcript_id "2_00029879"; exon_number "3"; gene_name "Zc3h18"; oId "CUFF.50617.5"; nearest_ref "2_00079198"; class_code "j"; tss_id "TSS24068";
chr8	Cufflinks	exon	23769568	23770518	.	-	.	gene_id "XLOC_017535"; transcript_id "2_00030053"; exon_number "1"; gene_name "Ikbkb"; oId "CUFF.48467.1"; nearest_ref "2_00079342"; class_code "o"; tss_id "TSS24215";
chr8	Cufflinks	exon	23773414	23773422	.	-	.	gene_id "XLOC_017535"; transcript_id "2_00030053"; exon_number "2"; gene_name "Ikbkb"; oId "CUFF.48467.1"; nearest_ref "2_00079342"; class_code "o"; tss_id "TSS24215";
chr8	Cufflinks	exon	73028192	73028408	.	-	.	gene_id "XLOC_017661"; transcript_id "2_00030275"; exon_number "1"; gene_name "2810428I15Rik"; oId "CUFF.49221.1"; nearest_ref "2_00079501"; class_code "j"; tss_id "TSS24392";
chr8	Cufflinks	exon	73029655	73029802	.	-	.	gene_id "XLOC_017661"; transcript_id "2_00030275"; exon_number "2"; gene_name "2810428I15Rik"; oId "CUFF.49221.1"; nearest_ref "2_00079501"; class_code "j"; tss_id "TSS24392";
chr8	Cufflinks	exon	73030255	73030262	.	-	.	gene_id "XLOC_017661"; transcript_id "2_00030275"; exon_number "3"; gene_name "2810428I15Rik"; oId "CUFF.49221.1"; nearest_ref "2_00079501"; class_code "j"; tss_id "TSS24392";
chr8	Cufflinks	exon	74864896	74865423	.	-	.	gene_id "XLOC_017689"; transcript_id "2_00030320"; exon_number "1"; gene_name "Eps15l1"; oId "CUFF.49414.1"; nearest_ref "2_00081495"; class_code "j"; tss_id "TSS24434";
chr8	Cufflinks	exon	74891803	74891885	.	-	.	gene_id "XLOC_017689"; transcript_id "2_00030320"; exon_number "2"; gene_name "Eps15l1"; oId "CUFF.49414.1"; nearest_ref "2_00081495"; class_code "j"; tss_id "TSS24434";
chr8	Cufflinks	exon	74892611	74892671	.	-	.	gene_id "XLOC_017689"; transcript_id "2_00030320"; exon_number "3"; gene_name "Eps15l1"; oId "CUFF.49414.1"; nearest_ref "2_00081495"; class_code "j"; tss_id "TSS24434";
chr8	Cufflinks	exon	74894770	74894806	.	-	.	gene_id "XLOC_017689"; transcript_id "2_00030320"; exon_number "4"; gene_name "Eps15l1"; oId "CUFF.49414.1"; nearest_ref "2_00081495"; class_code "j"; tss_id "TSS24434";
chr8	Cufflinks	exon	75045970	75046198	.	-	.	gene_id "XLOC_017694"; transcript_id "2_00030328"; exon_number "1"; gene_name "Med26"; oId "CUFF.49416.1"; nearest_ref "2_00079538"; class_code "i"; tss_id "TSS24441";
chr8	Cufflinks	exon	75065008	75065015	.	-	.	gene_id "XLOC_017694"; transcript_id "2_00030328"; exon_number "2"; gene_name "Med26"; oId "CUFF.49416.1"; nearest_ref "2_00079538"; class_code "i"; tss_id "TSS24441";
chr8	Cufflinks	exon	97973583	97974391	.	-	.	gene_id "XLOC_017784"; transcript_id "2_00030459"; exon_number "1"; gene_name "Csnk2a2"; oId "CUFF.49907.1"; nearest_ref "2_00079643"; class_code "i"; tss_id "TSS24556";
chr8	Cufflinks	exon	97974571	97974614	.	-	.	gene_id "XLOC_017784"; transcript_id "2_00030459"; exon_number "2"; gene_name "Csnk2a2"; oId "CUFF.49907.1"; nearest_ref "2_00079643"; class_code "i"; tss_id "TSS24556";
chr8	Cufflinks	exon	127195225	127195761	.	-	.	gene_id "XLOC_017920"; transcript_id "2_00030696"; exon_number "1"; gene_name "XLOC_022572"; oId "CUFF.50850.2"; nearest_ref "2_00082618"; class_code "j"; tss_id "TSS24750";
chr8	Cufflinks	exon	127202902	127202986	.	-	.	gene_id "XLOC_017920"; transcript_id "2_00030696"; exon_number "2"; gene_name "XLOC_022572"; oId "CUFF.50850.2"; nearest_ref "2_00082618"; class_code "j"; tss_id "TSS24750";
chr8	Cufflinks	exon	127203888	127203971	.	-	.	gene_id "XLOC_017920"; transcript_id "2_00030696"; exon_number "3"; gene_name "XLOC_022572"; oId "CUFF.50850.2"; nearest_ref "2_00082618"; class_code "j"; tss_id "TSS24750";
chr8	Cufflinks	exon	127205967	127206077	.	-	.	gene_id "XLOC_017920"; transcript_id "2_00030696"; exon_number "4"; gene_name "XLOC_022572"; oId "CUFF.50850.2"; nearest_ref "2_00082618"; class_code "j"; tss_id "TSS24750";
chr9	Cufflinks	exon	22615250	22615320	.	+	.	gene_id "XLOC_018022"; transcript_id "2_00030859"; exon_number "1"; gene_name "Bbs9"; oId "CUFF.51367.3"; nearest_ref "2_00082739"; class_code "j"; tss_id "TSS24876";
chr9	Cufflinks	exon	22616765	22616987	.	+	.	gene_id "XLOC_018022"; transcript_id "2_00030859"; exon_number "2"; gene_name "Bbs9"; oId "CUFF.51367.3"; nearest_ref "2_00082739"; class_code "j"; tss_id "TSS24876";
chr9	Cufflinks	exon	22692025	22692132	.	+	.	gene_id "XLOC_018022"; transcript_id "2_00030859"; exon_number "3"; gene_name "Bbs9"; oId "CUFF.51367.3"; nearest_ref "2_00082739"; class_code "j"; tss_id "TSS24876";
chr9	Cufflinks	exon	22692306	22692962	.	+	.	gene_id "XLOC_018022"; transcript_id "2_00030859"; exon_number "4"; gene_name "Bbs9"; oId "CUFF.51367.3"; nearest_ref "2_00082739"; class_code "j"; tss_id "TSS24876";
chr9	Cufflinks	exon	31185303	31185358	.	+	.	gene_id "XLOC_018036"; transcript_id "2_00030883"; exon_number "1"; gene_name "Prdm10"; oId "CUFF.51415.3"; nearest_ref "2_00084189"; class_code "o"; tss_id "TSS24894";
chr9	Cufflinks	exon	31186502	31189284	.	+	.	gene_id "XLOC_018036"; transcript_id "2_00030883"; exon_number "2"; gene_name "Prdm10"; oId "CUFF.51415.3"; nearest_ref "2_00084189"; class_code "o"; tss_id "TSS24894";
chr9	Cufflinks	exon	63932607	63932885	.	+	.	gene_id "XLOC_018208"; transcript_id "2_00031141"; exon_number "1"; gene_name "2600006L11Rik"; oId "CUFF.52246.2"; nearest_ref "2_00082970"; class_code "j"; tss_id "TSS25111";
chr9	Cufflinks	exon	63934091	63934210	.	+	.	gene_id "XLOC_018208"; transcript_id "2_00031141"; exon_number "2"; gene_name "2600006L11Rik"; oId "CUFF.52246.2"; nearest_ref "2_00082970"; class_code "j"; tss_id "TSS25111";
chr9	Cufflinks	exon	63935733	63936685	.	+	.	gene_id "XLOC_018208"; transcript_id "2_00031141"; exon_number "3"; gene_name "2600006L11Rik"; oId "CUFF.52246.2"; nearest_ref "2_00082970"; class_code "j"; tss_id "TSS25111";
chr9	Cufflinks	exon	65738112	65738281	.	+	.	gene_id "XLOC_018230"; transcript_id "2_00031189"; exon_number "1"; gene_name "2810417H13Rik"; oId "CUFF.52386.1"; nearest_ref "2_00082996"; class_code "j"; tss_id "TSS25147";
chr9	Cufflinks	exon	65741179	65741341	.	+	.	gene_id "XLOC_018230"; transcript_id "2_00031189"; exon_number "2"; gene_name "2810417H13Rik"; oId "CUFF.52386.1"; nearest_ref "2_00082996"; class_code "j"; tss_id "TSS25147";
chr9	Cufflinks	exon	65744526	65744570	.	+	.	gene_id "XLOC_018230"; transcript_id "2_00031189"; exon_number "3"; gene_name "2810417H13Rik"; oId "CUFF.52386.1"; nearest_ref "2_00082996"; class_code "j"; tss_id "TSS25147";
chr9	Cufflinks	exon	98326143	98326176	.	+	.	gene_id "XLOC_018332"; transcript_id "2_00031365"; exon_number "1"; gene_name "Rbp1"; oId "CUFF.53069.2"; nearest_ref "2_00083125"; class_code "j"; tss_id "TSS25287";
chr9	Cufflinks	exon	98345009	98345110	.	+	.	gene_id "XLOC_018332"; transcript_id "2_00031365"; exon_number "2"; gene_name "Rbp1"; oId "CUFF.53069.2"; nearest_ref "2_00083125"; class_code "j"; tss_id "TSS25287";
chr9	Cufflinks	exon	98346715	98346970	.	+	.	gene_id "XLOC_018332"; transcript_id "2_00031365"; exon_number "3"; gene_name "Rbp1"; oId "CUFF.53069.2"; nearest_ref "2_00083125"; class_code "j"; tss_id "TSS25287";
chr9	Cufflinks	exon	103248483	103248535	.	+	.	gene_id "XLOC_018354"; transcript_id "2_00031402"; exon_number "1"; gene_name "Topbp1"; oId "CUFF.53237.3"; nearest_ref "2_00083147"; class_code "j"; tss_id "TSS25319";
chr9	Cufflinks	exon	103249014	103249103	.	+	.	gene_id "XLOC_018354"; transcript_id "2_00031402"; exon_number "2"; gene_name "Topbp1"; oId "CUFF.53237.3"; nearest_ref "2_00083147"; class_code "j"; tss_id "TSS25319";
chr9	Cufflinks	exon	103249257	103249418	.	+	.	gene_id "XLOC_018354"; transcript_id "2_00031402"; exon_number "3"; gene_name "Topbp1"; oId "CUFF.53237.3"; nearest_ref "2_00083147"; class_code "j"; tss_id "TSS25319";
chr9	Cufflinks	exon	103252112	103252757	.	+	.	gene_id "XLOC_018354"; transcript_id "2_00031402"; exon_number "4"; gene_name "Topbp1"; oId "CUFF.53237.3"; nearest_ref "2_00083147"; class_code "j"; tss_id "TSS25319";
chr9	Cufflinks	exon	44494391	44494820	.	-	.	gene_id "XLOC_018676"; transcript_id "2_00031933"; exon_number "1"; gene_name "Phldb1"; oId "CUFF.51658.2"; nearest_ref "2_00085461"; class_code "o"; tss_id "TSS25748";
chr9	Cufflinks	exon	44494891	44494910	.	-	.	gene_id "XLOC_018676"; transcript_id "2_00031933"; exon_number "2"; gene_name "Phldb1"; oId "CUFF.51658.2"; nearest_ref "2_00085461"; class_code "o"; tss_id "TSS25748";
chr9	Cufflinks	exon	63571733	63571799	.	-	.	gene_id "XLOC_018799"; transcript_id "2_00032133"; exon_number "1"; gene_name "Smad3"; oId "CUFF.52252.1"; nearest_ref "2_00083699"; class_code "i"; tss_id "TSS25909";
chr9	Cufflinks	exon	63572060	63572201	.	-	.	gene_id "XLOC_018799"; transcript_id "2_00032133"; exon_number "2"; gene_name "Smad3"; oId "CUFF.52252.1"; nearest_ref "2_00083699"; class_code "i"; tss_id "TSS25909";
chr9	Cufflinks	exon	83134094	83134340	.	-	.	gene_id "XLOC_018865"; transcript_id "2_00032245"; exon_number "1"; oId "CUFF.52917.1"; class_code "u"; tss_id "TSS26005";
chr9	Cufflinks	exon	83134712	83134783	.	-	.	gene_id "XLOC_018865"; transcript_id "2_00032245"; exon_number "2"; oId "CUFF.52917.1"; class_code "u"; tss_id "TSS26005";
chr9	Cufflinks	exon	83143581	83143720	.	-	.	gene_id "XLOC_018865"; transcript_id "2_00032245"; exon_number "3"; oId "CUFF.52917.1"; class_code "u"; tss_id "TSS26005";
chr9	Cufflinks	exon	85580839	85581531	.	-	.	gene_id "XLOC_018869"; transcript_id "2_00032252"; exon_number "1"; gene_name "Ibtk"; oId "CUFF.52933.1"; nearest_ref "2_00083791"; class_code "o"; tss_id "TSS26010";
chr9	Cufflinks	exon	85599292	85599333	.	-	.	gene_id "XLOC_018869"; transcript_id "2_00032252"; exon_number "2"; gene_name "Ibtk"; oId "CUFF.52933.1"; nearest_ref "2_00083791"; class_code "o"; tss_id "TSS26010";
chr9	Cufflinks	exon	88415767	88416286	.	-	.	gene_id "XLOC_018878"; transcript_id "2_00032267"; exon_number "1"; gene_name "Snhg5"; oId "CUFF.52964.1"; nearest_ref "2_00083803"; class_code "j"; tss_id "TSS26022";
chr9	Cufflinks	exon	88416488	88416554	.	-	.	gene_id "XLOC_018878"; transcript_id "2_00032267"; exon_number "2"; gene_name "Snhg5"; oId "CUFF.52964.1"; nearest_ref "2_00083803"; class_code "j"; tss_id "TSS26022";
chr9	Cufflinks	exon	88416756	88417219	.	-	.	gene_id "XLOC_018878"; transcript_id "2_00032267"; exon_number "3"; gene_name "Snhg5"; oId "CUFF.52964.1"; nearest_ref "2_00083803"; class_code "j"; tss_id "TSS26022";
chr9	Cufflinks	exon	88417322	88417735	.	-	.	gene_id "XLOC_018878"; transcript_id "2_00032267"; exon_number "4"; gene_name "Snhg5"; oId "CUFF.52964.1"; nearest_ref "2_00083803"; class_code "j"; tss_id "TSS26022";
chr9	Cufflinks	exon	105031566	105032372	.	-	.	gene_id "XLOC_018929"; transcript_id "2_00032355"; exon_number "1"; gene_name "Nudt16"; oId "CUFF.53267.2"; nearest_ref "2_00083869"; class_code "o"; tss_id "TSS26093";
chr9	Cufflinks	exon	105032430	105032438	.	-	.	gene_id "XLOC_018929"; transcript_id "2_00032355"; exon_number "2"; gene_name "Nudt16"; oId "CUFF.53267.2"; nearest_ref "2_00083869"; class_code "o"; tss_id "TSS26093";
chr9	Cufflinks	exon	114665954	114666409	.	-	.	gene_id "XLOC_019008"; transcript_id "2_00032496"; exon_number "1"; gene_name "XLOC_023837"; oId "CUFF.53657.2"; nearest_ref "2_00086222"; class_code "j"; tss_id "TSS26211";
chr9	Cufflinks	exon	114667923	114668004	.	-	.	gene_id "XLOC_019008"; transcript_id "2_00032496"; exon_number "2"; gene_name "XLOC_023837"; oId "CUFF.53657.2"; nearest_ref "2_00086222"; class_code "j"; tss_id "TSS26211";
chr9	Cufflinks	exon	114672337	114672510	.	-	.	gene_id "XLOC_019008"; transcript_id "2_00032496"; exon_number "3"; gene_name "XLOC_023837"; oId "CUFF.53657.2"; nearest_ref "2_00086222"; class_code "j"; tss_id "TSS26211";
chr9	Cufflinks	exon	114684326	114684355	.	-	.	gene_id "XLOC_019008"; transcript_id "2_00032496"; exon_number "4"; gene_name "XLOC_023837"; oId "CUFF.53657.2"; nearest_ref "2_00086222"; class_code "j"; tss_id "TSS26211";
chrX	Cufflinks	exon	12869385	12869431	.	+	.	gene_id "XLOC_019115"; transcript_id "2_00032665"; exon_number "1"; gene_name "Ddx3x"; oId "CUFF.54156.2"; nearest_ref "2_00087193"; class_code "o"; tss_id "TSS26358";
chrX	Cufflinks	exon	12869502	12871181	.	+	.	gene_id "XLOC_019115"; transcript_id "2_00032665"; exon_number "2"; gene_name "Ddx3x"; oId "CUFF.54156.2"; nearest_ref "2_00087193"; class_code "o"; tss_id "TSS26358";
chrX	Cufflinks	exon	17850508	17850537	.	+	.	gene_id "XLOC_019121"; transcript_id "2_00032673"; exon_number "1"; gene_name "Kdm6a"; oId "CUFF.54173.2"; nearest_ref "2_00087200"; class_code "j"; tss_id "TSS26365";
chrX	Cufflinks	exon	17852161	17852287	.	+	.	gene_id "XLOC_019121"; transcript_id "2_00032673"; exon_number "2"; gene_name "Kdm6a"; oId "CUFF.54173.2"; nearest_ref "2_00087200"; class_code "j"; tss_id "TSS26365";
chrX	Cufflinks	exon	17854502	17854672	.	+	.	gene_id "XLOC_019121"; transcript_id "2_00032673"; exon_number "3"; gene_name "Kdm6a"; oId "CUFF.54173.2"; nearest_ref "2_00087200"; class_code "j"; tss_id "TSS26365";
chrX	Cufflinks	exon	17855752	17856668	.	+	.	gene_id "XLOC_019121"; transcript_id "2_00032673"; exon_number "4"; gene_name "Kdm6a"; oId "CUFF.54173.2"; nearest_ref "2_00087200"; class_code "j"; tss_id "TSS26365";
chrX	Cufflinks	exon	50370676	50370710	.	+	.	gene_id "XLOC_019193"; transcript_id "2_00032787"; exon_number "1"; gene_name "Hprt"; oId "CUFF.54405.2"; nearest_ref "2_00087288"; class_code "j"; tss_id "TSS26461";
chrX	Cufflinks	exon	50373282	50373328	.	+	.	gene_id "XLOC_019193"; transcript_id "2_00032787"; exon_number "2"; gene_name "Hprt"; oId "CUFF.54405.2"; nearest_ref "2_00087288"; class_code "j"; tss_id "TSS26461";
chrX	Cufflinks	exon	50373500	50373576	.	+	.	gene_id "XLOC_019193"; transcript_id "2_00032787"; exon_number "3"; gene_name "Hprt"; oId "CUFF.54405.2"; nearest_ref "2_00087288"; class_code "j"; tss_id "TSS26461";
chrX	Cufflinks	exon	50374244	50374839	.	+	.	gene_id "XLOC_019193"; transcript_id "2_00032787"; exon_number "4"; gene_name "Hprt"; oId "CUFF.54405.2"; nearest_ref "2_00087288"; class_code "j"; tss_id "TSS26461";
chrX	Cufflinks	exon	63410723	63410819	.	+	.	gene_id "XLOC_019225"; transcript_id "2_00032830"; exon_number "1"; oId "CUFF.54478.1"; class_code "u"; tss_id "TSS26501";
chrX	Cufflinks	exon	63411776	63411923	.	+	.	gene_id "XLOC_019225"; transcript_id "2_00032830"; exon_number "2"; oId "CUFF.54478.1"; class_code "u"; tss_id "TSS26501";
chrX	Cufflinks	exon	70467168	70467301	.	+	.	gene_id "XLOC_019249"; transcript_id "2_00032873"; exon_number "1"; gene_name "Xlr4b"; oId "CUFF.54528.3"; nearest_ref "2_00088665"; class_code "j"; tss_id "TSS26533";
chrX	Cufflinks	exon	70467419	70467792	.	+	.	gene_id "XLOC_019249"; transcript_id "2_00032873"; exon_number "2"; gene_name "Xlr4b"; oId "CUFF.54528.3"; nearest_ref "2_00088665"; class_code "j"; tss_id "TSS26533";
chrX	Cufflinks	exon	71540097	71540365	.	+	.	gene_id "XLOC_019266"; transcript_id "2_00032903"; exon_number "1"; oId "CUFF.54564.1"; class_code "u"; tss_id "TSS26555";
chrX	Cufflinks	exon	71542048	71542075	.	+	.	gene_id "XLOC_019266"; transcript_id "2_00032903"; exon_number "2"; oId "CUFF.54564.1"; class_code "u"; tss_id "TSS26555";
chrX	Cufflinks	exon	90993462	90993514	.	+	.	gene_id "XLOC_019296"; transcript_id "2_00032953"; exon_number "1"; gene_name "Pcyt1b"; oId "CUFF.54687.3"; nearest_ref "2_00087413"; class_code "o"; tss_id "TSS26598";
chrX	Cufflinks	exon	90993607	90994502	.	+	.	gene_id "XLOC_019296"; transcript_id "2_00032953"; exon_number "2"; gene_name "Pcyt1b"; oId "CUFF.54687.3"; nearest_ref "2_00087413"; class_code "o"; tss_id "TSS26598";
chrX	Cufflinks	exon	90995025	90995290	.	+	.	gene_id "XLOC_019296"; transcript_id "2_00032953"; exon_number "3"; gene_name "Pcyt1b"; oId "CUFF.54687.3"; nearest_ref "2_00087413"; class_code "o"; tss_id "TSS26598";
chrX	Cufflinks	exon	100688892	100689039	.	+	.	gene_id "XLOC_019339"; transcript_id "2_00033029"; exon_number "1"; gene_name "XLOC_024309"; oId "CUFF.54874.1"; nearest_ref "2_00090770"; class_code "j"; tss_id "TSS26653";
chrX	Cufflinks	exon	100691777	100691869	.	+	.	gene_id "XLOC_019339"; transcript_id "2_00033029"; exon_number "2"; gene_name "XLOC_024309"; oId "CUFF.54874.1"; nearest_ref "2_00090770"; class_code "j"; tss_id "TSS26653";
chrX	Cufflinks	exon	100720206	100720303	.	+	.	gene_id "XLOC_019339"; transcript_id "2_00033029"; exon_number "3"; gene_name "XLOC_024309"; oId "CUFF.54874.1"; nearest_ref "2_00090770"; class_code "j"; tss_id "TSS26653";
chrX	Cufflinks	exon	100724984	100725623	.	+	.	gene_id "XLOC_019339"; transcript_id "2_00033029"; exon_number "4"; gene_name "XLOC_024309"; oId "CUFF.54874.1"; nearest_ref "2_00090770"; class_code "j"; tss_id "TSS26653";
chrX	Cufflinks	exon	130888282	130888320	.	+	.	gene_id "XLOC_019380"; transcript_id "2_00033094"; exon_number "1"; gene_name "Cenpi"; oId "CUFF.55022.3"; nearest_ref "2_00087524"; class_code "j"; tss_id "TSS26705";
chrX	Cufflinks	exon	130895754	130895795	.	+	.	gene_id "XLOC_019380"; transcript_id "2_00033094"; exon_number "2"; gene_name "Cenpi"; oId "CUFF.55022.3"; nearest_ref "2_00087524"; class_code "j"; tss_id "TSS26705";
chrX	Cufflinks	exon	130896422	130897178	.	+	.	gene_id "XLOC_019380"; transcript_id "2_00033094"; exon_number "3"; gene_name "Cenpi"; oId "CUFF.55022.3"; nearest_ref "2_00087524"; class_code "j"; tss_id "TSS26705";
chrX	Cufflinks	exon	137531594	137531942	.	+	.	gene_id "XLOC_019417"; transcript_id "2_00033168"; exon_number "1"; gene_name "Atg4a"; oId "CUFF.55135.1"; nearest_ref "2_00087581"; class_code "i"; tss_id "TSS26753";
chrX	Cufflinks	exon	137532684	137532794	.	+	.	gene_id "XLOC_019417"; transcript_id "2_00033168"; exon_number "2"; gene_name "Atg4a"; oId "CUFF.55135.1"; nearest_ref "2_00087581"; class_code "i"; tss_id "TSS26753";
chrX	Cufflinks	exon	150174152	150174188	.	+	.	gene_id "XLOC_019451"; transcript_id "2_00033237"; exon_number "1"; gene_name "2210013O21Rik"; oId "CUFF.55269.2"; nearest_ref "2_00087639"; class_code "j"; tss_id "TSS26811";
chrX	Cufflinks	exon	150175583	150175840	.	+	.	gene_id "XLOC_019451"; transcript_id "2_00033237"; exon_number "2"; gene_name "2210013O21Rik"; oId "CUFF.55269.2"; nearest_ref "2_00087639"; class_code "j"; tss_id "TSS26811";
chrX	Cufflinks	exon	8833272	8833679	.	-	.	gene_id "XLOC_019511"; transcript_id "2_00033369"; exon_number "1"; gene_name "XLOC_024577"; oId "CUFF.54056.2"; nearest_ref "2_00089581"; class_code "j"; tss_id "TSS26906";
chrX	Cufflinks	exon	8833824	8834029	.	-	.	gene_id "XLOC_019511"; transcript_id "2_00033369"; exon_number "2"; gene_name "XLOC_024577"; oId "CUFF.54056.2"; nearest_ref "2_00089581"; class_code "j"; tss_id "TSS26906";
chrX	Cufflinks	exon	47916180	47918144	.	-	.	gene_id "XLOC_019588"; transcript_id "2_00033509"; exon_number "1"; gene_name "6720401G13Rik"; oId "CUFF.54390.2"; nearest_ref "2_00087850"; class_code "j"; tss_id "TSS27008";
chrX	Cufflinks	exon	47920717	47920870	.	-	.	gene_id "XLOC_019588"; transcript_id "2_00033509"; exon_number "2"; gene_name "6720401G13Rik"; oId "CUFF.54390.2"; nearest_ref "2_00087850"; class_code "j"; tss_id "TSS27008";
chrX	Cufflinks	exon	47922454	47923468	.	-	.	gene_id "XLOC_019588"; transcript_id "2_00033509"; exon_number "3"; gene_name "6720401G13Rik"; oId "CUFF.54390.2"; nearest_ref "2_00087850"; class_code "j"; tss_id "TSS27008";
chrX	Cufflinks	exon	47931048	47931201	.	-	.	gene_id "XLOC_019588"; transcript_id "2_00033509"; exon_number "4"; gene_name "6720401G13Rik"; oId "CUFF.54390.2"; nearest_ref "2_00087850"; class_code "j"; tss_id "TSS27008";
chrX	Cufflinks	exon	47965282	47965309	.	-	.	gene_id "XLOC_019588"; transcript_id "2_00033509"; exon_number "5"; gene_name "6720401G13Rik"; oId "CUFF.54390.2"; nearest_ref "2_00087850"; class_code "j"; tss_id "TSS27008";
chrX	Cufflinks	exon	61750529	61750549	.	-	.	gene_id "XLOC_019617"; transcript_id "2_00033560"; exon_number "1"; oId "CUFF.54475.1"; class_code "u"; tss_id "TSS27046";
chrX	Cufflinks	exon	61750710	61751201	.	-	.	gene_id "XLOC_019617"; transcript_id "2_00033560"; exon_number "2"; oId "CUFF.54475.1"; class_code "u"; tss_id "TSS27046";
chrX	Cufflinks	exon	133537314	133538348	.	-	.	gene_id "XLOC_019786"; transcript_id "2_00033853"; exon_number "1"; gene_name "XLOC_024988"; oId "CUFF.55087.4"; nearest_ref "2_00090407"; class_code "j"; tss_id "TSS27278";
chrX	Cufflinks	exon	133549796	133549921	.	-	.	gene_id "XLOC_019786"; transcript_id "2_00033853"; exon_number "2"; gene_name "XLOC_024988"; oId "CUFF.55087.4"; nearest_ref "2_00090407"; class_code "j"; tss_id "TSS27278";
chrX	Cufflinks	exon	133550788	133550878	.	-	.	gene_id "XLOC_019786"; transcript_id "2_00033853"; exon_number "3"; gene_name "XLOC_024988"; oId "CUFF.55087.4"; nearest_ref "2_00090407"; class_code "j"; tss_id "TSS27278";
chrX	Cufflinks	exon	133572469	133572561	.	-	.	gene_id "XLOC_019786"; transcript_id "2_00033853"; exon_number "4"; gene_name "XLOC_024988"; oId "CUFF.55087.4"; nearest_ref "2_00090407"; class_code "j"; tss_id "TSS27278";
chrX	Cufflinks	exon	147414724	147414914	.	-	.	gene_id "XLOC_019815"; transcript_id "2_00033909"; exon_number "1"; oId "CUFF.55207.1"; class_code "u"; tss_id "TSS27321";
chrX	Cufflinks	exon	147416160	147416181	.	-	.	gene_id "XLOC_019815"; transcript_id "2_00033909"; exon_number "2"; oId "CUFF.55207.1"; class_code "u"; tss_id "TSS27321";
