# Supplementary material for: Prediction of novel long non-coding RNAs based on RNA-Seq data of mouse Klf1 knockout study
Source: BMC Bioinformatics. 2012 Dec 13;13:331. doi: 10.1186/1471-2105-13-331 (PMC3577497; doi:10.1186/1471-2105-13-331)
Supplement: Additional file 4 — GTF of differentially expressed lncRNAs. It is a GTF file recording the 13 differentially expressed lncRNAs between the WT and Klf1 KO samples. The transcript structures can be visualized by UCSC genome browser. [file 1471-2105-13-331-S4.ZIP › 13_sig_lncRNA.gtf]

chr11	Cufflinks	exon	4123608	4123739	.	+	.	gene_id "XLOC_002126"; transcript_id "2_00003609"; exon_number "1"; oId "CUFF.5805.1"; class_code "u"; tss_id "TSS2910";
chr11	Cufflinks	exon	4131743	4131874	.	+	.	gene_id "XLOC_002126"; transcript_id "2_00003609"; exon_number "2"; oId "CUFF.5805.1"; class_code "u"; tss_id "TSS2910";
chr11	Cufflinks	exon	31732083	31732478	.	+	.	gene_id "XLOC_002191"; transcript_id "2_00003714"; exon_number "1"; gene_name "Gm12107"; oId "CUFF.6477.2"; nearest_ref "2_00011267"; class_code "j"; tss_id "TSS2998";
chr11	Cufflinks	exon	31736057	31736335	.	+	.	gene_id "XLOC_002191"; transcript_id "2_00003714"; exon_number "2"; gene_name "Gm12107"; oId "CUFF.6477.2"; nearest_ref "2_00011267"; class_code "j"; tss_id "TSS2998";
chr11	Cufflinks	exon	31737948	31738233	.	+	.	gene_id "XLOC_002191"; transcript_id "2_00003714"; exon_number "3"; gene_name "Gm12107"; oId "CUFF.6477.2"; nearest_ref "2_00011267"; class_code "j"; tss_id "TSS2998";
chr16	Cufflinks	exon	12704426	12704757	.	+	.	gene_id "XLOC_006518"; transcript_id "2_00011054"; exon_number "1"; oId "CUFF.19417.1"; class_code "u"; tss_id "TSS8994";
chr16	Cufflinks	exon	12705788	12705915	.	+	.	gene_id "XLOC_006518"; transcript_id "2_00011054"; exon_number "2"; oId "CUFF.19417.1"; class_code "u"; tss_id "TSS8994";
chr16	Cufflinks	exon	12711396	12711850	.	+	.	gene_id "XLOC_006518"; transcript_id "2_00011054"; exon_number "3"; oId "CUFF.19417.1"; class_code "u"; tss_id "TSS8994";
chr16	Cufflinks	exon	93363549	93365032	.	-	.	gene_id "XLOC_007073"; transcript_id "2_00012022"; exon_number "1"; oId "CUFF.20903.8"; class_code "u"; tss_id "TSS9733";
chr16	Cufflinks	exon	93365311	93365609	.	-	.	gene_id "XLOC_007073"; transcript_id "2_00012022"; exon_number "2"; oId "CUFF.20903.8"; class_code "u"; tss_id "TSS9733";
chr2	Cufflinks	exon	18933395	18933479	.	+	.	gene_id "XLOC_009242"; transcript_id "2_00015815"; exon_number "1"; oId "CUFF.27497.1"; class_code "u"; tss_id "TSS12774";
chr2	Cufflinks	exon	18938158	18938643	.	+	.	gene_id "XLOC_009242"; transcript_id "2_00015815"; exon_number "2"; oId "CUFF.27497.1"; class_code "u"; tss_id "TSS12774";
chr2	Cufflinks	exon	103739556	103740374	.	+	.	gene_id "XLOC_009552"; transcript_id "2_00016377"; exon_number "1"; gene_name "Gm13881"; oId "CUFF.29546.1"; nearest_ref "2_00044094"; class_code "o"; tss_id "TSS13221";
chr2	Cufflinks	exon	103740530	103740608	.	+	.	gene_id "XLOC_009552"; transcript_id "2_00016377"; exon_number "2"; gene_name "Gm13881"; oId "CUFF.29546.1"; nearest_ref "2_00044094"; class_code "o"; tss_id "TSS13221";
chr2	Cufflinks	exon	103744034	103745384	.	+	.	gene_id "XLOC_009552"; transcript_id "2_00016377"; exon_number "3"; gene_name "Gm13881"; oId "CUFF.29546.1"; nearest_ref "2_00044094"; class_code "o"; tss_id "TSS13221";
chr2	Cufflinks	exon	103745866	103746132	.	+	.	gene_id "XLOC_009552"; transcript_id "2_00016377"; exon_number "4"; gene_name "Gm13881"; oId "CUFF.29546.1"; nearest_ref "2_00044094"; class_code "o"; tss_id "TSS13221";
chr2	Cufflinks	exon	103747021	103747102	.	+	.	gene_id "XLOC_009552"; transcript_id "2_00016377"; exon_number "5"; gene_name "Gm13881"; oId "CUFF.29546.1"; nearest_ref "2_00044094"; class_code "o"; tss_id "TSS13221";
chr2	Cufflinks	exon	103748758	103748837	.	+	.	gene_id "XLOC_009552"; transcript_id "2_00016377"; exon_number "6"; gene_name "Gm13881"; oId "CUFF.29546.1"; nearest_ref "2_00044094"; class_code "o"; tss_id "TSS13221";
chr2	Cufflinks	exon	103750494	103750586	.	+	.	gene_id "XLOC_009552"; transcript_id "2_00016377"; exon_number "7"; gene_name "Gm13881"; oId "CUFF.29546.1"; nearest_ref "2_00044094"; class_code "o"; tss_id "TSS13221";
chr2	Cufflinks	exon	103751311	103754650	.	+	.	gene_id "XLOC_009552"; transcript_id "2_00016377"; exon_number "8"; gene_name "Gm13881"; oId "CUFF.29546.1"; nearest_ref "2_00044094"; class_code "o"; tss_id "TSS13221";
chr2	Cufflinks	exon	103746151	103747102	.	+	.	gene_id "XLOC_009552"; transcript_id "2_00016378"; exon_number "1"; gene_name "Gm13881"; oId "CUFF.29546.2"; nearest_ref "2_00044094"; class_code "j"; tss_id "TSS13222";
chr2	Cufflinks	exon	103748758	103748837	.	+	.	gene_id "XLOC_009552"; transcript_id "2_00016378"; exon_number "2"; gene_name "Gm13881"; oId "CUFF.29546.2"; nearest_ref "2_00044094"; class_code "j"; tss_id "TSS13222";
chr2	Cufflinks	exon	103750494	103750586	.	+	.	gene_id "XLOC_009552"; transcript_id "2_00016378"; exon_number "3"; gene_name "Gm13881"; oId "CUFF.29546.2"; nearest_ref "2_00044094"; class_code "j"; tss_id "TSS13222";
chr2	Cufflinks	exon	103751311	103752930	.	+	.	gene_id "XLOC_009552"; transcript_id "2_00016378"; exon_number "4"; gene_name "Gm13881"; oId "CUFF.29546.2"; nearest_ref "2_00044094"; class_code "j"; tss_id "TSS13222";
chr2	Cufflinks	exon	103756152	103759133	.	+	.	gene_id "XLOC_009552"; transcript_id "2_00016378"; exon_number "5"; gene_name "Gm13881"; oId "CUFF.29546.2"; nearest_ref "2_00044094"; class_code "j"; tss_id "TSS13222";
chr3	Cufflinks	exon	86590071	86591334	.	-	.	gene_id "XLOC_011442"; transcript_id "2_00019663"; exon_number "1"; gene_name "Dclk2"; oId "CUFF.32793.1"; nearest_ref "2_00050397"; class_code "j"; tss_id "TSS15789";
chr3	Cufflinks	exon	86592544	86593327	.	-	.	gene_id "XLOC_011442"; transcript_id "2_00019663"; exon_number "2"; gene_name "Dclk2"; oId "CUFF.32793.1"; nearest_ref "2_00050397"; class_code "j"; tss_id "TSS15789";
chr4	Cufflinks	exon	135750842	135750849	.	+	.	gene_id "XLOC_012221"; transcript_id "2_00021046"; exon_number "1"; gene_name "E2f2"; oId "CUFF.37056.2"; nearest_ref "2_00054314"; class_code "o"; tss_id "TSS16882";
chr4	Cufflinks	exon	135750921	135752761	.	+	.	gene_id "XLOC_012221"; transcript_id "2_00021046"; exon_number "2"; gene_name "E2f2"; oId "CUFF.37056.2"; nearest_ref "2_00054314"; class_code "o"; tss_id "TSS16882";
chr4	Cufflinks	exon	93145280	93146459	.	-	.	gene_id "XLOC_012607"; transcript_id "2_00021738"; exon_number "1"; gene_name "Gm12649"; oId "CUFF.35612.2"; nearest_ref "2_00058593"; class_code "i"; tss_id "TSS17444";
chr4	Cufflinks	exon	93147936	93148124	.	-	.	gene_id "XLOC_012607"; transcript_id "2_00021738"; exon_number "2"; gene_name "Gm12649"; oId "CUFF.35612.2"; nearest_ref "2_00058593"; class_code "i"; tss_id "TSS17444";
chr4	Cufflinks	exon	109336392	109336433	.	-	.	gene_id "XLOC_012665"; transcript_id "2_00021828"; exon_number "1"; gene_name "Cdkn2c"; oId "CUFF.35949.2"; nearest_ref "2_00058808"; class_code "j"; tss_id "TSS17528";
chr4	Cufflinks	exon	109337623	109337762	.	-	.	gene_id "XLOC_012665"; transcript_id "2_00021828"; exon_number "2"; gene_name "Cdkn2c"; oId "CUFF.35949.2"; nearest_ref "2_00058808"; class_code "j"; tss_id "TSS17528";
chr4	Cufflinks	exon	109338215	109339375	.	-	.	gene_id "XLOC_012665"; transcript_id "2_00021828"; exon_number "3"; gene_name "Cdkn2c"; oId "CUFF.35949.2"; nearest_ref "2_00058808"; class_code "j"; tss_id "TSS17528";
chr7	Cufflinks	exon	106747271	106747307	.	+	.	gene_id "XLOC_015813"; transcript_id "2_00027181"; exon_number "1"; gene_name "Arrb1"; oId "CUFF.46724.3"; nearest_ref "2_00072149"; class_code "j"; tss_id "TSS21864";
chr7	Cufflinks	exon	106748311	106748362	.	+	.	gene_id "XLOC_015813"; transcript_id "2_00027181"; exon_number "2"; gene_name "Arrb1"; oId "CUFF.46724.3"; nearest_ref "2_00072149"; class_code "j"; tss_id "TSS21864";
chr7	Cufflinks	exon	106749608	106755878	.	+	.	gene_id "XLOC_015813"; transcript_id "2_00027181"; exon_number "3"; gene_name "Arrb1"; oId "CUFF.46724.3"; nearest_ref "2_00072149"; class_code "j"; tss_id "TSS21864";
chr7	Cufflinks	exon	122614395	122614936	.	+	.	gene_id "XLOC_015887"; transcript_id "2_00027304"; exon_number "1"; gene_name "XLOC_021126"; oId "CUFF.47064.1"; nearest_ref "2_00078469"; class_code "x"; tss_id "TSS21965";
chr7	Cufflinks	exon	122619082	122619392	.	+	.	gene_id "XLOC_015887"; transcript_id "2_00027304"; exon_number "2"; gene_name "XLOC_021126"; oId "CUFF.47064.1"; nearest_ref "2_00078469"; class_code "x"; tss_id "TSS21965";
